# Supplementary material for: Proteomic analysis of maize grain development using iTRAQ reveals temporal programs of diverse metabolic processes
Source: BMC Plant Biol. 2016 Nov 4;16:241. doi: 10.1186/s12870-016-0878-1 (PMC5095984; doi:10.1186/s12870-016-0878-1)
Supplement: Additional file 1: — Total proteins identified in maize grains (XLSX 745 kb) [file 12870_2016_878_MOESM1_ESM.xlsx]

## Sheet: Sheet1
Additional file 1: Total proteins identified in maize seeds. Total proteins in maize seeds were analyzed using iTRAQ technology with three biological replicates. Samples from eight developmental stages (3–50 DAP) were digested, labeled with iTRAQ reagents, and identified by searching the Uniprot-Zea mays protein database (86922 sequences in December 2014).
Accession	Description	Biological replicates	Score	Coverage	Proteins	Unique Peptides	Peptides	PSMs	AAs	MW [kDa]	calc. pI
A0A059Q6M3	ATP synthase subunit alpha, chloroplastic	bio1	103.29	0.0552	2	1	2	7	507	55.7	6.1
		bio2	345.97	0.2051	2	6	8	55	507	55.7	6.1
		bio3	139.82	0.0947	2	2	4	17	507	55.7	6.1
A0A059Q6U2	Photosystem I P700 chlorophyll a apoprotein A2	bio2	100.13	0.03	2	2	2	7	734	82.5	7.15
A0A059Q6W8	Photosystem I P700 chlorophyll a apoprotein A1	bio2	61.75	0.0173	2	1	1	2	750	83.1	7.11
A0A059Q7I6	Photosystem I iron-sulfur center	bio1	111.15	0.2716	5	2	2	5	81	8.9	6.92
A0A060D6M0	OFP transcription factor	bio1	59.48	0.0343	1	1	1	4	233	24.9	9.73
		bio2	64.26	0.0343	1	1	1	23	233	24.9	9.73
A0A060D7W7	BSD transcription factor	bio2	37.12	0.0399	1	1	1	3	301	33.5	4.7
		bio3	36.89	0.0399	1	1	1	2	301	33.5	4.7
A0A060D8P6	HMG transcription factor	bio1	125.44	0.3008	5	3	3	8	123	13.6	8.21
A0A075FJX7	Elongin C	bio2	24.59	0.114	2	1	1	1	114	13	4.5
A0A075T3E7	Pyrabactin resistance-like protein	bio1	162.05	0.25	4	2	4	14	212	22.8	5.08
		bio2	173.33	0.3019	4	2	5	15	212	22.8	5.08
		bio3	175.81	0.2453	4	2	4	20	212	22.8	5.08
A0A096PFT4	Uncharacterized protein	bio2	18.29	0.0085	1	1	1	1	1529	173.4	8.38
A0A096PFU5	Uncharacterized protein	bio1	151.97	0.2242	2	2	6	11	397	43.7	5
		bio2	181.74	0.2317	2	3	7	11	397	43.7	5
		bio3	126.35	0.1612	1	2	5	9	397	43.7	5
A0A096PGE2	Uncharacterized protein	bio3	72.49	0.1263	1	1	2	20	198	22	8.54
A0A096PH50	Uncharacterized protein	bio1	336.73	0.2278	27	2	10	97	562	63.8	7.24
		bio2	530.08	0.2651	23	1	13	201	562	63.8	7.24
		bio3	461.15	0.2384	27	2	11	172	562	63.8	7.24
A0A096PH96	Uncharacterized protein	bio2	32.23	0.0211	1	1	1	1	521	57.9	7.18
A0A096PHD9	Uncharacterized protein	bio3	112.52	0.0748	3	1	4	24	441	48.8	9.07
A0A096PHY7	Uncharacterized protein	bio1	74.96	0.0807	3	1	1	1	223	25.7	5.31
A0A096PII0	Uncharacterized protein	bio1	134.19	0.1531	2	4	4	12	307	33	5.05
		bio2	70.81	0.1531	2	3	3	4	307	33	5.05
		bio3	139.63	0.2182	2	4	4	7	307	33	5.05
A0A096PIQ2	Uncharacterized protein	bio1	10.48	0.0187	1	1	1	1	911	103.5	7.33
A0A096PIS2	Uncharacterized protein	bio1	62.99	0.0285	2	1	2	3	1051	113.6	5.54
		bio2	115.67	0.0285	4	2	2	4	1051	113.6	5.54
		bio3	87.1	0.0285	2	1	2	4	1051	113.6	5.54
A0A096PJ14	Uncharacterized protein	bio2	76.1	0.0574	5	1	2	6	470	52.3	6.47
A0A096PJC5	Uncharacterized protein	bio1	225.45	0.351	2	5	5	15	208	22.6	9.29
		bio2	178.09	0.3125	2	4	4	19	208	22.6	9.29
		bio3	197.65	0.3125	2	4	4	20	208	22.6	9.29
A0A096PJK8	Uncharacterized protein	bio2	25.28	0.0289	1	1	1	2	519	57.4	5.31
A0A096PK09	Uncharacterized protein	bio1	26.24	0.0302	2	1	1	1	298	31.3	8.5
A0A096PKB3	Uncharacterized protein	bio3	39.47	0.0088	1	1	1	1	1142	125.6	5.5
A0A096PLG5	Uncharacterized protein	bio1	28.48	0.0728	2	1	1	1	206	20.7	8.31
A0A096PLH9	Uncharacterized protein	bio1	548.63	0.562	4	3	15	77	274	29.8	10.17
		bio2	553.24	0.5365	3	1	14	102	274	29.8	10.17
		bio3	570.7	0.5365	2	1	14	104	274	29.8	10.17
A0A096PLJ0	Uncharacterized protein	bio1	79.54	0.129	1	2	2	8	186	19.8	8.32
		bio2	83.26	0.129	1	2	2	6	186	19.8	8.32
		bio3	64	0.129	1	2	2	7	186	19.8	8.32
A0A096PLW5	Uncharacterized protein	bio1	194.37	0.142	1	8	8	11	704	75.3	5.5
		bio2	95	0.0554	1	3	3	6	704	75.3	5.5
		bio3	141.74	0.1207	1	6	6	11	704	75.3	5.5
A0A096PM22	Uncharacterized protein	bio2	45.35	0.1828	3	1	1	1	93	11.1	7.34
A0A096PM83	Uncharacterized protein	bio1	20.5	0.0316	2	1	1	1	253	27.7	9.54
A0A096PMB1	Uncharacterized protein	bio1	30.05	0.0326	2	1	1	1	430	44	5.36
		bio2	11.75	0.0349	1	1	1	1	430	44	5.36
A0A096PML2	Uncharacterized protein	bio1	37.3	0.0221	2	1	1	2	634	69.5	8.63
		bio3	42.13	0.0221	2	1	1	1	634	69.5	8.63
A0A096PMM2	Uncharacterized protein	bio1	484.18	0.2563	1	8	13	24	593	63.1	5.12
		bio2	526.31	0.2968	1	9	13	32	593	63.1	5.12
		bio3	447.95	0.2007	1	7	10	33	593	63.1	5.12
A0A096PN04	Uncharacterized protein	bio2	79.3	0.0523	1	2	2	2	459	50.8	9.74
		bio3	47.51	0.0523	1	2	2	2	459	50.8	9.74
A0A096PN54	Uncharacterized protein	bio3	38.17	0.0703	4	2	2	3	327	35.4	5.48
A0A096PNN9	Uncharacterized protein	bio3	21.71	0.0514	2	1	1	1	214	22.6	4.15
A0A096PNP8	Uncharacterized protein	bio2	81.87	0.1	11	1	2	7	260	29.4	9.8
A0A096PNV5	Uncharacterized protein	bio1	1113.94	0.4083	10	9	29	104	845	94.3	5.26
		bio2	1426.72	0.4521	9	6	34	117	845	94.3	5.26
		bio3	1365.57	0.4663	10	6	34	122	845	94.3	5.26
A0A096PNX5	Uncharacterized protein	bio3	31.5	0.0105	2	1	1	2	856	93.4	8.25
A0A096PP63	Uncharacterized protein	bio2	155.63	0.082	7	2	3	7	378	41.4	7.05
A0A096PPL5	Uncharacterized protein	bio3	26.66	0.0157	1	1	1	1	447	48.4	9.74
A0A096PPR2	Uncharacterized protein	bio1	203.98	0.0621	2	5	8	9	1418	155.3	5.43
		bio2	296.29	0.0938	3	9	9	10	1418	155.3	5.43
		bio3	279.5	0.0797	3	9	9	11	1418	155.3	5.43
A0A096PQ85	Uncharacterized protein	bio1	37.57	0.0166	2	2	2	2	841	93.2	8.53
		bio3	75.31	0.0583	2	3	3	6	841	93.2	8.53
A0A096PQF0	Uncharacterized protein	bio1	47.47	0.0326	1	2	2	2	982	108.1	8.12
A0A096PQI6	Uncharacterized protein	bio1	60.14	0.1378	1	2	2	3	196	20.5	9.73
		bio2	45.2	0.1122	1	2	2	4	196	20.5	9.73
		bio3	61.97	0.1122	1	2	2	4	196	20.5	9.73
A0A096PQJ7	Uncharacterized protein	bio1	46.1	0.0078	2	1	1	1	1928	211.7	5.86
		bio3	55.05	0.0176	3	2	2	3	1928	211.7	5.86
A0A096PQP5	Uncharacterized protein	bio2	21.55	0.1935	1	1	1	1	124	13.1	6.93
A0A096PR13	Uncharacterized protein	bio1	108.61	0.1174	8	2	3	20	298	31.6	7.36
		bio3	70.18	0.0772	7	1	2	7	298	31.6	7.36
A0A096PR27	Uncharacterized protein	bio3	34.01	0.0585	1	2	2	2	342	38.2	6.33
A0A096PR69	Uncharacterized protein	bio2	58.27	0.1532	6	2	3	4	248	25.5	10.67
		bio3	110.01	0.2379	6	2	5	5	248	25.5	10.67
A0A096PR70	Uncharacterized protein	bio1	74.8	0.1012	6	1	2	6	168	17.5	10.81
A0A096PRB4	Uncharacterized protein	bio2	98.24	0.0623	2	2	3	3	578	64.4	7.4
		bio3	66.91	0.0467	3	1	2	3	578	64.4	7.4
A0A096PRC9	Uncharacterized protein	bio2	56.21	0.1147	4	2	2	2	218	24.4	6.34
		bio3	54.71	0.1147	4	2	2	2	218	24.4	6.34
A0A096PRE6	Uncharacterized protein	bio3	13.8	0.0236	1	1	1	1	382	40.8	4.7
A0A096PRF9	Uncharacterized protein	bio1	39.66	0.0162	2	1	1	1	433	47.9	8.35
A0A096PRK9	Uncharacterized protein	bio1	11.46	0.0299	1	1	1	1	335	37.1	5.4
		bio2	10.33	0.0448	1	1	1	1	335	37.1	5.4
A0A096PRT0	Uncharacterized protein	bio1	393.4	0.2937	2	9	10	51	429	44	7.17
		bio2	357.35	0.2751	2	9	9	45	429	44	7.17
		bio3	336.91	0.2611	2	8	9	35	429	44	7.17
A0A096PSN7	Uncharacterized protein	bio1	83.35	0.0643	19	2	3	4	575	63.2	6.44
		bio2	61.73	0.0452	22	2	2	6	575	63.2	6.44
A0A096PSR5	Uncharacterized protein	bio1	320.04	0.2866	6	9	10	14	499	53.7	5.94
		bio2	276.04	0.1784	7	6	7	18	499	53.7	5.94
		bio3	294.86	0.2345	5	8	9	18	499	53.7	5.94
A0A096PT00	Uncharacterized protein	bio1	29.3	0.0106	5	1	1	1	849	94.9	5.71
		bio2	65.44	0.0259	7	2	2	2	849	94.9	5.71
A0A096PT50	Uncharacterized protein	bio2	544.36	0.3657	4	1	11	176	268	30.5	6.29
A0A096PT96	Uncharacterized protein	bio1	57.93	0.0411	4	1	1	1	316	34.6	8.13
A0A096PTF5	Uncharacterized protein	bio2	553.09	0.6296	1	1	13	69	270	28.3	6.09
		bio3	538.73	0.5519	1	1	11	66	270	28.3	6.09
A0A096PTL0	Uncharacterized protein	bio2	32.98	0.024	3	1	1	1	501	57.9	6.95
A0A096PTQ7	Uncharacterized protein	bio2	29.32	0.018	4	1	1	2	500	54.4	5.33
		bio3	44.28	0.042	4	2	2	3	500	54.4	5.33
A0A096PTR6	Uncharacterized protein	bio1	57.46	0.0588	2	1	1	1	289	30.1	6.62
A0A096PTS2	Uncharacterized protein	bio1	50.05	0.0414	6	1	1	1	290	31.9	5.36
		bio2	67.26	0.0759	22	2	2	4	290	31.9	5.36
		bio3	55.93	0.0414	6	1	1	3	290	31.9	5.36
A0A096PTV0	Uncharacterized protein	bio1	43.93	0.0127	1	1	1	1	1415	156.6	6.18
A0A096PTV1	Uncharacterized protein	bio2	23.42	0.0657	2	1	1	1	274	28.2	7.08
A0A096PUE2	Uncharacterized protein	bio1	49.25	0.2288	11	1	2	6	118	13.5	6.52
		bio3	34.95	0.2288	7	2	2	5	118	13.5	6.52
A0A096PUK1	Uncharacterized protein	bio2	35.01	0.1302	13	2	2	3	169	19.2	4.77
A0A096PUL1	Uncharacterized protein	bio1	320.97	0.2325	6	4	10	18	486	52.4	8.66
		bio2	368.95	0.2963	5	9	11	34	486	52.4	8.66
A0A096PUP5	Uncharacterized protein	bio1	23.45	0.0165	1	1	1	1	1033	112.1	9.39
		bio3	41.29	0.0165	1	1	1	1	1033	112.1	9.39
A0A096PUR4	Uncharacterized protein	bio3	24	0.0312	1	1	1	3	513	57.5	6.8
A0A096PV29	Uncharacterized protein	bio1	37.27	0.0476	1	1	1	1	336	34.3	8.35
A0A096PV71	Uncharacterized protein	bio1	21.82	0.0372	3	1	1	1	296	32	9.57
A0A096PV94	Uncharacterized protein	bio1	88.62	0.178	2	1	3	6	236	25.4	4.74
		bio2	140.15	0.178	2	1	3	9	236	25.4	4.74
		bio3	85.13	0.178	4	3	3	7	236	25.4	4.74
A0A096PVB2	Uncharacterized protein	bio3	22.77	0.0656	3	1	1	1	122	14.4	8.48
A0A096PVE7	Uncharacterized protein	bio2	81.54	0.1364	13	2	3	11	176	19.5	6.76
		bio3	56.01	0.108	13	1	2	9	176	19.5	6.76
A0A096PVL7	Uncharacterized protein	bio1	273.61	0.1003	3	8	8	16	927	102.3	7.24
		bio2	187.31	0.0874	3	7	7	12	927	102.3	7.24
		bio3	104.93	0.0636	2	4	4	9	927	102.3	7.24
A0A096PVR0	Uncharacterized protein	bio1	116.45	0.0924	3	1	4	6	595	66.2	6.71
		bio2	114.75	0.0941	7	1	4	11	595	66.2	6.71
A0A096PVZ5	Uncharacterized protein	bio2	20.69	0.1557	1	1	1	2	167	18.4	8.97
A0A096PW13	Uncharacterized protein	bio1	125.07	0.0495	5	1	5	5	1292	142.8	8.13
A0A096PW84	Uncharacterized protein	bio1	30.37	0.0858	1	1	1	1	233	23.9	6.99
A0A096PW86	Uncharacterized protein	bio1	658.1	0.2356	5	2	23	41	1218	136.2	6.84
		bio2	934.95	0.3005	3	4	29	57	1218	136.2	6.84
		bio3	709.34	0.2545	6	22	25	53	1218	136.2	6.84
A0A096PW95	Uncharacterized protein	bio2	28.5	0.0187	3	1	1	1	641	75.4	7.59
A0A096PWH2	Uncharacterized protein	bio1	26.62	0.0121	1	1	1	1	910	101.8	5.59
		bio2	62.38	0.0121	1	1	1	2	910	101.8	5.59
		bio3	47.14	0.0121	1	1	1	2	910	101.8	5.59
A0A096PWQ0	Uncharacterized protein	bio1	88.74	0.0535	1	1	2	3	523	58	5.64
		bio2	38.91	0.0535	1	1	2	2	523	58	5.64
		bio3	89.74	0.0535	1	1	2	3	523	58	5.64
A0A096PWY3	Uncharacterized protein	bio3	34.21	0.051	33	2	2	3	294	33.1	6.76
A0A096PWY5	Uncharacterized protein	bio1	169.55	0.0936	1	9	9	11	1453	156.5	4.68
		bio2	81.97	0.031	1	4	4	8	1453	156.5	4.68
		bio3	33.85	0.0138	1	2	2	4	1453	156.5	4.68
A0A096PX16	Uncharacterized protein	bio1	373.26	0.1568	5	12	12	19	950	104.9	6
		bio2	513.38	0.2011	7	12	12	24	950	104.9	6
		bio3	396.7	0.1863	4	8	11	28	950	104.9	6
A0A096PX37	Uncharacterized protein	bio1	48.9	0.052	2	3	3	3	654	75.3	5.25
		bio2	26.32	0.0122	2	1	1	1	654	75.3	5.25
A0A096PX66	Uncharacterized protein	bio1	36.12	0.1183	3	1	1	4	93	10.4	7.21
		bio2	29.76	0.1183	3	1	1	3	93	10.4	7.21
		bio3	35.66	0.1183	3	1	1	1	93	10.4	7.21
A0A096PX72	Uncharacterized protein	bio2	49.63	0.0389	3	1	1	1	437	48.7	5.72
A0A096PX74	Uncharacterized protein	bio3	21.51	0.0459	1	2	2	2	653	73	6.01
A0A096PXD7	Uncharacterized protein	bio1	38.92	0.1594	4	1	1	1	69	7.9	9.77
		bio3	38.75	0.1594	4	1	1	1	69	7.9	9.77
A0A096PXJ6	Uncharacterized protein	bio2	79.13	0.0208	4	4	4	4	2160	245.8	4.94
A0A096PXJ8	Uncharacterized protein	bio1	43.97	0.0176	1	2	2	2	1649	180.7	5.99
		bio2	66.47	0.0152	1	2	2	2	1649	180.7	5.99
A0A096PXP8	Uncharacterized protein	bio1	561.94	0.3821	3	1	12	84	390	40.9	9.16
		bio2	617.58	0.4231	3	1	12	89	390	40.9	9.16
		bio3	612.38	0.4487	4	12	12	103	390	40.9	9.16
A0A096PXS4	Uncharacterized protein	bio1	172.79	0.0726	4	6	7	9	1157	124.8	5.76
		bio2	141.08	0.0519	2	4	4	7	1157	124.8	5.76
		bio3	122.99	0.0519	2	4	4	7	1157	124.8	5.76
A0A096PXX5	Uncharacterized protein	bio1	68.25	0.0642	2	2	2	2	405	45.3	4.67
		bio3	84.64	0.0568	3	2	2	5	405	45.3	4.67
A0A096PXZ0	Uncharacterized protein	bio1	53.4	0.0481	3	2	2	2	416	46.8	5.77
		bio2	95.54	0.0841	3	3	3	3	416	46.8	5.77
		bio3	104.65	0.1034	3	3	3	7	416	46.8	5.77
A0A096PY76	Uncharacterized protein	bio3	68.62	0.017	1	1	1	1	941	99.6	5.05
A0A096PYB4	Uncharacterized protein	bio1	403.77	0.2107	3	8	12	37	750	81.2	5.52
		bio2	538.94	0.22	3	8	13	38	750	81.2	5.52
		bio3	449.46	0.164	3	7	10	37	750	81.2	5.52
A0A096PYM0	Uncharacterized protein	bio1	54.3	0.0441	1	1	2	2	408	45.8	5.39
		bio2	101.49	0.0735	1	1	3	9	408	45.8	5.39
		bio3	87.51	0.1152	1	1	4	8	408	45.8	5.39
A0A096PYP9	Uncharacterized protein	bio1	92.11	0.0431	2	2	2	4	720	80.4	6.51
		bio2	219.97	0.1194	1	6	6	7	720	80.4	6.51
		bio3	110.96	0.0639	2	3	3	6	720	80.4	6.51
A0A096PYV1	Uncharacterized protein	bio1	200.3	0.149	3	2	8	11	443	50.5	6.87
		bio2	174.88	0.1806	3	1	7	12	443	50.5	6.87
A0A096PYV4	Uncharacterized protein	bio1	122.27	0.2614	2	1	3	32	153	17	6.05
		bio3	162.62	0.3725	1	2	5	39	153	17	6.05
A0A096PYV5	Uncharacterized protein	bio1	37.89	0.0292	2	2	2	3	684	76.1	7.56
A0A096PYW3	Uncharacterized protein	bio1	104.13	0.0818	5	3	3	4	440	48.6	6.37
A0A096PYW6	Uncharacterized protein	bio1	58.97	0.0406	6	1	1	2	419	46.1	4.96
		bio2	45.76	0.074	6	2	2	2	419	46.1	4.96
A0A096PYY8	Uncharacterized protein	bio1	20.48	0.0537	4	1	1	1	205	23	9.77
A0A096PZ61	Uncharacterized protein	bio1	126.55	0.2586	3	2	2	16	116	12.3	9.55
		bio2	113.42	0.4052	3	3	3	16	116	12.3	9.55
		bio3	94.96	0.4052	3	3	3	23	116	12.3	9.55
A0A096PZ73	Uncharacterized protein	bio1	113.73	0.164	2	3	3	4	433	48.1	5.27
		bio2	10.08	0.0162	1	1	1	1	433	48.1	5.27
		bio3	61.66	0.0577	2	2	2	4	433	48.1	5.27
A0A096PZ84	Uncharacterized protein	bio1	280.38	0.123	3	4	14	20	1122	131.6	5.91
		bio2	337.38	0.1283	7	8	13	32	1122	131.6	5.91
		bio3	295.52	0.1025	5	7	10	19	1122	131.6	5.91
A0A096PZG0	Uncharacterized protein	bio2	23.27	0.0791	5	1	1	1	177	19.3	7.12
A0A096PZG1	Uncharacterized protein	bio1	63.42	0.1508	9	2	2	2	199	21.6	5.99
		bio3	64.51	0.1508	5	2	2	2	199	21.6	5.99
A0A096PZQ4	Uncharacterized protein	bio1	66.75	0.3037	3	3	3	3	135	14.6	6.18
		bio3	100.29	0.3037	3	3	3	9	135	14.6	6.18
A0A096PZT8	Uncharacterized protein	bio1	102.37	0.5	2	3	3	9	88	9.6	8.88
		bio2	112.77	0.5682	2	4	4	5	88	9.6	8.88
		bio3	55.74	0.4545	2	3	3	5	88	9.6	8.88
A0A096Q081	Uncharacterized protein	bio1	36.23	0.1504	7	2	2	3	133	15.1	5.1
A0A096Q0D0	Uncharacterized protein	bio1	25.06	0.013	3	1	1	1	692	74.2	8.72
A0A096Q0E5	Uncharacterized protein	bio2	67.17	0.1318	3	2	2	3	258	27.2	8.87
A0A096Q0Q6	Uncharacterized protein	bio2	25.77	0.0575	2	1	1	1	348	37.9	9.36
A0A096Q0V4	Uncharacterized protein	bio1	65.04	0.0366	1	2	2	2	574	63.6	4.44
A0A096Q168	Uncharacterized protein	bio2	229.51	0.1155	2	7	7	10	892	95	6.39
		bio3	159.16	0.0886	4	5	5	8	892	95	6.39
A0A096Q169	Uncharacterized protein	bio1	331.65	0.1468	4	9	9	13	838	89.3	6.81
A0A096Q178	Uncharacterized protein	bio1	52.98	0.0603	2	2	2	4	464	52.7	6.47
		bio3	71.69	0.0625	2	1	2	2	464	52.7	6.47
A0A096Q1F7	Uncharacterized protein	bio1	135.95	0.0745	1	1	4	5	711	77.7	6.52
		bio2	44.51	0.0309	1	1	1	2	711	77.7	6.52
A0A096Q1M5	Uncharacterized protein	bio1	52.36	0.1232	6	3	3	3	276	29.6	8.95
A0A096Q1N2	Uncharacterized protein	bio2	30.62	0.0443	4	1	1	1	271	29.1	7.18
A0A096Q1N7	Uncharacterized protein	bio1	23.81	0.0881	3	1	1	1	159	17.4	8.48
A0A096Q1P6	Uncharacterized protein	bio1	176.34	0.0874	4	4	9	10	938	110.2	6.24
		bio3	196.93	0.0629	7	4	6	15	938	110.2	6.24
A0A096Q1P7	Uncharacterized protein	bio2	240.14	0.0986	6	5	9	16	953	112	6.24
A0A096Q1Q2	Uncharacterized protein	bio1	216.37	0.1174	3	1	7	11	690	75.4	8.47
A0A096Q1R0	Uncharacterized protein	bio1	32.44	0.0679	2	1	1	3	162	17.2	6.89
		bio3	34.18	0.0556	2	1	1	1	162	17.2	6.89
A0A096Q1S0	Uncharacterized protein	bio1	281.88	0.1269	2	3	6	7	709	77.6	6.32
		bio2	141.33	0.0677	2	3	3	5	709	77.6	6.32
		bio3	278.21	0.1241	3	6	6	9	709	77.6	6.32
A0A096Q1Z5	Uncharacterized protein	bio1	167.04	0.3815	6	2	5	8	173	19.4	4.75
		bio2	195.43	0.3757	6	3	5	9	173	19.4	4.75
		bio3	186.35	0.4162	6	2	5	7	173	19.4	4.75
A0A096Q226	Uncharacterized protein	bio1	106.1	0.0926	6	3	4	5	810	89.1	5.97
A0A096Q281	Uncharacterized protein	bio2	14.33	0.0341	2	1	1	1	499	53.4	5.92
A0A096Q2C3	Uncharacterized protein	bio1	561.02	0.2156	6	2	17	42	951	104.7	6.7
		bio3	595.3	0.1882	9	1	15	43	951	104.7	6.7
A0A096Q2E4	Uncharacterized protein	bio1	146.84	0.2474	2	1	6	15	190	20.9	8.95
		bio2	62.09	0.1684	6	2	3	7	190	20.9	8.95
		bio3	72.97	0.1842	6	3	3	9	190	20.9	8.95
A0A096Q2H8	Uncharacterized protein	bio3	37.38	0.0312	3	1	1	1	353	39.7	7.27
A0A096Q2M8	Uncharacterized protein	bio1	68.72	0.0655	3	3	3	5	794	88.7	5.6
		bio2	138.89	0.0869	5	4	4	7	794	88.7	5.6
		bio3	74.2	0.0453	5	3	3	5	794	88.7	5.6
A0A096Q2N4	Uncharacterized protein	bio3	20.08	0.0117	2	1	1	2	682	74.6	6.58
A0A096Q2R2	Uncharacterized protein	bio1	197.21	0.1282	4	8	8	10	897	99	5.63
		bio2	145.7	0.0713	6	5	5	5	897	99	5.63
		bio3	90.41	0.039	5	3	3	3	897	99	5.63
A0A096Q2W1	Uncharacterized protein	bio1	28.34	0.1262	2	1	1	1	103	11.2	8.46
		bio3	30.3	0.1262	2	1	1	2	103	11.2	8.46
A0A096Q3S8	Uncharacterized protein	bio1	211.48	0.2606	3	6	6	13	284	31.5	5.35
		bio2	65.75	0.1232	3	3	3	3	284	31.5	5.35
		bio3	71.85	0.1232	3	3	3	4	284	31.5	5.35
A0A096Q3V3	Uncharacterized protein	bio1	46.38	0.0707	4	1	2	2	311	34.2	8.84
A0A096Q3Z7	Uncharacterized protein	bio3	26.99	0.1081	6	1	1	1	148	16.6	9.2
A0A096Q436	Uncharacterized protein	bio1	245.94	0.0883	7	7	7	9	1064	122.3	5.57
		bio2	154.74	0.0526	5	1	4	11	1064	122.3	5.57
		bio3	220.92	0.0789	8	6	6	18	1064	122.3	5.57
A0A096Q4F8	Uncharacterized protein	bio2	92.62	0.1111	17	2	3	7	306	34.4	6.46
A0A096Q4H9	Uncharacterized protein	bio2	33.56	0.0723	2	1	1	1	235	25.5	8.95
A0A096Q4N0	Uncharacterized protein	bio3	98.86	0.2061	3	5	5	6	359	39.4	7.59
A0A096Q4N3	Uncharacterized protein	bio2	136.24	0.2882	3	1	3	3	170	18.2	9.07
A0A096Q4N5	Uncharacterized protein	bio1	86.39	0.0576	4	3	3	4	694	71.9	8.5
A0A096Q4Q2	Uncharacterized protein	bio1	617.18	0.2652	2	6	20	40	841	93	5.24
		bio2	785.39	0.2521	2	7	20	59	841	93	5.24
		bio3	705.9	0.2675	2	2	19	74	841	93	5.24
A0A096Q4U4	Uncharacterized protein	bio1	35.45	0.0769	7	2	2	2	208	22.5	8
A0A096Q4W9	Uncharacterized protein	bio1	32.76	0.0157	1	1	1	2	509	56.3	4.83
A0A096Q4X9	Uncharacterized protein	bio3	30.47	0.0352	2	1	1	1	454	46.8	9.64
A0A096Q513	Uncharacterized protein	bio1	55.14	0.0403	1	3	3	3	770	87.6	6.96
A0A096Q560	Uncharacterized protein	bio2	170.09	0.2401	5	4	5	8	279	30.5	6.18
		bio3	101.18	0.1183	5	2	3	5	279	30.5	6.18
A0A096Q5A6	Uncharacterized protein	bio1	193.38	0.1803	4	6	6	8	416	44.2	7.94
		bio2	145.73	0.1058	4	3	3	10	416	44.2	7.94
		bio3	186.46	0.1563	3	5	5	8	416	44.2	7.94
A0A096Q5S8	Uncharacterized protein	bio1	21.76	0.0763	1	1	1	1	131	13.5	7.74
A0A096Q5T1	Uncharacterized protein	bio1	41.23	0.09	3	2	2	2	289	32.5	5.67
A0A096Q5X6	Uncharacterized protein	bio3	20.32	0.0128	7	1	1	1	780	88.1	6.84
A0A096Q692	Uncharacterized protein	bio1	71.01	0.1512	1	2	2	2	205	21.2	5.25
A0A096Q6A2	Uncharacterized protein	bio1	105.23	0.0964	2	2	3	6	394	44	5.74
A0A096Q6D8	Uncharacterized protein	bio1	52.78	0.1451	2	1	2	3	193	20.6	8.53
		bio2	324.61	0.5959	2	5	8	18	193	20.6	8.53
		bio3	315.82	0.5959	2	5	8	23	193	20.6	8.53
A0A096Q6E2	Uncharacterized protein	bio1	159.94	0.1295	4	3	3	5	386	40.1	6.67
A0A096Q6F3	Uncharacterized protein	bio3	20.19	0.0946	5	1	1	1	148	16	4.53
A0A096Q6H7	Uncharacterized protein	bio1	126.93	0.0992	7	3	3	3	353	38.4	7.44
		bio2	83.84	0.0935	6	2	2	2	353	38.4	7.44
A0A096Q6J5	Uncharacterized protein	bio1	188.14	0.0879	1	2	4	34	546	62	5.92
A0A096Q6K1	Uncharacterized protein	bio1	121.79	0.3667	11	1	5	14	90	10.4	10.67
A0A096Q6K3	Uncharacterized protein	bio2	33.03	0.0058	1	1	1	1	1032	116.2	9
		bio3	32.95	0.0058	1	1	1	1	1032	116.2	9
A0A096Q6Y7	Uncharacterized protein	bio1	321.15	0.2761	24	10	10	16	355	38.5	5.88
A0A096Q6Z8	Uncharacterized protein	bio2	42.3	0.0315	2	1	1	1	508	54.7	5.33
A0A096Q704	Uncharacterized protein	bio1	110.11	0.0304	1	5	5	9	2203	248.5	5.94
		bio2	191.41	0.0363	1	6	6	7	2203	248.5	5.94
		bio3	132.46	0.025	1	4	4	11	2203	248.5	5.94
A0A096Q737	Uncharacterized protein	bio1	55.05	0.1681	14	1	2	4	119	13	9.32
A0A096Q745	Uncharacterized protein	bio2	26.2	0.0503	1	1	1	1	398	43.7	6.38
A0A096Q7C0	Uncharacterized protein	bio2	306.4	0.385	12	9	9	52	213	24.3	10.14
		bio3	281.81	0.4272	12	9	9	49	213	24.3	10.14
A0A096Q7I2	Uncharacterized protein	bio2	116.64	0.1724	5	4	4	10	261	29.2	4.84
A0A096Q7L0	Uncharacterized protein	bio1	87.1	0.1716	1	3	3	5	268	29.6	8.78
		bio2	92.13	0.1754	1	3	3	5	268	29.6	8.78
		bio3	47.14	0.1082	1	2	2	2	268	29.6	8.78
A0A096Q7L4	Uncharacterized protein	bio1	393.5	0.1496	1	11	11	21	849	95.5	5.66
		bio2	503.52	0.2285	1	16	16	40	849	95.5	5.66
		bio3	498.82	0.2309	1	16	16	46	849	95.5	5.66
A0A096Q7U8	Uncharacterized protein	bio1	147.9	0.1904	8	2	6	9	415	46.4	6.05
		bio2	158.14	0.1759	10	1	5	11	415	46.4	6.05
		bio3	68.07	0.1108	7	1	3	7	415	46.4	6.05
A0A096Q7W9	Uncharacterized protein	bio2	503.43	0.3113	5	9	13	45	530	58.4	5.8
		bio3	477.73	0.3151	8	13	13	45	530	58.4	5.8
A0A096Q7X1	Uncharacterized protein	bio1	416.91	0.2884	5	12	12	32	541	59.3	5.88
A0A096Q7X9	Uncharacterized protein	bio3	21.68	0.0179	1	1	1	1	892	98.7	6.32
A0A096Q7Y4	Uncharacterized protein	bio1	45.15	0.0682	7	1	1	2	132	13.4	10.01
		bio2	19.45	0.0682	6	1	1	2	132	13.4	10.01
		bio3	37.69	0.0682	7	1	1	1	132	13.4	10.01
A0A096Q846	Uncharacterized protein	bio2	92.39	0.0331	3	2	2	3	996	105.6	6.05
A0A096Q886	Uncharacterized protein	bio1	268.7	0.3006	1	1	9	10	326	36.3	6.47
		bio2	299.08	0.3558	1	2	10	19	326	36.3	6.47
		bio3	306.97	0.3865	1	1	10	26	326	36.3	6.47
A0A096Q8E7	Uncharacterized protein	bio1	138.39	0.0807	14	2	5	5	719	77.4	6.64
A0A096Q8H7	Uncharacterized protein	bio1	431.18	0.1357	5	14	14	26	1341	145.9	5.85
		bio2	306.99	0.1119	4	11	12	25	1341	145.9	5.85
		bio3	163.41	0.0529	4	6	6	17	1341	145.9	5.85
A0A096Q8J4	Uncharacterized protein	bio2	327.83	0.337	6	8	8	20	365	38.9	7.78
		bio3	383.69	0.3863	6	10	10	27	365	38.9	7.78
A0A096Q8J6	Uncharacterized protein	bio1	368.08	0.3653	6	9	9	23	386	41	7.31
A0A096Q8P3	Uncharacterized protein	bio3	68.5	0.0909	18	1	3	4	330	37	7.08
A0A096Q8R5	Uncharacterized protein	bio1	412.35	0.3333	4	3	13	39	414	47	6.73
		bio2	532.03	0.3333	4	2	12	69	414	47	6.73
		bio3	500.34	0.3333	4	3	12	67	414	47	6.73
A0A096Q8S5	Uncharacterized protein	bio2	224.36	0.2275	3	3	8	20	378	43	5.35
A0A096Q9B1	Uncharacterized protein	bio1	119.18	0.0566	3	2	6	7	1114	122.9	7.12
		bio2	81.13	0.0296	3	1	3	3	1114	122.9	7.12
		bio3	64.72	0.0162	4	1	3	5	1114	122.9	7.12
A0A096Q9D8	Uncharacterized protein	bio1	61.23	0.0305	1	2	2	2	852	93.4	6.23
		bio3	35.27	0.0305	2	2	2	2	852	93.4	6.23
A0A096Q9I7	Uncharacterized protein	bio3	40.98	0.0184	1	2	2	4	1031	115.6	5.39
A0A096Q9M4	Uncharacterized protein	bio1	63.64	0.1705	4	2	2	2	176	19.8	8.35
		bio2	36.54	0.0909	4	1	1	1	176	19.8	8.35
		bio3	33.53	0.0909	4	1	1	1	176	19.8	8.35
A0A096Q9P7	Uncharacterized protein	bio2	44.7	0.055	6	1	1	2	200	20.9	8.5
A0A096Q9Q2	Uncharacterized protein	bio1	42.2	0.0152	2	1	1	2	988	110.8	6.77
		bio2	33.04	0.0152	2	1	1	2	988	110.8	6.77
		bio3	53.36	0.0101	3	1	1	2	988	110.8	6.77
A0A096QA17	Uncharacterized protein	bio1	203.23	0.1532	3	6	6	11	509	56.1	6.47
		bio2	349.14	0.2259	6	9	9	31	509	56.1	6.47
		bio3	296.66	0.1886	4	7	7	27	509	56.1	6.47
A0A096QA70	Uncharacterized protein	bio3	60.14	0.1865	3	3	3	4	193	21.7	6.54
A0A096QA90	Uncharacterized protein	bio1	63.85	0.0298	4	2	2	2	771	86.7	6.89
		bio2	22.46	0.0169	3	1	1	1	771	86.7	6.89
A0A096QAC3	Uncharacterized protein	bio1	935.13	0.482	7	5	21	229	473	52.2	5.85
		bio3	1101.1	0.5201	8	6	24	321	473	52.2	5.85
A0A096QAE9	Uncharacterized protein	bio3	19.09	0.0343	1	1	1	1	525	58.6	6.87
A0A096QAJ6	Uncharacterized protein	bio2	42.38	0.0318	1	2	2	2	913	101.8	8.29
		bio3	27.91	0.0241	1	1	1	1	913	101.8	8.29
A0A096QAR9	Uncharacterized protein	bio1	764.16	0.3467	98	3	25	86	799	90.5	6.3
		bio2	812.79	0.3342	154	10	24	80	799	90.5	6.3
		bio3	904.5	0.3329	148	12	24	111	799	90.5	6.3
A0A096QAW4	Uncharacterized protein	bio1	132.27	0.45	4	2	2	5	100	10.7	4.36
A0A096QB36	Uncharacterized protein	bio1	278.16	0.4706	2	6	6	19	187	20	8.28
		bio2	255.26	0.4652	2	6	6	17	187	20	8.28
		bio3	296.49	0.4545	2	6	6	18	187	20	8.28
A0A096QB69	Uncharacterized protein	bio3	79.8	0.0153	2	2	3	3	2087	222.6	6.33
A0A096QB78	Uncharacterized protein	bio1	39.45	0.0386	4	1	1	1	207	23	8.88
A0A096QB81	Uncharacterized protein	bio2	27.5	0.0136	2	1	1	1	810	89	5.73
A0A096QBA0	Uncharacterized protein	bio2	30.83	0.0135	2	1	1	2	1035	113	5.08
		bio3	47.78	0.029	2	2	2	3	1035	113	5.08
A0A096QBF9	Uncharacterized protein	bio3	107.55	0.1149	3	3	4	7	435	48.1	5.49
A0A096QBH5	Uncharacterized protein	bio2	319.95	0.3224	2	10	10	25	428	46.4	6.89
		bio3	366.16	0.3435	2	11	11	23	428	46.4	6.89
A0A096QBI3	Uncharacterized protein	bio1	23.61	0.0629	5	1	1	1	175	19.5	6.84
A0A096QBX8	Uncharacterized protein	bio1	70.35	0.0259	2	2	2	2	1079	114.6	6.28
		bio2	23.55	0.0111	1	1	1	1	1079	114.6	6.28
A0A096QC57	Uncharacterized protein	bio1	83.16	0.0567	4	2	2	2	476	50.3	6.23
		bio2	77.86	0.0756	4	2	2	2	476	50.3	6.23
		bio3	98.12	0.0882	4	2	3	4	476	50.3	6.23
A0A096QCI8	Uncharacterized protein	bio1	24.3	0.022	2	1	1	1	681	73.7	5.91
A0A096QCL2	Uncharacterized protein	bio1	715.3	0.2531	11	6	21	43	956	105.4	6.64
		bio3	728.27	0.2667	12	7	21	44	956	105.4	6.64
A0A096QCL3	Uncharacterized protein	bio2	594.64	0.2574	8	5	17	31	812	88.6	6.09
A0A096QCU2	Uncharacterized protein	bio1	260.18	0.1493	4	6	8	15	643	67.9	8.54
		bio2	203.68	0.1524	4	7	8	19	643	67.9	8.54
		bio3	207.47	0.1477	4	6	8	21	643	67.9	8.54
A0A096QCW5	Uncharacterized protein	bio1	14.47	0.1121	2	1	1	1	107	11.4	9.61
A0A096QCX3	Uncharacterized protein	bio1	499.91	0.2039	5	5	17	32	1128	121.8	5.52
		bio2	433.44	0.164	5	5	15	27	1128	121.8	5.52
		bio3	464.58	0.164	5	5	15	26	1128	121.8	5.52
A0A096QDH2	Uncharacterized protein	bio2	89.24	0.1088	5	2	2	6	294	33.3	9.89
		bio3	86.45	0.1088	5	2	2	3	294	33.3	9.89
A0A096QDJ2	Uncharacterized protein	bio1	137.98	0.3431	2	6	6	9	239	26	6.76
A0A096QE47	Uncharacterized protein	bio1	120.02	0.0498	2	3	3	3	844	93.9	6.9
		bio2	127.22	0.0782	2	6	6	6	844	93.9	6.9
		bio3	66.76	0.0379	2	2	2	4	844	93.9	6.9
A0A096QE73	Uncharacterized protein	bio3	20.8	0.0714	2	1	1	2	126	13.7	9.28
A0A096QEA5	Uncharacterized protein	bio2	53.55	0.0867	5	1	1	2	196	21.3	5.53
A0A096QEA9	Uncharacterized protein	bio2	264	0.1603	1	9	9	17	836	93.2	5.22
		bio3	186.69	0.0957	1	6	6	13	836	93.2	5.22
A0A096QEF1	Uncharacterized protein	bio2	28.21	0.0541	2	1	1	2	222	24.1	9.01
A0A096QEJ4	Uncharacterized protein	bio1	96.06	0.0784	3	3	3	3	472	52	9.31
		bio2	68.53	0.1038	3	4	4	4	472	52	9.31
A0A096QEN0	Uncharacterized protein	bio2	40.23	0.25	6	1	1	4	48	5.3	4.5
		bio3	31.55	0.25	6	1	1	3	48	5.3	4.5
A0A096QEN4	Uncharacterized protein	bio3	27.68	0.0292	2	1	1	1	342	36.4	5.73
A0A096QEP1	Uncharacterized protein	bio1	129.62	0.0502	3	1	2	5	538	58.5	7.74
		bio2	123.7	0.0706	2	2	3	22	538	58.5	7.74
		bio3	165.34	0.0781	3	3	4	23	538	58.5	7.74
A0A096QEV4	Uncharacterized protein	bio2	115.98	0.0464	12	4	4	5	1078	119.6	9.44
		bio3	113.52	0.0464	15	4	4	8	1078	119.6	9.44
A0A096QEV5	Uncharacterized protein	bio1	44.27	0.0531	6	1	2	4	452	50.4	8.72
A0A096QF11	Uncharacterized protein	bio1	46.59	0.0285	1	2	2	2	667	72.1	6.28
		bio2	132.02	0.1019	1	5	5	5	667	72.1	6.28
		bio3	81.28	0.0525	1	3	3	5	667	72.1	6.28
A0A096QFA7	Uncharacterized protein	bio1	374.42	0.2189	5	12	12	17	699	77.4	5.68
A0A096QFD4	Uncharacterized protein	bio1	219.66	0.1752	5	5	5	10	468	51.8	8.18
		bio2	282.25	0.2244	5	7	7	31	468	51.8	8.18
		bio3	306.08	0.2457	5	8	8	20	468	51.8	8.18
A0A096QFH2	Uncharacterized protein	bio2	22.32	0.0313	2	1	1	1	288	31.9	5.15
A0A096QFK1	Uncharacterized protein	bio1	57.29	0.085	2	1	1	3	200	21.1	9.16
		bio3	62.56	0.12	3	2	2	2	200	21.1	9.16
A0A096QFM0	Uncharacterized protein	bio1	58.18	0.0746	3	2	2	3	335	35.7	5.66
A0A096QFY4	Uncharacterized protein	bio2	227.48	0.0719	6	1	5	18	765	78.9	5.48
A0A096QG19	Uncharacterized protein	bio1	1132	0.6534	4	1	22	194	554	59.3	6.37
A0A096QG86	Uncharacterized protein	bio1	11.49	0.0449	1	1	1	1	334	37.2	8.15
		bio3	16.64	0.0449	1	1	1	2	334	37.2	8.15
A0A096QG94	Uncharacterized protein	bio1	48.17	0.0222	2	2	2	2	1621	182.5	5.22
		bio2	112.96	0.0376	2	5	5	6	1621	182.5	5.22
		bio3	86.55	0.021	3	3	3	4	1621	182.5	5.22
A0A096QGB9	Uncharacterized protein	bio1	296.94	0.2038	1	1	11	26	692	76.7	6.21
		bio2	391.27	0.25	2	3	13	31	692	76.7	6.21
		bio3	416.24	0.2182	2	3	13	21	692	76.7	6.21
A0A096QGD8	Uncharacterized protein	bio2	28.45	0.0244	3	1	1	1	616	67.8	4.98
A0A096QGH9	Uncharacterized protein	bio1	473.25	0.2763	2	9	9	25	485	49.9	8.46
		bio2	381.54	0.2907	2	9	9	31	485	49.9	8.46
		bio3	346.35	0.2289	2	7	7	30	485	49.9	8.46
A0A096QH93	Uncharacterized protein	bio2	38.58	0.0552	3	1	1	1	290	33.8	9.47
A0A096QHC2	Uncharacterized protein	bio1	215.5	0.1984	6	1	6	15	373	39.8	5.76
		bio3	206.17	0.1984	5	1	6	16	373	39.8	5.76
A0A096QHH6	Uncharacterized protein	bio1	266.29	0.1755	6	8	8	15	530	58.5	5.74
		bio2	344.15	0.2566	6	12	12	35	530	58.5	5.74
		bio3	399.23	0.2792	6	13	13	42	530	58.5	5.74
A0A096QHT0	Uncharacterized protein	bio1	128.65	0.0935	2	1	3	8	321	33.8	5.17
		bio2	102.8	0.0966	4	1	3	6	321	33.8	5.17
		bio3	83.74	0.0748	2	1	2	3	321	33.8	5.17
A0A096QHZ1	Uncharacterized protein	bio1	53.78	0.052	1	1	1	4	269	27.8	5.25
		bio2	53.55	0.052	1	1	1	1	269	27.8	5.25
		bio3	55.74	0.052	1	1	1	2	269	27.8	5.25
A0A096QHZ4	Uncharacterized protein	bio1	96.74	0.3604	5	1	3	13	111	12.2	9.48
		bio2	132.86	0.2703	6	1	4	15	111	12.2	9.48
		bio3	116.79	0.2703	9	4	4	8	111	12.2	9.48
A0A096QHZ5	Uncharacterized protein	bio1	89.76	0.0165	1	3	4	5	2849	309.9	5.96
		bio2	91.25	0.0109	1	3	3	3	2849	309.9	5.96
A0A096QI12	Uncharacterized protein	bio1	138.33	0.1024	4	3	3	6	449	46.5	6.55
		bio2	74.3	0.0802	4	3	3	3	449	46.5	6.55
		bio3	92.89	0.0668	3	2	2	3	449	46.5	6.55
A0A096QI23	Uncharacterized protein	bio2	160.08	0.0595	1	1	5	7	672	75.9	7.34
		bio3	100	0.0521	1	1	4	4	672	75.9	7.34
A0A096QI46	Uncharacterized protein	bio1	59.04	0.1121	4	2	2	2	232	26.8	5.03
		bio2	24.99	0.0603	4	1	1	1	232	26.8	5.03
A0A096QI82	Uncharacterized protein	bio1	32.54	0.0352	5	1	1	2	284	31.9	6.89
		bio2	46.28	0.0739	8	2	2	2	284	31.9	6.89
		bio3	46.97	0.0739	8	2	2	2	284	31.9	6.89
A0A096QI97	Uncharacterized protein	bio1	43.77	0.0436	5	1	1	3	298	33	6.95
		bio3	39.89	0.0436	5	1	1	1	298	33	6.95
A0A096QIC5	Uncharacterized protein	bio1	59.6	0.1218	8	3	3	5	386	42.6	7.84
A0A096QIG0	Uncharacterized protein	bio1	67.27	0.1757	2	2	2	5	222	22.9	7.05
		bio2	96.73	0.2748	2	3	3	5	222	22.9	7.05
A0A096QIG1	Uncharacterized protein	bio3	76.96	0.339	2	2	2	4	118	12.2	4.88
A0A096QIN4	Uncharacterized protein	bio1	92.07	0.0979	2	1	4	4	521	57.3	5.19
A0A096QIN9	Uncharacterized protein	bio2	69.15	0.0481	3	2	2	2	665	73.5	5.12
A0A096QIP0	Uncharacterized protein	bio1	76.5	0.0385	3	2	2	3	649	72.4	5.03
A0A096QIP3	Uncharacterized protein	bio1	50.25	0.0247	1	2	2	2	1256	136.7	6.05
		bio3	25.72	0.0104	1	1	1	1	1256	136.7	6.05
A0A096QIX5	Uncharacterized protein	bio1	207	0.5051	4	1	3	11	99	11.4	9.38
		bio2	203.05	0.3333	4	2	3	19	99	11.4	9.38
		bio3	230.52	0.5051	7	3	3	25	99	11.4	9.38
A0A096QIZ6	Uncharacterized protein	bio2	40.46	0.0465	1	2	2	2	430	46.9	7.21
A0A096QJ91	Uncharacterized protein	bio1	39.25	0.1818	3	1	1	1	55	5.9	9.73
A0A096QJE8	Uncharacterized protein	bio2	72.69	0.2186	11	2	2	3	183	19.4	6.92
A0A096QJE9	Uncharacterized protein	bio3	48.07	0.2308	9	1	1	2	91	10.1	7.5
A0A096QJW6	Uncharacterized protein	bio2	78.17	0.2103	4	1	3	4	214	22.9	6.29
		bio3	53.45	0.1121	8	2	2	2	214	22.9	6.29
A0A096QJW7	Uncharacterized protein	bio1	146.64	0.0909	4	6	6	8	715	80.8	7.94
		bio2	152.62	0.1119	3	6	6	8	715	80.8	7.94
		bio3	100.07	0.0657	3	5	5	5	715	80.8	7.94
A0A096QK58	Uncharacterized protein	bio1	124.65	0.0926	3	3	3	6	421	45.9	6.15
		bio2	60.6	0.057	1	2	2	2	421	45.9	6.15
		bio3	79.84	0.0926	2	3	3	5	421	45.9	6.15
A0A096QK60	Uncharacterized protein	bio1	23.5	0.0471	4	1	1	1	255	28.9	6.32
A0A096QK67	Uncharacterized protein	bio2	450.75	0.1731	9	2	14	27	982	108.2	6.19
		bio3	241.27	0.0947	6	1	7	31	982	108.2	6.19
A0A096QK83	Uncharacterized protein	bio1	54.56	0.1354	1	2	2	2	229	25	4.89
A0A096QKB1	Uncharacterized protein	bio1	159.05	0.1833	3	3	3	7	300	31.2	4.86
		bio2	171.95	0.23	3	4	4	7	300	31.2	4.86
		bio3	149.24	0.1733	3	4	4	8	300	31.2	4.86
A0A096QKC6	Uncharacterized protein	bio2	125.46	0.1099	6	3	3	4	473	52.5	5.38
A0A096QKV2	Uncharacterized protein	bio1	82.26	0.126	4	1	1	1	246	25.1	5.55
A0A096QKX5	Uncharacterized protein	bio2	39.42	0.1373	4	1	1	3	102	10.5	9.88
		bio3	63.24	0.1373	4	1	1	3	102	10.5	9.88
A0A096QKY6	Uncharacterized protein	bio1	205.51	0.1529	3	7	7	13	569	63.3	4.87
		bio2	387.28	0.2443	3	11	11	30	569	63.3	4.87
		bio3	374.45	0.2355	3	11	11	26	569	63.3	4.87
A0A096QKY7	Uncharacterized protein	bio2	102.57	0.1615	1	1	2	6	161	17.9	7.49
		bio3	132.1	0.236	1	1	3	6	161	17.9	7.49
A0A096QL36	Uncharacterized protein	bio2	43.99	0.0662	3	1	1	1	272	30	7.74
		bio3	39.14	0.0662	3	1	1	1	272	30	7.74
A0A096QL99	Uncharacterized protein	bio2	107.34	0.232	4	2	2	3	125	14.4	5.59
		bio3	70.59	0.232	4	2	2	5	125	14.4	5.59
A0A096QLH4	Uncharacterized protein	bio2	30.99	0.0751	3	1	1	1	173	19.3	8.27
		bio3	30.43	0.0751	3	1	1	2	173	19.3	8.27
A0A096QLJ2	Uncharacterized protein	bio2	40.05	0.0193	2	2	2	2	1293	146.5	6.92
A0A096QLP9	Uncharacterized protein	bio1	61.89	0.0273	1	1	1	2	732	81.8	6.49
A0A096QLR8	Uncharacterized protein	bio1	449.44	0.5389	3	5	12	20	334	35.3	6.23
		bio2	154.19	0.4222	3	7	7	11	334	35.3	6.23
		bio3	368.47	0.5299	3	5	10	25	334	35.3	6.23
A0A096QLU9	Uncharacterized protein	bio1	273.07	0.2483	3	5	7	12	447	44.5	8.05
		bio2	182.72	0.179	2	4	6	10	447	44.5	8.05
A0A096QM08	Uncharacterized protein	bio1	144.78	0.1007	5	5	5	5	536	60.6	6.76
		bio2	125.89	0.0858	5	4	4	6	536	60.6	6.76
A0A096QM09	Uncharacterized protein	bio3	68.22	0.0654	4	3	3	5	489	54.9	7.21
A0A096QM68	Uncharacterized protein	bio1	25.31	0.0375	2	1	1	1	267	29.2	5.31
		bio2	25.02	0.0375	2	1	1	1	267	29.2	5.31
		bio3	27.94	0.0375	2	1	1	2	267	29.2	5.31
A0A096QMQ6	Uncharacterized protein	bio3	20.63	0.0388	5	1	1	1	361	40.5	7.12
A0A096QMQ7	Uncharacterized protein	bio1	81.48	0.0944	6	3	4	5	466	51.3	8.97
A0A096QMR5	Uncharacterized protein	bio1	92.13	0.1243	2	2	2	4	177	19.9	7.9
		bio2	46.03	0.0621	2	1	1	2	177	19.9	7.9
		bio3	72.16	0.1243	2	2	2	6	177	19.9	7.9
A0A096QMW2	Uncharacterized protein	bio1	90.94	0.0464	6	1	3	5	647	67.9	7.74
A0A096QMY3	Uncharacterized protein	bio1	34.46	0.0915	12	1	1	1	153	15.6	8.76
		bio2	34.68	0.0915	12	1	1	2	153	15.6	8.76
A0A096QN00	Uncharacterized protein	bio1	67.25	0.0993	6	1	2	3	282	31.2	5.6
		bio2	208.31	0.2482	5	1	6	19	282	31.2	5.6
		bio3	195.62	0.1915	6	3	5	19	282	31.2	5.6
A0A096QN23	Uncharacterized protein	bio1	112.07	0.2655	16	1	4	35	113	12.9	10.58
A0A096QN67	Uncharacterized protein	bio1	67.16	0.0288	3	3	3	3	1356	150.5	7.17
		bio2	48.71	0.031	2	3	3	3	1356	150.5	7.17
		bio3	39.7	0.0133	2	2	2	2	1356	150.5	7.17
A0A096QN84	Uncharacterized protein	bio1	40.82	0.0108	1	1	1	1	926	101.9	7.08
		bio2	88.98	0.0335	1	3	3	5	926	101.9	7.08
		bio3	98.3	0.0335	1	3	3	8	926	101.9	7.08
A0A096QNB2	Uncharacterized protein	bio2	64.62	0.0431	3	1	1	1	371	42.7	6.46
A0A096QNE0	Uncharacterized protein	bio1	61.18	0.0402	19	1	2	4	622	69.4	6.04
		bio3	105.42	0.0579	15	2	3	6	622	69.4	6.04
A0A096QNE8	Uncharacterized protein	bio1	71.27	0.0814	1	2	3	3	516	60.2	7.58
		bio2	146.68	0.1415	1	1	6	9	516	60.2	7.58
A0A096QNE9	Uncharacterized protein	bio2	124.51	0.0629	4	1	5	7	1033	118.6	4.97
		bio3	104.95	0.0484	5	3	4	8	1033	118.6	4.97
A0A096QNF6	Uncharacterized protein	bio2	55.81	0.169	4	2	2	3	142	16.3	5.34
A0A096QNF7	Uncharacterized protein	bio3	39.16	0.2099	4	1	1	2	81	9.2	5.78
A0A096QNL6	Uncharacterized protein	bio1	57.62	0.1197	2	3	3	5	259	28.4	7.77
A0A096QNN3	Uncharacterized protein	bio2	21.08	0.0299	2	1	1	1	669	75.9	8.4
A0A096QNP4	Uncharacterized protein	bio1	272.35	0.2967	6	2	9	25	300	33	8.57
		bio3	208.65	0.2033	6	1	6	25	300	33	8.57
A0A096QNU1	Uncharacterized protein	bio2	107.96	0.4157	5	4	4	7	89	10	6.67
A0A096QNY2	Uncharacterized protein	bio1	512.93	0.4069	18	2	13	115	376	41.6	5.31
		bio3	618.17	0.4043	22	2	14	116	376	41.6	5.31
A0A096QP74	Uncharacterized protein	bio3	41.68	0.0366	2	1	1	1	492	52	8.46
A0A096QP97	Uncharacterized protein	bio1	268.95	0.1675	1	5	9	14	615	68.9	8.88
		bio2	222.95	0.1707	1	5	9	15	615	68.9	8.88
		bio3	187.99	0.1317	1	4	8	17	615	68.9	8.88
A0A096QPA3	Uncharacterized protein	bio1	72.38	0.0588	8	3	3	4	612	67.3	5.19
		bio2	69.43	0.0588	5	3	3	3	612	67.3	5.19
		bio3	63.56	0.0441	3	2	2	3	612	67.3	5.19
A0A096QPA7	Uncharacterized protein	bio1	25.97	0.0246	1	1	1	1	976	110	8.03
		bio2	30.79	0.0113	1	1	1	4	976	110	8.03
		bio3	27.69	0.0113	1	1	1	4	976	110	8.03
A0A096QPC4	Uncharacterized protein	bio1	47.83	0.0548	4	1	1	1	292	30.8	8.18
		bio3	71.1	0.1027	6	2	2	5	292	30.8	8.18
A0A096QPP7	Uncharacterized protein	bio3	21.15	0.0122	7	1	1	1	1063	120.3	7.49
A0A096QPZ0	Phospholipase D alpha 1	bio2	343.84	0.2046	18	4	10	27	655	74.9	5.87
		bio3	372.42	0.2672	20	5	13	28	655	74.9	5.87
A0A096QQ31	Uncharacterized protein	bio1	30.48	0.0063	1	1	1	1	1272	142.4	5.47
		bio2	84.59	0.0189	1	2	2	2	1272	142.4	5.47
A0A096QQ54	Uncharacterized protein	bio1	190.49	0.0832	5	7	7	13	973	112.1	6.13
		bio2	136.73	0.0586	5	4	5	5	973	112.1	6.13
		bio3	108.8	0.0617	5	5	5	5	973	112.1	6.13
A0A096QQ79	Uncharacterized protein	bio1	172.94	0.1891	3	6	6	12	275	29.2	9.07
		bio2	178.35	0.2836	2	2	6	9	275	29.2	9.07
		bio3	138.95	0.1964	2	1	4	10	275	29.2	9.07
A0A096QQS6	Uncharacterized protein	bio2	25.47	0.0254	2	1	1	1	276	30.6	4.98
		bio3	29.01	0.0254	2	1	1	1	276	30.6	4.98
A0A096QQU0	Uncharacterized protein	bio1	42.76	0.0788	10	2	2	3	241	27.6	5.77
A0A096QQU6	Uncharacterized protein	bio2	46.33	0.1	6	1	1	1	100	11.7	5.38
		bio3	46.58	0.1	6	1	1	2	100	11.7	5.38
A0A096QQZ4	Uncharacterized protein	bio3	47.07	0.0617	4	2	2	3	454	48.5	8.51
A0A096QR60	Uncharacterized protein	bio2	31.6	0.0896	5	1	1	1	134	14.7	5.96
A0A096QR66	Uncharacterized protein	bio1	51.3	0.0226	1	1	1	2	753	83.6	6.51
		bio2	55.53	0.0226	1	1	1	1	753	83.6	6.51
A0A096QR80	Uncharacterized protein	bio1	36.06	0.0909	2	1	1	2	110	12.6	8.87
A0A096QRB1	Uncharacterized protein	bio1	317.37	0.2931	4	4	11	24	447	49.4	6.21
		bio2	455.28	0.3736	2	1	14	30	447	49.4	6.21
		bio3	365.88	0.3043	2	2	11	32	447	49.4	6.21
A0A096QRG0	Uncharacterized protein	bio1	25.04	0.0229	1	1	1	1	873	96.5	6.3
		bio3	53.14	0.0424	1	2	2	2	873	96.5	6.3
A0A096QRL3	Uncharacterized protein	bio3	185.56	0.137	4	7	7	19	562	65.1	8.27
A0A096QRL6	Uncharacterized protein	bio1	195.11	0.1508	4	6	6	11	431	49.4	9.03
		bio2	141.54	0.1323	4	6	6	13	431	49.4	9.03
A0A096QRM1	Uncharacterized protein	bio3	23.06	0.0387	1	1	1	1	310	36.2	6.48
A0A096QRS4	Uncharacterized protein	bio1	244.73	0.1947	3	4	7	11	529	55.9	5
		bio2	81.55	0.0888	2	3	3	4	529	55.9	5
		bio3	102.02	0.1191	2	3	4	8	529	55.9	5
A0A096QRU9	Uncharacterized protein	bio1	41.5	0.0667	2	2	2	2	270	30.2	5.33
		bio2	117.68	0.1556	2	4	4	6	270	30.2	5.33
		bio3	50.26	0.0778	2	2	2	3	270	30.2	5.33
A0A096QS55	Uncharacterized protein	bio1	24	0.1029	10	1	1	2	68	7.6	10.17
		bio3	84.03	0.2059	10	1	1	2	68	7.6	10.17
A0A096QS57	Uncharacterized protein	bio2	111.2	0.4713	10	4	4	5	87	9.8	10.17
A0A096QS68	Uncharacterized protein	bio1	60.33	0.2195	7	2	2	3	82	9.4	5.01
A0A096QSB5	Uncharacterized protein	bio1	39.55	0.0797	2	2	2	2	364	39.7	6.54
		bio2	39.88	0.0549	2	2	2	3	364	39.7	6.54
		bio3	41.04	0.0549	2	2	2	2	364	39.7	6.54
A0A096QSC1	Uncharacterized protein	bio1	74.73	0.0561	3	2	2	3	321	35.2	6.01
		bio2	115.36	0.1059	3	3	3	5	321	35.2	6.01
		bio3	67.37	0.0685	3	2	2	4	321	35.2	6.01
A0A096QSE2	Uncharacterized protein	bio1	24.88	0.0525	2	1	1	1	324	33.5	8.7
		bio3	25.28	0.0463	2	1	1	1	324	33.5	8.7
A0A096QSH2	Uncharacterized protein	bio1	22.53	0.0697	6	1	1	1	244	26.2	4.12
A0A096QSW5	Uncharacterized protein	bio2	238.09	0.1699	3	1	6	13	471	48.9	8.41
		bio3	256.42	0.189	3	2	7	13	471	48.9	8.41
A0A096QSX9	Uncharacterized protein	bio1	30.68	0.099	8	1	1	1	101	11.2	5.45
A0A096QSZ4	Uncharacterized protein	bio1	126.95	0.0645	1	4	4	4	822	92.9	6.27
		bio2	113.87	0.0779	1	5	5	7	822	92.9	6.27
		bio3	132.85	0.0949	1	6	6	7	822	92.9	6.27
A0A096QT00	Uncharacterized protein	bio1	91.17	0.0392	1	3	3	3	842	90.4	5.21
		bio2	103.44	0.0451	5	3	3	4	842	90.4	5.21
		bio3	22.74	0.0119	1	1	1	1	842	90.4	5.21
A0A096QTN4	Uncharacterized protein	bio1	22.67	0.0547	2	1	1	1	274	29.3	8.34
A0A096QTX0	Uncharacterized protein	bio2	39.11	0.0465	2	2	2	2	516	56.7	8.27
A0A096QTZ2	Uncharacterized protein	bio1	24.76	0.1923	8	1	1	2	52	6	9.17
		bio3	21.41	0.1923	8	1	1	1	52	6	9.17
A0A096QU37	Uncharacterized protein	bio2	112.46	0.0354	2	2	3	3	988	109.5	6.51
		bio3	185.43	0.0486	3	2	4	7	988	109.5	6.51
A0A096QU50	Uncharacterized protein	bio3	52.68	0.0174	4	1	1	1	690	75.8	7.69
A0A096QU58	Uncharacterized protein	bio1	58.08	0.034	2	1	2	2	852	97.2	7.99
A0A096QUD1	Uncharacterized protein	bio2	87.35	0.1337	9	3	3	8	202	22.5	6.68
A0A096QUD3	Uncharacterized protein	bio1	41.05	0.2034	5	2	2	3	118	13.2	8.16
		bio3	46.7	0.1441	5	2	2	5	118	13.2	8.16
A0A096QUD7	Uncharacterized protein	bio3	33.44	0.1778	4	1	1	1	90	9	7.44
A0A096QUY0	Uncharacterized protein	bio3	156.23	0.1777	8	6	6	8	529	58.9	5.35
A0A096QUY1	Uncharacterized protein	bio2	46.88	0.0422	8	2	2	2	521	58	5.62
A0A096QUY2	Uncharacterized protein	bio1	40.81	0.255	4	2	2	2	149	16.3	7.99
A0A096QV19	Uncharacterized protein	bio2	279.21	0.2863	8	5	5	42	262	29.6	6.4
		bio3	187.33	0.2595	8	5	5	46	262	29.6	6.4
A0A096QV50	Uncharacterized protein	bio2	136.64	0.2584	3	4	4	9	178	19.5	9.41
A0A096QV77	Uncharacterized protein	bio1	225.2	0.3682	9	3	5	26	201	22.8	5.68
		bio2	198.02	0.4328	10	3	5	24	201	22.8	5.68
		bio3	139.9	0.2139	9	2	3	17	201	22.8	5.68
A0A096QV94	Uncharacterized protein	bio3	25.24	0.2679	3	1	1	2	56	6.8	9.32
A0A096QV95	Uncharacterized protein	bio2	292.07	0.1045	1	1	10	18	1168	126.8	5.52
A0A096QVF6	Uncharacterized protein	bio1	38.89	0.0141	2	1	1	2	709	78.8	5.95
		bio2	86.05	0.0353	2	3	3	3	709	78.8	5.95
		bio3	87.1	0.0536	2	4	4	4	709	78.8	5.95
A0A096QVG4	Uncharacterized protein	bio2	12.27	0.0137	1	1	1	1	729	79.1	7.83
		bio3	15.08	0.0137	1	1	1	1	729	79.1	7.83
A0A096QVH3	Uncharacterized protein	bio1	30.84	0.0529	4	1	1	1	227	26.3	5.44
		bio2	68.84	0.2115	16	1	3	4	227	26.3	5.44
A0A096QVJ1	Uncharacterized protein	bio2	31.3	0.0692	8	1	1	4	159	16.9	9.61
A0A096QVR0	Uncharacterized protein	bio1	22.07	0.0302	2	1	1	1	497	55.8	9.22
A0A096QW22	Uncharacterized protein	bio1	513.55	0.4193	2	13	13	38	322	33.8	6.4
A0A096QWC7	Uncharacterized protein	bio1	53.31	0.0456	2	2	2	2	548	59	7.93
		bio2	25.47	0.0146	3	1	1	1	548	59	7.93
		bio3	26.46	0.0146	3	1	1	2	548	59	7.93
A0A096QWK2	Uncharacterized protein	bio3	34.13	0.0226	2	1	1	1	354	38.2	9.22
A0A096QWS8	Uncharacterized protein	bio1	22.38	0.1897	2	1	1	1	58	6.5	9.88
A0A096QX18	Uncharacterized protein	bio1	225.02	0.2161	3	2	8	13	384	40.9	5.47
A0A096QX48	Uncharacterized protein	bio1	178.59	0.1263	9	6	6	9	586	63.9	6.49
		bio2	357.82	0.2509	9	9	9	24	586	63.9	6.49
		bio3	336.24	0.2235	9	8	8	31	586	63.9	6.49
A0A096QXE1	Uncharacterized protein	bio3	18.6	0.1111	5	1	1	1	72	8.4	6.04
A0A096QXM1	Uncharacterized protein	bio1	10.06	0.0131	1	1	1	1	837	94.1	5.67
A0A096QXQ9	Uncharacterized protein	bio1	172.05	0.1155	1	2	4	7	355	38.1	9.77
		bio2	134.9	0.1268	1	2	4	12	355	38.1	9.77
A0A096QY04	Uncharacterized protein	bio1	51.4	0.0309	2	2	2	2	809	91	9.5
		bio3	43.83	0.0235	1	2	2	2	809	91	9.5
A0A096QY37	Uncharacterized protein	bio3	11.57	0.0131	2	1	1	1	613	64.6	9.19
A0A096QY94	Uncharacterized protein	bio2	48.03	0.1186	5	1	1	2	118	13.5	10.14
		bio3	22.55	0.1186	5	1	1	1	118	13.5	10.14
A0A096QYC7	Uncharacterized protein	bio1	104.51	0.0516	2	2	4	10	872	95.8	4.69
		bio2	193.15	0.1078	2	4	8	17	872	95.8	4.69
		bio3	169.57	0.07	2	3	6	16	872	95.8	4.69
A0A096QYL3	Uncharacterized protein	bio1	52.08	0.046	5	2	2	2	435	49.3	7.31
		bio2	50.72	0.0368	5	2	2	2	435	49.3	7.31
		bio3	60.3	0.046	5	2	2	2	435	49.3	7.31
A0A096QZ28	Uncharacterized protein	bio2	78.11	0.1021	3	3	3	3	284	32.1	8.24
		bio3	61.73	0.0951	5	2	2	2	284	32.1	8.24
A0A096QZ34	Uncharacterized protein	bio2	39.38	0.0329	1	2	2	2	517	55.3	5.97
A0A096QZ88	Uncharacterized protein	bio1	286.9	0.4715	7	1	7	12	263	27.4	5.19
A0A096QZB7	Uncharacterized protein	bio1	210.02	0.2879	3	5	5	12	257	27.7	7.33
		bio2	172.26	0.1946	3	3	3	7	257	27.7	7.33
		bio3	90.58	0.1128	3	2	2	5	257	27.7	7.33
A0A096QZQ4	Uncharacterized protein	bio2	32.98	0.0221	3	1	1	1	497	53.5	5.83
A0A096QZW5	Uncharacterized protein	bio2	258.38	0.1018	12	1	7	21	766	80.1	5.33
A0A096R049	Uncharacterized protein	bio2	163.9	0.1574	1	1	4	13	235	25.4	10.21
A0A096R062	Uncharacterized protein	bio1	184.7	0.3091	2	5	5	14	275	27.9	6.14
		bio2	143.36	0.1782	2	3	3	10	275	27.9	6.14
		bio3	237.4	0.3091	2	5	5	16	275	27.9	6.14
A0A096R076	Uncharacterized protein	bio1	63.39	0.2647	9	1	2	3	68	8	10.13
		bio3	125.32	0.3676	12	1	3	19	68	8	10.13
A0A096R091	Uncharacterized protein	bio1	951.71	0.4263	5	3	30	115	699	80.2	5.11
		bio2	1182	0.4721	5	2	34	142	699	80.2	5.11
		bio3	1066.19	0.4478	10	2	32	146	699	80.2	5.11
A0A096R0A2	Uncharacterized protein	bio1	193.83	0.1753	2	6	6	6	542	58.5	6.15
		bio2	113.61	0.072	2	3	3	4	542	58.5	6.15
		bio3	118.53	0.059	2	3	3	7	542	58.5	6.15
A0A096R0B9	Uncharacterized protein	bio3	20.2	0.0297	1	1	1	1	370	40.3	7.14
A0A096R0C8	Uncharacterized protein	bio1	569.26	0.3495	8	3	17	28	558	60.7	6.68
		bio2	450.13	0.2885	8	15	15	43	558	60.7	6.68
		bio3	487.37	0.2921	8	14	14	35	558	60.7	6.68
A0A096R0I1	Uncharacterized protein	bio1	54.88	0.0352	2	2	2	2	625	71.5	4.93
		bio3	10.2	0.0176	1	1	1	1	625	71.5	4.93
A0A096R0K2	Uncharacterized protein	bio1	50.81	0.1434	8	2	2	2	251	28.8	6.3
A0A096R0Q7	Uncharacterized protein	bio3	61.4	0.0184	3	1	1	2	924	97.5	6.13
A0A096R0R3	Uncharacterized protein	bio1	121.67	0.1	6	4	4	7	390	42.7	6.73
A0A096R0X7	Uncharacterized protein	bio1	384.04	0.2318	2	10	10	13	660	72.6	9.17
		bio2	289.35	0.1424	2	8	8	15	660	72.6	9.17
A0A096R115	Uncharacterized protein	bio3	20.72	0.1707	3	1	1	1	82	9.5	8.13
A0A096R135	Uncharacterized protein	bio1	43.81	0.0529	3	1	2	7	340	36.8	9.94
		bio2	56.57	0.0529	3	1	2	5	340	36.8	9.94
A0A096R181	Uncharacterized protein	bio1	480.94	0.2983	4	14	14	25	647	71.8	5.62
		bio2	415.73	0.1917	4	10	10	28	647	71.8	5.62
		bio3	547.67	0.3168	4	14	14	36	647	71.8	5.62
A0A096R1E9	Uncharacterized protein	bio2	27.91	0.0894	2	1	1	1	123	13.5	4.88
A0A096R1F9	Uncharacterized protein	bio1	98.94	0.0385	2	3	3	4	1090	123	6.65
		bio2	267.2	0.1367	1	5	12	20	1090	123	6.65
		bio3	145.11	0.0743	1	2	6	7	1090	123	6.65
A0A096R1I7	Uncharacterized protein	bio1	83.41	0.037	3	2	4	6	918	107.8	6.07
		bio2	83.59	0.0283	3	2	3	4	918	107.8	6.07
		bio3	161.43	0.0686	3	4	5	6	918	107.8	6.07
A0A096R1S2	Uncharacterized protein	bio1	34.78	0.1007	5	2	2	2	268	30.2	5.8
A0A096R1V3	Uncharacterized protein	bio1	63.26	0.0703	1	1	1	1	185	19.6	8.1
		bio2	59.18	0.0703	1	1	1	1	185	19.6	8.1
A0A096R221	Uncharacterized protein	bio1	41.7	0.0519	2	1	1	1	289	32.1	7.99
		bio3	35.22	0.0519	2	1	1	1	289	32.1	7.99
A0A096R293	Uncharacterized protein	bio3	22.89	0.0101	5	1	1	1	989	107.8	8.78
A0A096R298	Uncharacterized protein	bio1	41.42	0.0241	1	1	1	1	291	32.4	8.57
		bio2	43.02	0.0241	1	1	1	1	291	32.4	8.57
		bio3	29.53	0.0241	1	1	1	1	291	32.4	8.57
A0A096R2J5	Uncharacterized protein	bio3	34.37	0.0376	1	1	1	1	452	46.4	7.91
A0A096R2P9	Uncharacterized protein	bio2	27.61	0.0748	2	1	1	1	254	27.5	4.45
A0A096R2T2	Uncharacterized protein	bio1	27.58	0.0142	2	1	1	1	774	86.1	5.53
		bio2	30.87	0.0155	2	1	1	1	774	86.1	5.53
A0A096R2U3	Uncharacterized protein	bio2	79.52	0.15	4	2	2	4	140	15.8	5.88
		bio3	64.31	0.15	4	2	2	6	140	15.8	5.88
A0A096R371	Uncharacterized protein	bio2	29.13	0.0552	4	1	1	1	362	39.1	8.73
A0A096R3F8	Uncharacterized protein	bio1	308.99	0.552	12	10	10	21	221	24.3	6.89
A0A096R3H9	Uncharacterized protein	bio1	109.8	0.0756	1	4	4	8	542	57.4	6.09
		bio2	105.67	0.0756	1	4	4	6	542	57.4	6.09
		bio3	62.42	0.048	1	3	3	3	542	57.4	6.09
A0A096R3I2	Uncharacterized protein	bio2	33.54	0.1095	2	1	1	1	201	22	9.31
A0A096R3I5	Uncharacterized protein	bio1	46.93	0.1985	5	1	2	6	136	15.7	7.34
		bio2	42.83	0.1985	4	2	2	3	136	15.7	7.34
A0A096R3P4	Uncharacterized protein	bio1	476.48	0.4378	2	3	16	63	418	47.7	4.61
A0A096R3R8	Uncharacterized protein	bio1	261.88	0.2053	4	6	9	19	565	59.7	7.03
A0A096R439	Uncharacterized protein	bio1	83.14	0.1163	6	3	3	4	301	33.2	5.54
A0A096R4F1	Uncharacterized protein	bio1	86.08	0.056	1	2	3	5	678	70.6	8.19
		bio3	79.33	0.056	2	2	3	7	678	70.6	8.19
A0A096R4L0	Uncharacterized protein	bio1	70.56	0.0357	3	2	2	2	729	80.3	7.84
		bio2	54.37	0.0329	5	2	2	4	729	80.3	7.84
		bio3	27.47	0.0206	3	1	1	2	729	80.3	7.84
A0A096R4M8	Uncharacterized protein	bio1	210.04	0.1121	3	1	7	8	562	61.5	6.81
		bio2	157.07	0.1174	3	1	5	11	562	61.5	6.81
A0A096R4P5	Uncharacterized protein	bio3	23.41	0.0691	4	1	1	1	217	23.5	5.94
A0A096R4Y0	Uncharacterized protein	bio3	36.17	0.0862	4	1	1	1	116	13.1	10.32
A0A096R525	Uncharacterized protein	bio3	87.81	0.0439	6	3	3	3	889	98.1	6.16
A0A096R527	Uncharacterized protein	bio2	26.1	0.3396	7	1	1	1	53	5.6	9.06
A0A096R536	Uncharacterized protein	bio1	100.49	0.115	6	1	3	4	313	34.3	5.62
A0A096R5D6	Uncharacterized protein	bio2	97.98	0.1113	2	2	4	8	476	51.8	7.88
A0A096R5D9	Uncharacterized protein	bio1	50.22	0.0218	1	2	2	2	919	100.2	4.68
		bio2	112.3	0.0511	1	3	3	4	919	100.2	4.68
		bio3	38.45	0.0141	1	1	1	1	919	100.2	4.68
A0A096R5J9	Uncharacterized protein	bio3	56.43	0.1096	4	2	2	3	228	24.1	6.98
A0A096R5U0	Uncharacterized protein	bio2	36.66	0.0659	4	1	1	4	167	18.1	9.35
		bio3	30.23	0.0659	4	1	1	4	167	18.1	9.35
A0A096R629	Uncharacterized protein	bio1	162.57	0.0894	2	1	5	7	548	60.1	6.4
A0A096R6A1	Uncharacterized protein	bio3	26.94	0.0439	1	1	1	1	319	35.3	7.72
A0A096R6B1	Uncharacterized protein	bio2	20.33	0.0241	1	1	1	1	581	62.3	5.02
A0A096R6D9	Uncharacterized protein	bio3	23.58	0.0458	10	1	1	2	153	17.7	6.77
A0A096R6P3	Uncharacterized protein	bio1	24.65	0.0275	2	1	1	2	726	79.9	7.43
		bio2	91	0.062	4	2	3	7	726	79.9	7.43
A0A096R6P4	Uncharacterized protein	bio3	119.46	0.1086	4	4	4	4	479	52.4	8.63
A0A096R726	Uncharacterized protein	bio1	42.48	0.0275	1	2	2	2	873	98.6	8.09
A0A096R769	Uncharacterized protein	bio1	20.48	0.1375	1	1	1	1	80	9.1	7.56
		bio3	24.63	0.1375	1	1	1	2	80	9.1	7.56
A0A096R7E0	Uncharacterized protein	bio1	44.72	0.0903	5	2	2	2	155	15.8	10.95
A0A096R7H6	Uncharacterized protein	bio1	54.45	0.1615	8	2	2	5	161	16.1	3.81
A0A096R7P4	Uncharacterized protein	bio1	19.77	0.0275	1	1	1	1	473	53.2	6.19
A0A096R7Y4	Uncharacterized protein	bio2	54.94	0.0382	1	3	4	4	655	75.1	5.95
		bio3	18.16	0.0183	1	1	1	1	655	75.1	5.95
A0A096R7Y5	Uncharacterized protein	bio1	78.73	0.0543	3	2	2	3	571	65.5	6.43
A0A096R894	Uncharacterized protein	bio1	76.82	0.2963	4	2	2	3	108	12.4	8.31
		bio2	69.43	0.2963	4	2	2	2	108	12.4	8.31
		bio3	74.59	0.2963	4	2	2	6	108	12.4	8.31
A0A096R8C2	Uncharacterized protein	bio2	155.7	0.0472	5	4	4	9	1018	110.8	7.11
		bio3	149.54	0.055	5	5	5	6	1018	110.8	7.11
A0A096R8F4	Uncharacterized protein	bio2	32.36	0.0142	2	1	1	1	1058	114.1	6.73
A0A096R8F6	Uncharacterized protein	bio1	645.88	0.278	3	3	14	46	626	64.8	7.21
		bio2	609.93	0.3019	3	3	14	53	626	64.8	7.21
		bio3	651.42	0.2316	3	3	12	66	626	64.8	7.21
A0A096R8S4	Uncharacterized protein	bio1	27.12	0.0131	2	1	1	1	534	58.6	5.76
A0A096R8U7	Uncharacterized protein	bio2	38.9	0.0298	2	1	1	1	336	38.9	6
		bio3	22.38	0.0298	2	1	1	1	336	38.9	6
A0A096R8Z3	Uncharacterized protein	bio1	139.18	0.1302	1	6	6	7	484	52	6.89
		bio2	165.67	0.0971	1	4	4	7	484	52	6.89
		bio3	214.7	0.1508	1	6	6	7	484	52	6.89
A0A096R926	Uncharacterized protein	bio1	128.35	0.0549	1	3	3	5	801	80	7.09
		bio2	125.13	0.0762	1	3	4	7	801	80	7.09
		bio3	85.41	0.0362	1	2	2	4	801	80	7.09
A0A096R949	Uncharacterized protein	bio1	94.19	0.2097	11	3	3	4	186	20.2	6.05
A0A096R9A2	Uncharacterized protein	bio1	36	0.1275	2	1	1	2	149	16.5	8.48
		bio3	38.67	0.2013	3	2	2	3	149	16.5	8.48
A0A096R9H4	Uncharacterized protein	bio1	115.98	0.179	3	4	5	6	324	34.5	5.19
		bio2	54.77	0.0802	3	2	2	3	324	34.5	5.19
		bio3	37.77	0.037	3	1	1	2	324	34.5	5.19
A0A096R9N1	Uncharacterized protein	bio1	36.18	0.0185	1	1	1	1	866	99.1	5.69
		bio3	109.17	0.0647	1	4	4	7	866	99.1	5.69
A0A096R9Y2	Uncharacterized protein	bio1	23.68	0.0111	1	1	1	1	1627	183	6.93
		bio3	44.33	0.0184	1	2	2	2	1627	183	6.93
A0A096RA88	Uncharacterized protein	bio1	291.01	0.1184	2	7	8	19	870	95.7	4.72
		bio2	363.44	0.1103	2	7	9	23	870	95.7	4.72
		bio3	309.44	0.0862	2	6	8	17	870	95.7	4.72
A0A096RAG1	Uncharacterized protein	bio2	285.32	0.1918	6	4	7	45	610	67	7.25
		bio3	129.89	0.0934	5	1	3	5	610	67	7.25
A0A096RAH6	Uncharacterized protein	bio1	156.72	0.0391	3	5	7	9	2175	237.6	6.84
		bio2	242.41	0.0538	5	8	8	9	2175	237.6	6.84
		bio3	256.56	0.0547	5	8	8	8	2175	237.6	6.84
A0A096RAY1	Uncharacterized protein	bio3	30.32	0.0192	4	1	1	1	572	63.7	7.25
A0A096RB21	Uncharacterized protein	bio2	41.81	0.0466	4	1	1	1	322	35.3	4.17
A0A096RB33	Tubulin gamma-2 chain	bio3	39.64	0.0289	6	1	1	2	311	34.6	5.47
A0A096RB66	Uncharacterized protein	bio1	57.21	0.0344	2	1	1	1	524	57.1	5.9
		bio2	74.38	0.0496	2	2	2	3	524	57.1	5.9
		bio3	109.64	0.0878	1	1	4	7	524	57.1	5.9
A0A096RBS9	Uncharacterized protein	bio2	29.35	0.0496	4	1	1	1	262	28.2	6.25
		bio3	35.13	0.0496	4	1	1	3	262	28.2	6.25
A0A096RCB2	Uncharacterized protein	bio2	23.91	0.0845	5	1	1	1	142	16	8.88
A0A096RCF3	Uncharacterized protein	bio1	610.79	0.5477	5	13	19	55	482	52.8	6.46
		bio2	790.24	0.4876	5	13	19	107	482	52.8	6.46
		bio3	849.63	0.5311	5	14	20	122	482	52.8	6.46
A0A096RCK0	Uncharacterized protein	bio3	11.86	0.0533	1	1	1	1	150	16.3	6.54
A0A096RCM9	Uncharacterized protein	bio1	36.76	0.0446	2	1	1	2	269	29.3	7.09
		bio3	23.31	0.0446	2	1	1	2	269	29.3	7.09
A0A096RCS7	Uncharacterized protein	bio3	204.17	0.2152	2	6	6	15	446	49	5.48
A0A096RCU8	Uncharacterized protein	bio1	95.92	0.0692	6	4	4	4	751	85.3	6.57
		bio2	130.8	0.0692	6	4	4	6	751	85.3	6.57
A0A096RCV5	Uncharacterized protein	bio3	40.81	0.1637	3	1	1	1	171	17.1	5.8
A0A096RCY8	Uncharacterized protein	bio1	35.09	0.186	8	1	1	2	43	4.7	8.43
A0A096RD67	Uncharacterized protein	bio1	137.88	0.1602	4	2	5	12	387	41.6	8.18
		bio2	233.84	0.2868	4	3	9	15	387	41.6	8.18
		bio3	209.72	0.2791	4	3	8	17	387	41.6	8.18
A0A096RDK2	Uncharacterized protein	bio2	22.9	0.0747	3	1	1	1	174	19.3	7.94
A0A096RDQ2	Uncharacterized protein	bio2	271.28	0.1947	2	7	7	21	457	50.5	6.84
A0A096RDV2	Uncharacterized protein	bio1	57.02	0.0394	2	3	3	3	635	69.9	8.69
		bio2	138.5	0.0567	2	4	4	9	635	69.9	8.69
		bio3	107.38	0.0756	2	5	5	5	635	69.9	8.69
A0A096RDX2	Uncharacterized protein	bio2	39.75	0.0152	2	1	1	1	920	102.8	4.86
A0A096RDX9	Uncharacterized protein	bio1	393.61	0.1678	1	13	13	23	876	98.3	5.1
		bio2	409.32	0.1724	1	12	12	27	876	98.3	5.1
		bio3	251.04	0.0959	1	7	7	19	876	98.3	5.1
A0A096RE86	Uncharacterized protein	bio1	50.4	0.0992	3	3	3	3	373	41.5	9.86
		bio3	28.82	0.0295	3	1	1	1	373	41.5	9.86
A0A096REA7	Uncharacterized protein	bio1	426.71	0.2376	6	7	10	25	526	57.6	5.27
		bio2	377.63	0.251	4	7	9	32	526	57.6	5.27
		bio3	320.38	0.1882	4	4	7	18	526	57.6	5.27
A0A096REL9	Uncharacterized protein	bio3	31.67	0.0804	4	1	1	2	112	12.4	4.94
A0A096REM3	Uncharacterized protein	bio1	276.98	0.1294	3	7	7	19	765	78.2	6.62
		bio2	163.84	0.1425	3	7	7	9	765	78.2	6.62
		bio3	150.28	0.1229	3	6	6	7	765	78.2	6.62
A0A096REW5	Uncharacterized protein	bio2	72.02	0.107	5	2	2	3	299	31.6	6.83
		bio3	44.86	0.0669	5	1	1	2	299	31.6	6.83
A0A096REY9	Uncharacterized protein	bio1	98.87	0.1453	2	1	3	7	289	30.9	4.59
		bio2	118.99	0.1453	2	1	3	8	289	30.9	4.59
A0A096RF87	Uncharacterized protein	bio1	213.53	0.3091	2	5	5	8	220	23.1	7.94
		bio2	72.11	0.2045	1	3	3	4	220	23.1	7.94
		bio3	85.25	0.1409	1	2	2	5	220	23.1	7.94
A0A096RFR6	Uncharacterized protein	bio1	381.52	0.1482	8	11	11	19	965	111.8	9.17
		bio2	426.49	0.1689	9	12	12	31	965	111.8	9.17
		bio3	367.1	0.1596	6	6	14	28	965	111.8	9.17
A0A096RFZ2	Uncharacterized protein	bio1	51.99	0.1638	3	1	1	2	116	12.8	4.46
A0A096RFZ9	Uncharacterized protein	bio1	165.6	0.1056	3	1	4	12	426	46	5.12
A0A096RG04	Uncharacterized protein	bio1	231.32	0.422	4	6	6	13	218	23.6	4.84
		bio2	109.55	0.133	4	2	2	4	218	23.6	4.84
		bio3	124.22	0.2339	4	3	3	3	218	23.6	4.84
A0A096RG33	Uncharacterized protein	bio2	180.81	0.1934	2	1	6	14	331	37.6	5.19
A0A096RG76	Uncharacterized protein	bio1	23	0.1471	3	1	1	2	136	14.9	8.46
		bio2	57.52	0.2279	7	2	2	8	136	14.9	8.46
		bio3	74.67	0.2721	7	3	3	12	136	14.9	8.46
A0A096RGJ0	Uncharacterized protein	bio1	36.43	0.215	9	1	1	2	107	11	8.02
		bio2	66.18	0.215	9	1	1	10	107	11	8.02
A0A096RGQ0	Uncharacterized protein	bio2	33.99	0.0541	1	1	1	1	314	34	6.96
		bio3	10.52	0.0701	1	1	1	1	314	34	6.96
A0A096RGR3	Uncharacterized protein	bio1	37.35	0.0533	1	1	1	1	225	20.3	7.58
		bio2	43.07	0.0533	1	1	1	2	225	20.3	7.58
		bio3	38.19	0.0533	1	1	1	1	225	20.3	7.58
A0A096RGS5	Uncharacterized protein	bio3	148.44	0.0641	4	1	4	7	952	105.3	5.85
A0A096RGX4	Uncharacterized protein	bio1	138.74	0.0596	4	3	3	3	806	91.2	4.81
		bio3	45.06	0.0261	3	2	2	2	806	91.2	4.81
A0A096RH24	Uncharacterized protein	bio1	55.62	0.1	3	3	3	3	290	32.1	6.3
A0A096RH25	Uncharacterized protein	bio2	55.69	0.1395	4	2	2	2	129	14.2	8.51
		bio3	89.89	0.2326	4	3	3	3	129	14.2	8.51
A0A096RH27	Uncharacterized protein	bio2	43.39	0.0685	2	2	2	2	336	36.6	9.1
A0A096RH36	Uncharacterized protein	bio1	46.5	0.0553	1	2	2	2	633	67.5	8.27
		bio2	51.83	0.0174	1	1	1	1	633	67.5	8.27
A0A096RH43	Uncharacterized protein	bio3	214.84	0.262	2	1	6	15	332	35.6	5.17
A0A096RH71	Uncharacterized protein	bio1	143.59	0.1018	6	2	7	9	855	96.4	5.06
		bio2	66.72	0.0398	4	2	3	5	855	96.4	5.06
A0A096RH79	Uncharacterized protein	bio1	37.53	0.0257	5	1	1	1	350	39.8	5.44
A0A096RH96	Uncharacterized protein	bio1	47.2	0.1077	3	2	2	3	260	28.3	8.35
A0A096RHA8	Uncharacterized protein	bio2	399.05	0.5467	3	1	13	27	289	32.3	5.99
		bio3	301.5	0.3806	3	1	9	27	289	32.3	5.99
A0A096RHG9	Uncharacterized protein	bio1	88.52	0.0461	2	3	3	3	932	102	8.72
		bio2	137.07	0.0418	2	4	4	8	932	102	8.72
		bio3	139.41	0.0333	2	4	4	8	932	102	8.72
A0A096RHL1	Uncharacterized protein	bio1	177.19	0.1314	3	5	5	7	472	50.6	8.05
		bio2	142.52	0.1589	3	4	4	4	472	50.6	8.05
		bio3	86.14	0.0975	3	3	3	4	472	50.6	8.05
A0A096RHS1	Uncharacterized protein	bio1	33.87	0.1622	3	1	1	2	74	8.3	5.95
A0A096RHT9	Uncharacterized protein	bio1	42.05	0.0114	1	1	1	2	1223	133.6	7.14
		bio2	117.17	0.0442	3	4	4	5	1223	133.6	7.14
		bio3	45.75	0.0237	1	2	2	2	1223	133.6	7.14
A0A096RHW8	Uncharacterized protein	bio1	24.81	0.0459	3	1	1	1	218	25	5.05
A0A096RHZ6	Uncharacterized protein	bio1	27.51	0.0285	3	1	1	1	386	40.1	5.22
		bio3	23.77	0.0285	3	1	1	1	386	40.1	5.22
A0A096RHZ7	Uncharacterized protein	bio1	219.94	0.1742	4	1	6	9	488	51.9	7.91
		bio2	153.58	0.0902	4	1	3	8	488	51.9	7.91
		bio3	141.21	0.1189	3	1	4	9	488	51.9	7.91
A0A096RI41	Uncharacterized protein	bio1	148.35	0.066	1	4	4	6	1076	114.7	4.55
		bio2	69.99	0.0344	1	3	3	5	1076	114.7	4.55
		bio3	144.35	0.0483	1	3	3	4	1076	114.7	4.55
A0A096RI70	Uncharacterized protein	bio1	294.54	0.1188	2	11	11	14	1229	135.8	5.53
		bio2	412.11	0.1204	2	12	12	19	1229	135.8	5.53
		bio3	274.93	0.0854	2	9	9	16	1229	135.8	5.53
A0A096RI75	Uncharacterized protein	bio1	275.58	0.2479	3	9	9	20	468	50.5	6.74
		bio2	346.68	0.2479	2	1	9	27	468	50.5	6.74
		bio3	340.53	0.2756	2	1	10	34	468	50.5	6.74
A0A096RI80	Uncharacterized protein	bio3	139.54	0.2209	4	4	4	9	163	18.1	6.18
A0A096RIT4	Uncharacterized protein	bio1	113.2	0.1549	4	2	2	3	226	24.4	4.79
A0A096RIT5	Uncharacterized protein	bio2	175.06	0.2022	5	4	4	10	267	29	5
		bio3	95.2	0.0899	5	2	2	7	267	29	5
A0A096RIV3	Uncharacterized protein	bio1	311.21	0.188	1	6	10	17	617	69.2	8.88
		bio2	345.97	0.1961	1	6	10	22	617	69.2	8.88
		bio3	172.02	0.0908	1	2	6	19	617	69.2	8.88
A0A096RJ02	Uncharacterized protein	bio1	86.12	0.132	2	2	3	3	303	32.5	5.06
		bio2	42.86	0.0396	2	1	1	2	303	32.5	5.06
		bio3	42.09	0.0396	2	1	1	3	303	32.5	5.06
A0A096RJ27	Uncharacterized protein	bio3	35.48	0.039	6	1	1	1	385	42.9	5.12
A0A096RJB9	Uncharacterized protein	bio1	29.03	0.0793	2	1	1	1	227	25.4	6.84
A0A096RJE6	Uncharacterized protein	bio2	20.52	0.0833	3	1	1	1	180	19.3	7.31
A0A096RJT7	Uncharacterized protein	bio1	150.8	0.2403	3	5	5	9	258	27.8	8.6
		bio2	150.8	0.2326	7	3	3	9	258	27.8	8.6
		bio3	162.35	0.2326	7	3	3	7	258	27.8	8.6
A0A096RJY6	Uncharacterized protein	bio1	145.86	0.0738	5	5	5	13	800	89.1	7.24
		bio2	251.69	0.135	4	2	10	20	800	89.1	7.24
		bio3	184.47	0.1013	4	2	7	16	800	89.1	7.24
A0A096RK61	Uncharacterized protein	bio1	40.27	0.1204	6	1	1	2	108	12	8.68
A0A096RK85	Uncharacterized protein	bio1	145.04	0.0818	2	1	4	7	501	52.5	6.28
		bio2	90.89	0.0619	1	1	2	6	501	52.5	6.28
		bio3	163.17	0.0619	1	1	2	8	501	52.5	6.28
A0A096RKD1	Uncharacterized protein	bio1	65.95	0.0463	2	2	2	3	886	95.7	6.47
		bio2	56.95	0.0282	2	2	2	3	886	95.7	6.47
		bio3	91.17	0.0666	6	4	4	5	886	95.7	6.47
A0A096RKQ9	Uncharacterized protein	bio2	151.55	0.0762	11	1	5	11	774	89.4	9.1
		bio3	172.66	0.0594	5	1	4	9	774	89.4	9.1
A0A096RL13	Uncharacterized protein	bio1	36.93	0.0692	3	2	2	2	289	32.4	4.88
A0A096RL34	Uncharacterized protein	bio1	26.29	0.0638	2	1	1	2	141	16.1	5.5
		bio2	25.05	0.0638	2	1	1	1	141	16.1	5.5
		bio3	29.5	0.0638	2	1	1	3	141	16.1	5.5
A0A096RL76	Uncharacterized protein	bio1	161.14	0.0717	2	5	5	7	851	90.8	5.47
A0A096RL90	Uncharacterized protein	bio2	17.09	0.0667	3	1	1	1	240	26.2	8.84
		bio3	24.9	0.0667	3	1	1	1	240	26.2	8.84
A0A096RLC4	Uncharacterized protein	bio1	33.95	0.0091	1	1	1	1	1316	142	4.81
		bio2	52.41	0.0114	1	1	1	1	1316	142	4.81
A0A096RLG5	Uncharacterized protein	bio1	351.92	0.1549	2	1	12	30	1007	109.3	5.26
		bio2	444.81	0.1619	2	2	13	32	1007	109.3	5.26
		bio3	403.2	0.143	2	1	11	34	1007	109.3	5.26
A0A096RLJ7	Uncharacterized protein	bio1	34.89	0.0358	3	2	2	2	559	61.8	6.73
		bio2	185.67	0.1216	5	5	5	10	559	61.8	6.73
		bio3	167.92	0.1485	4	6	6	10	559	61.8	6.73
A0A096RLR5	Uncharacterized protein	bio3	17.24	0.0267	1	1	1	2	337	35.9	4.87
A0A096RLT5	Uncharacterized protein	bio2	76.52	0.4533	3	3	3	6	75	8.3	4.7
		bio3	74.98	0.4533	3	3	3	9	75	8.3	4.7
A0A096RLV6	Uncharacterized protein	bio2	47.68	0.0741	3	1	1	1	270	29.3	9.6
A0A096RLY4	Uncharacterized protein	bio1	99.47	0.0756	1	2	3	3	582	65.1	5.6
		bio3	115.3	0.0911	2	3	4	6	582	65.1	5.6
A0A096RLZ5	Uncharacterized protein	bio1	27.88	0.0647	6	1	1	1	170	17.8	9.85
A0A096RM06	Uncharacterized protein	bio1	788.74	0.3688	7	17	20	69	648	70.5	7.69
		bio2	722.32	0.3025	6	15	17	56	648	70.5	7.69
		bio3	580.18	0.2593	6	12	14	54	648	70.5	7.69
A0A096RMC8	Uncharacterized protein	bio3	27.6	0.0335	10	1	1	2	448	50.4	5.33
A0A096RMF1	Uncharacterized protein	bio1	46.1	0.0259	1	1	1	2	463	51.3	7.12
A0A096RMR7	Uncharacterized protein	bio1	78.82	0.1034	6	2	2	2	290	32.1	4.35
		bio2	82.25	0.1	6	2	2	3	290	32.1	4.35
		bio3	38.03	0.0552	6	1	1	2	290	32.1	4.35
A0A096RN19	Uncharacterized protein	bio1	584.14	0.2165	14	7	18	34	956	105.2	6.95
		bio2	597.64	0.2437	17	8	18	31	956	105.2	6.95
		bio3	584.71	0.2155	17	5	16	37	956	105.2	6.95
A0A096RN25	Uncharacterized protein	bio1	26.67	0.0839	2	1	1	4	143	14.3	10.1
A0A096RN43	Uncharacterized protein	bio1	98.56	0.1035	28	2	3	10	367	38.3	7.14
		bio2	180.54	0.2507	25	6	7	11	367	38.3	7.14
		bio3	126.58	0.1635	36	5	5	10	367	38.3	7.14
A0A096RN58	Uncharacterized protein	bio1	141.41	0.169	6	5	5	11	426	47	4.92
		bio2	109.27	0.0869	6	3	3	11	426	47	4.92
		bio3	113.25	0.0962	5	3	3	10	426	47	4.92
A0A096RN81	Uncharacterized protein	bio1	54.07	0.1801	11	2	3	6	161	18.1	9.41
A0A096RN92	Uncharacterized protein	bio1	80.27	0.0647	3	2	2	4	479	52.7	8.76
		bio3	34.63	0.023	3	1	1	2	479	52.7	8.76
A0A096RNJ1	Uncharacterized protein	bio1	26.62	0.0837	3	1	1	2	203	21.3	5.1
		bio3	62.15	0.1232	3	2	2	4	203	21.3	5.1
A0A096RNV3	Uncharacterized protein	bio3	105.54	0.3175	3	3	4	6	126	13.9	4.5
A0A096RNV5	Uncharacterized protein	bio1	35.97	0.0355	2	1	1	1	394	42.9	8.31
A0A096RNY2	Uncharacterized protein	bio2	13.93	0.018	1	1	1	1	778	85	5.44
A0A096RP26	Uncharacterized protein	bio1	22.69	0.0571	5	1	1	2	175	18.4	5.1
		bio3	34.88	0.0571	5	1	1	3	175	18.4	5.1
A0A096RQ85	Uncharacterized protein	bio3	26.93	0.068	3	1	1	1	147	16.8	8.79
A0A096RQ99	Uncharacterized protein	bio1	37.25	0.0556	2	2	2	2	414	46.9	6.13
		bio2	43.77	0.0266	2	1	1	1	414	46.9	6.13
A0A096RQA9	Uncharacterized protein	bio1	243.85	0.1739	2	1	6	10	483	52.8	8.81
		bio2	239.12	0.2236	2	3	8	17	483	52.8	8.81
		bio3	275.95	0.1905	2	1	7	12	483	52.8	8.81
A0A096RQK8	Uncharacterized protein	bio1	36.33	0.0319	2	1	1	1	470	52.9	6.07
A0A096RQS3	Uncharacterized protein	bio1	362.25	0.5114	7	6	10	16	219	25.4	5
		bio2	320.42	0.4749	6	8	8	18	219	25.4	5
		bio3	242.51	0.4977	7	8	8	14	219	25.4	5
A0A096RR46	Uncharacterized protein	bio1	36.57	0.0857	4	1	1	1	140	16.4	8.07
A0A096RRD4	Uncharacterized protein	bio1	202.57	0.1308	2	1	6	8	604	68.2	7.68
		bio2	196.6	0.1291	2	1	6	8	604	68.2	7.68
A0A096RRH1	Uncharacterized protein	bio1	63.83	0.0554	1	2	3	3	831	94.4	5.72
		bio2	67.29	0.0433	1	2	2	2	831	94.4	5.72
		bio3	45.13	0.0313	1	1	2	2	831	94.4	5.72
A0A096RRT7	Uncharacterized protein	bio3	16.39	0.1407	1	1	1	1	135	15.3	5.08
A0A096RRW2	Uncharacterized protein	bio1	53.44	0.0579	3	2	2	3	604	66.8	7.77
		bio2	36.9	0.0281	2	1	1	1	604	66.8	7.77
		bio3	38.53	0.0281	2	1	1	1	604	66.8	7.77
A0A096RRX4	Uncharacterized protein	bio1	29.37	0.096	2	1	1	1	198	22.7	7.53
A0A096RS18	Uncharacterized protein	bio2	37.39	0.0536	1	2	2	2	485	53.2	5.83
A0A096RSA1	Uncharacterized protein	bio3	919.33	0.5842	22	2	18	211	368	40.6	5.38
A0A096RSB3	Uncharacterized protein	bio2	91.66	0.1111	6	2	2	3	234	24.3	9.14
		bio3	59.87	0.1111	6	2	2	3	234	24.3	9.14
A0A096RSL4	Uncharacterized protein	bio1	80.1	0.1349	13	2	2	3	215	24.7	8.91
A0A096RSS8	Uncharacterized protein	bio1	126.78	0.1257	5	3	3	4	382	40.6	6.14
		bio2	58.89	0.0942	5	2	2	2	382	40.6	6.14
		bio3	54.25	0.0366	5	1	1	5	382	40.6	6.14
A0A096RSX5	Uncharacterized protein	bio1	37.97	0.0295	1	1	1	1	508	54	8.05
		bio2	61.98	0.0335	1	1	1	1	508	54	8.05
		bio3	61.66	0.0335	1	1	1	1	508	54	8.05
A0A096RT06	Uncharacterized protein	bio3	939.56	0.3734	6	7	24	120	683	73.2	5.26
A0A096RTC3	Uncharacterized protein	bio2	246.43	0.1963	2	1	7	35	270	29.8	8.32
		bio3	265.15	0.2296	2	1	8	36	270	29.8	8.32
A0A096RTG5	Uncharacterized protein	bio1	216.5	0.0917	9	5	5	7	720	80.8	6.01
		bio2	62.28	0.0306	4	2	2	2	720	80.8	6.01
		bio3	68.3	0.0306	4	2	2	3	720	80.8	6.01
A0A096RTH6	Uncharacterized protein	bio1	1012.48	0.4284	2	4	31	125	698	80.1	5.1
		bio2	1192.77	0.5086	2	5	36	164	698	80.1	5.1
		bio3	1181.31	0.4842	7	7	36	159	698	80.1	5.1
A0A096RTL5	Uncharacterized protein	bio1	56.7	0.0321	3	1	2	2	560	62.3	6.16
		bio2	24.79	0.0196	2	1	1	1	560	62.3	6.16
A0A096RTY6	Uncharacterized protein	bio2	22.67	0.0306	6	1	1	3	327	36.6	7.72
A0A096RU40	Uncharacterized protein	bio1	1493.84	0.5907	2	1	41	240	843	93.8	6.35
		bio2	1751.3	0.5658	2	1	43	278	843	93.8	6.35
A0A096RU70	Uncharacterized protein	bio1	45.81	0.168	2	2	2	3	125	13.6	10.32
A0A096RU88	Uncharacterized protein	bio2	13.4	0.0488	1	1	1	1	205	22.9	10.01
A0A096RUE4	Uncharacterized protein	bio1	53.7	0.0404	4	2	2	2	544	61.3	7.59
		bio3	40.16	0.0533	2	2	2	2	544	61.3	7.59
A0A096RUG9	Uncharacterized protein	bio1	25.08	0.0333	1	1	1	3	270	28.7	6.68
A0A096RUR8	Uncharacterized protein	bio2	23.02	0.0052	1	1	1	1	1936	212.4	6.16
		bio3	57.28	0.0108	1	2	2	3	1936	212.4	6.16
A0A096RUT6	Uncharacterized protein	bio1	50.37	0.0173	2	1	1	1	1159	121.9	5.47
		bio2	37.4	0.0147	1	1	1	2	1159	121.9	5.47
A0A096RUZ1	Uncharacterized protein	bio3	26.69	0.0517	8	1	1	1	232	26.5	9.28
A0A096RV70	Uncharacterized protein	bio1	33.98	0.0302	2	1	1	1	397	43.9	6.8
		bio2	44.35	0.0705	2	2	2	3	397	43.9	6.8
A0A096RVG4	Uncharacterized protein	bio1	22.24	0.1212	4	1	1	1	132	15.1	6.64
A0A096RVN6	Uncharacterized protein	bio3	20.12	0.0088	2	1	1	1	1134	129.4	5.1
A0A096RVP1	Uncharacterized protein	bio1	320.49	0.1609	6	11	11	15	895	102.2	5.48
		bio3	110.91	0.0536	5	4	4	6	895	102.2	5.48
A0A096RVP6	Uncharacterized protein	bio3	40.9	0.1173	2	2	2	3	179	19.6	9.45
A0A096RVQ8	Uncharacterized protein	bio1	22.19	0.1104	2	1	1	1	154	17.1	7.02
A0A096RW01	Uncharacterized protein	bio1	847.8	0.6326	4	6	22	100	411	46.7	5.48
		bio2	900.9	0.562	4	5	22	128	411	46.7	5.48
		bio3	866.97	0.5231	4	3	21	168	411	46.7	5.48
A0A096RW36	Uncharacterized protein	bio1	21.19	0.0972	2	1	1	1	144	14.4	8.44
		bio2	51.41	0.0972	2	1	1	3	144	14.4	8.44
		bio3	36.59	0.0972	2	1	1	6	144	14.4	8.44
A0A096RWA1	Uncharacterized protein	bio1	104.26	0.2085	4	3	3	3	211	23	8.7
		bio2	70.93	0.2085	7	3	3	3	211	23	8.7
A0A096RWH3	Uncharacterized protein	bio3	32.52	0.0214	1	1	1	4	653	73.4	8.19
A0A096RWM2	Uncharacterized protein	bio1	42.08	0.1027	1	1	1	2	146	15.5	5.45
A0A096RWN8	Uncharacterized protein	bio3	38.02	0.1156	1	2	2	2	225	24.6	8.68
A0A096RWQ7	Uncharacterized protein	bio3	38.7	0.0697	4	1	1	3	201	22.3	5.26
A0A096RWQ8	Uncharacterized protein	bio1	75.9	0.0719	3	2	2	2	278	29.6	7.39
		bio2	70.89	0.0935	4	2	2	5	278	29.6	7.39
A0A096RWY9	Uncharacterized protein	bio1	473.32	0.4067	6	2	15	38	445	49.9	5.76
		bio2	507.04	0.382	5	1	13	40	445	49.9	5.76
		bio3	418.2	0.3146	5	1	10	27	445	49.9	5.76
A0A096RWZ6	Uncharacterized protein	bio1	174.44	0.245	3	1	3	10	200	22.1	9.89
		bio2	130.57	0.155	3	1	2	9	200	22.1	9.89
A0A096RX71	Uncharacterized protein	bio1	361.61	0.142	5	13	13	26	1056	120	6.76
		bio2	380.93	0.1619	5	13	13	18	1056	120	6.76
		bio3	383.23	0.1193	4	11	11	29	1056	120	6.76
A0A096RXB5	Uncharacterized protein	bio2	23.74	0.1322	11	1	1	1	121	14.3	8.59
A0A096RXE9	Uncharacterized protein	bio3	38.4	0.0168	3	2	2	3	1431	161.8	8.16
A0A096RXJ2	Uncharacterized protein	bio1	52.79	0.0153	1	2	2	2	1701	194.6	4.87
		bio2	25.77	0.0094	1	1	1	2	1701	194.6	4.87
		bio3	79.06	0.04	1	4	4	4	1701	194.6	4.87
A0A096RXJ5	Uncharacterized protein	bio2	44.35	0.032	2	2	2	3	500	55.2	5.94
A0A096RXK1	Uncharacterized protein	bio2	38.86	0.0455	6	1	1	1	264	29.4	7.09
A0A096RY80	Uncharacterized protein	bio2	40.57	0.037	1	1	1	2	460	49.9	6.44
		bio3	74.49	0.063	1	2	2	3	460	49.9	6.44
A0A096RY99	Uncharacterized protein	bio1	285.98	0.2286	2	8	8	11	455	48	7.08
		bio2	301.79	0.2286	2	8	8	19	455	48	7.08
		bio3	299.47	0.2286	2	7	7	15	455	48	7.08
A0A096RYJ7	Uncharacterized protein	bio1	64.8	0.1211	2	3	3	3	454	48.8	7.21
A0A096RYR4	Uncharacterized protein	bio2	21.56	0.0867	3	1	1	1	150	16	4.81
A0A096RYY0	Uncharacterized protein	bio1	63.45	0.1444	2	2	2	2	277	29.9	5.19
A0A096RYY6	Uncharacterized protein	bio2	58.75	0.1208	4	2	2	2	207	24.1	8.48
A0A096RZ53	Uncharacterized protein	bio3	39.91	0.054	5	1	2	2	537	59	7.33
A0A096RZB1	Uncharacterized protein	bio1	56.53	0.0806	5	1	2	4	211	21.6	11.18
		bio3	95.55	0.1185	5	1	4	8	211	21.6	11.18
A0A096RZE2	Uncharacterized protein	bio1	25.74	0.0723	3	2	2	2	401	46.2	5.08
		bio3	27	0.0324	3	1	1	2	401	46.2	5.08
A0A096RZG9	Uncharacterized protein	bio2	79.7	0.0856	2	2	2	3	327	35.6	5.77
		bio3	65.31	0.0856	2	2	2	5	327	35.6	5.77
A0A096RZJ6	Uncharacterized protein	bio1	155.62	0.1224	5	6	6	8	580	62.9	8.94
A0A096RZZ0	Uncharacterized protein	bio1	62.25	0.0901	3	2	2	2	333	36.4	4.78
A0A096S001	Uncharacterized protein	bio1	42.11	0.0704	2	2	2	2	213	20.5	6.9
A0A096S015	Uncharacterized protein	bio1	317.54	0.5736	2	6	6	84	129	13.5	6.33
		bio2	253.66	0.4961	2	5	5	33	129	13.5	6.33
		bio3	267.76	0.5039	2	5	5	33	129	13.5	6.33
A0A096S030	Uncharacterized protein	bio1	87.96	0.0528	8	2	3	6	644	70.7	7.05
		bio2	239.12	0.1366	8	2	7	19	644	70.7	7.05
		bio3	178.69	0.0901	8	1	4	13	644	70.7	7.05
A0A096S0A2	Uncharacterized protein	bio1	564.75	0.4293	7	5	17	61	417	47.1	6.37
		bio2	846.42	0.4964	7	6	19	111	417	47.1	6.37
		bio3	772.99	0.5468	7	7	20	116	417	47.1	6.37
A0A096S0B7	Uncharacterized protein	bio1	270.92	0.6471	4	10	10	17	136	14.7	5.01
		bio2	103.82	0.4559	2	5	5	6	136	14.7	5.01
A0A096S0F7	Uncharacterized protein	bio1	68.28	0.0222	1	1	2	2	1038	115.7	9.19
A0A096S0H1	Uncharacterized protein	bio2	68.06	0.0736	2	2	3	4	489	53.1	7.15
A0A096S0M2	Uncharacterized protein	bio2	76.24	0.0466	2	3	3	3	686	74.1	5.45
A0A096S0M3	Uncharacterized protein	bio1	61.5	0.0502	3	2	2	2	598	64.1	5.2
		bio3	42.51	0.0201	2	1	1	1	598	64.1	5.2
A0A096S0R1	Uncharacterized protein	bio1	30.31	0.0075	1	1	1	2	1858	207.5	5.85
A0A096S0Y2	Uncharacterized protein	bio1	27.03	0.0172	4	1	1	1	466	51	6.58
A0A096S140	Uncharacterized protein	bio2	151.82	0.1092	2	1	5	10	476	51.8	9.95
		bio3	130.04	0.105	2	1	4	13	476	51.8	9.95
A0A096S188	Uncharacterized protein	bio2	172.81	0.1506	1	5	5	6	478	52	8.25
		bio3	82.93	0.0649	1	3	3	4	478	52	8.25
A0A096S1G2	Uncharacterized protein	bio1	317.62	0.2667	9	9	9	19	450	49.4	8.6
		bio2	236.86	0.1978	7	7	7	22	450	49.4	8.6
		bio3	374.89	0.2956	9	11	11	30	450	49.4	8.6
A0A096S1N9	Uncharacterized protein	bio2	227.23	0.221	11	1	7	19	362	40.1	7.28
		bio3	180.09	0.221	10	1	7	13	362	40.1	7.28
A0A096S1P1	Uncharacterized protein	bio1	34.15	0.0468	8	1	1	1	556	60.2	7.17
A0A096S1W4	Uncharacterized protein	bio1	30.66	0.0847	3	1	1	2	118	11.8	4.42
A0A096S2A6	Uncharacterized protein	bio1	110.72	0.0686	2	3	3	6	598	63.2	5.38
		bio2	52.62	0.0301	2	1	1	1	598	63.2	5.38
		bio3	45.47	0.0351	2	2	2	2	598	63.2	5.38
A0A096S2H5	Uncharacterized protein	bio1	340.19	0.207	2	3	11	15	744	80.7	6.38
		bio2	501.32	0.2473	2	3	13	37	744	80.7	6.38
		bio3	419.13	0.211	2	4	11	31	744	80.7	6.38
A0A096S2P1	Uncharacterized protein	bio3	36.18	0.0681	2	2	2	3	558	60.7	6.07
A0A096S2Q5	Uncharacterized protein	bio2	25.51	0.0397	3	1	1	1	378	39.3	8.69
		bio3	49.16	0.0291	4	1	1	1	378	39.3	8.69
A0A096S2R4	Uncharacterized protein	bio1	29.66	0.0255	2	1	1	2	471	53.1	5.87
		bio2	34.62	0.0318	2	1	1	2	471	53.1	5.87
A0A096S2S1	Uncharacterized protein	bio3	20.22	0.0273	1	1	1	1	587	65.6	6.38
A0A096S2T5	Uncharacterized protein	bio2	22.47	0.0884	5	1	1	1	181	19.2	8.24
A0A096S2U6	Uncharacterized protein	bio2	35.49	0.0219	2	1	1	1	640	68.7	5.47
A0A096S320	Uncharacterized protein	bio1	41.81	0.0769	2	2	2	2	286	30.4	4.55
A0A096S386	Uncharacterized protein	bio1	67.28	0.0566	4	3	3	7	830	89.7	6.11
		bio2	57.53	0.0482	4	3	3	3	830	89.7	6.11
		bio3	77.15	0.0566	5	3	3	7	830	89.7	6.11
A0A096S3B8	Uncharacterized protein	bio1	77.78	0.0702	6	2	2	5	299	32.3	5.8
A0A096S3E7	Uncharacterized protein	bio2	47.94	0.0134	1	1	1	1	596	66.1	8.65
A0A096S3P1	Uncharacterized protein	bio2	25.65	0.0406	3	1	1	1	271	29.2	9.72
		bio3	100.72	0.1402	3	3	3	5	271	29.2	9.72
A0A096S3U3	Uncharacterized protein	bio2	23.78	0.1613	4	1	1	2	62	6.8	8.59
		bio3	26.41	0.1613	4	1	1	1	62	6.8	8.59
A0A096S3Z2	Uncharacterized protein	bio2	51.81	0.1546	2	1	1	2	97	10.6	8.18
		bio3	47.72	0.1546	2	1	1	3	97	10.6	8.18
A0A096S448	Uncharacterized protein	bio2	87.76	0.1237	4	3	3	7	299	31.7	6.16
		bio3	85.68	0.1237	4	3	3	8	299	31.7	6.16
A0A096S456	Uncharacterized protein	bio2	95.32	0.1084	1	1	4	7	452	50.2	6.44
		bio3	117.25	0.1084	1	1	4	7	452	50.2	6.44
A0A096S478	Uncharacterized protein	bio3	14.03	0.015	1	1	1	1	931	103.8	5.12
A0A096S4A0	Uncharacterized protein	bio1	982.92	0.5273	5	1	28	67	622	68.4	5.45
		bio2	977.42	0.5225	4	1	28	94	622	68.4	5.45
		bio3	992.09	0.5225	4	1	29	78	622	68.4	5.45
A0A096S4A4	Uncharacterized protein	bio3	21.91	0.027	1	1	1	1	555	59.6	4.94
A0A096S4B8	Uncharacterized protein	bio2	285.26	0.3261	5	5	5	13	230	24.8	9.19
A0A096S4F1	Uncharacterized protein	bio1	82.89	0.0933	3	1	3	3	461	51.4	8.34
		bio2	80.69	0.102	6	3	3	3	461	51.4	8.34
		bio3	53.8	0.0759	7	2	2	2	461	51.4	8.34
A0A096S4I9	Uncharacterized protein	bio3	230.37	0.1175	7	8	8	20	817	89.9	7.08
A0A096S4K7	Uncharacterized protein	bio3	74.94	0.1	3	3	3	4	350	39.3	6.37
A0A096S4L2	Uncharacterized protein	bio1	51.37	0.1361	3	2	2	3	169	19.4	7.11
A0A096S522	Uncharacterized protein	bio3	26.42	0.0136	1	1	1	1	661	71.3	8
A0A096S532	Uncharacterized protein	bio1	253.47	0.1824	4	7	7	18	499	53.2	5.49
		bio2	187.8	0.1743	3	7	7	17	499	53.2	5.49
		bio3	160.43	0.1523	3	6	6	11	499	53.2	5.49
A0A096S538	Uncharacterized protein	bio1	197.95	0.1087	3	2	5	5	653	73.5	5.57
A0A096S556	Uncharacterized protein	bio1	82.42	0.3958	8	2	2	2	48	5.6	7.25
A0A096S5H2	Uncharacterized protein	bio1	141.73	0.293	17	1	4	38	157	16.5	10.68
		bio2	129.95	0.2484	17	1	3	80	157	16.5	10.68
		bio3	158.82	0.2484	17	1	3	83	157	16.5	10.68
A0A096S5M3	Uncharacterized protein	bio1	92.37	0.0769	13	2	2	7	377	41.5	9.1
		bio3	112.07	0.1061	13	3	3	8	377	41.5	9.1
A0A096S5N2	Uncharacterized protein	bio2	29.02	0.0819	4	1	1	1	171	18.2	10.07
A0A096S5T9	Uncharacterized protein	bio1	25.5	0.0962	7	1	1	2	104	11	6.86
		bio3	22.19	0.0962	7	1	1	2	104	11	6.86
A0A096S628	Uncharacterized protein	bio1	59.49	0.0349	3	1	2	3	774	84	7.12
		bio2	55.38	0.0413	3	2	2	2	774	84	7.12
A0A096S6K9	Uncharacterized protein	bio1	47.01	0.0457	5	1	2	4	372	39.3	5.76
		bio2	56.29	0.0672	5	1	2	4	372	39.3	5.76
		bio3	119.24	0.0968	8	3	4	5	372	39.3	5.76
A0A096S6N3	Uncharacterized protein	bio1	56.29	0.0914	4	1	1	1	197	21.5	9.1
		bio2	21.29	0.0914	4	1	1	1	197	21.5	9.1
A0A096S729	Uncharacterized protein	bio1	81.35	0.2015	2	1	2	3	268	26.7	8.27
A0A096S740	Uncharacterized protein	bio1	156.6	0.1926	6	1	5	5	296	32.7	6.18
A0A096S750	Uncharacterized protein	bio1	29.28	0.0217	2	1	1	1	369	40	7.84
A0A096S7C9	Peroxidase 66	bio1	85.74	0.0813	22	1	2	7	320	33.5	8.07
A0A096S7G4	Uncharacterized protein	bio2	34.31	0.0381	2	1	1	1	341	37.2	4.53
A0A096S7Y0	Uncharacterized protein	bio2	10.24	0.0108	1	1	1	1	1116	121.6	5.74
A0A096S8H0	Uncharacterized protein	bio1	82.29	0.1384	4	2	5	9	419	46.6	6.61
A0A096S8J5	Uncharacterized protein	bio3	26.55	0.0901	3	1	1	1	111	12.7	7.18
A0A096S8Q3	Uncharacterized protein	bio1	30.75	0.0253	2	1	1	2	593	65.7	7.75
A0A096S8W2	Uncharacterized protein	bio1	270.75	0.1909	3	8	8	17	503	55.2	9.04
		bio2	302.29	0.2704	4	10	10	21	503	55.2	9.04
		bio3	315.93	0.2565	4	11	11	19	503	55.2	9.04
A0A096S950	Uncharacterized protein	bio2	39.26	0.1415	4	1	1	1	106	11.2	5.21
		bio3	42.7	0.1415	4	1	1	1	106	11.2	5.21
A0A096S954	Uncharacterized protein	bio2	43.89	0.0249	1	1	1	1	804	90.6	6.68
		bio3	23.23	0.0249	1	1	1	1	804	90.6	6.68
A0A096S9L4	Uncharacterized protein	bio1	84.33	0.0439	4	1	3	3	798	86.7	7.12
		bio3	88.64	0.0689	4	1	4	4	798	86.7	7.12
A0A096S9M7	Uncharacterized protein	bio3	24.59	0.039	3	1	1	2	231	27.1	7.33
A0A096S9M8	Uncharacterized protein	bio1	101.29	0.14	4	4	4	5	443	51.6	5.78
A0A096S9U7	Uncharacterized protein	bio1	126.7	0.0768	2	5	7	8	1107	123.3	5.76
		bio2	161.94	0.0687	2	5	7	10	1107	123.3	5.76
		bio3	225.45	0.0939	4	7	9	13	1107	123.3	5.76
A0A096S9V6	Uncharacterized protein	bio1	170.48	0.2347	2	3	3	58	98	9.9	8.9
		bio2	166.49	0.2347	2	3	3	37	98	9.9	8.9
		bio3	166.85	0.2347	2	3	3	39	98	9.9	8.9
A0A096SA43	Uncharacterized protein	bio2	24.03	0.0769	1	1	1	1	221	24.7	9.58
A0A096SA61	Uncharacterized protein	bio1	107.25	0.0499	2	3	3	4	962	102.3	6.28
A0A096SA95	Uncharacterized protein	bio3	133.42	0.2767	12	1	3	13	206	23.4	6.86
A0A096SAC9	Uncharacterized protein	bio2	38.94	0.1068	3	1	1	1	103	11.8	5.22
A0A096SAE8	Uncharacterized protein	bio2	118.87	0.0291	4	2	2	3	961	107.3	6.28
		bio3	95.49	0.0291	4	2	2	2	961	107.3	6.28
A0A096SAJ8	Uncharacterized protein	bio2	91.5	0.1298	1	3	3	3	393	44.6	8.28
		bio3	57.75	0.0636	1	1	1	1	393	44.6	8.28
A0A096SAK5	Uncharacterized protein	bio1	111.09	0.0413	2	1	3	10	872	95.9	4.77
		bio2	198.85	0.0814	2	2	6	16	872	95.9	4.77
		bio3	183.89	0.0596	2	2	5	14	872	95.9	4.77
A0A096SAP4	Uncharacterized protein	bio1	117.26	0.4252	3	1	3	8	127	13.4	5.21
		bio2	18.73	0.0945	1	1	1	1	127	13.4	5.21
		bio3	119.83	0.3307	4	2	2	2	127	13.4	5.21
A0A096SAS9	Uncharacterized protein	bio3	28.06	0.064	4	1	1	2	203	19.9	9.6
A0A096SAT9	Uncharacterized protein	bio1	172.18	0.1177	1	2	5	6	620	67.3	5.12
		bio2	157.33	0.1081	3	6	6	7	620	67.3	5.12
		bio3	127.56	0.0645	3	4	4	7	620	67.3	5.12
A0A096SBI0	Uncharacterized protein	bio1	139.35	0.2545	1	3	3	7	224	24	4.81
		bio2	127.8	0.2009	1	3	3	6	224	24	4.81
		bio3	104.93	0.1607	1	2	2	4	224	24	4.81
A0A096SBR4	Uncharacterized protein	bio1	162.57	0.1795	7	1	6	13	390	42.7	8
		bio2	270.81	0.3205	6	1	10	17	390	42.7	8
A0A096SC75	Uncharacterized protein	bio1	51.05	0.0299	1	1	1	1	569	61.9	6.24
		bio2	24.26	0.0299	1	1	1	1	569	61.9	6.24
		bio3	56.42	0.0299	1	1	1	2	569	61.9	6.24
A0A096SCG9	Uncharacterized protein	bio1	264.52	0.4934	3	1	8	106	152	16.3	10.05
		bio2	250.33	0.4539	7	1	7	103	152	16.3	10.05
		bio3	327.77	0.5066	7	1	9	109	152	16.3	10.05
A0A096SCK0	Uncharacterized protein	bio3	23.36	0.1842	2	1	1	1	114	12.1	7.61
A0A096SCN6	Uncharacterized protein	bio3	38.87	0.0466	3	1	1	1	365	39.3	5.76
A0A096SCN9	Uncharacterized protein	bio1	46.43	0.0955	3	1	1	1	178	20.1	5.1
		bio2	44.18	0.0955	3	1	1	1	178	20.1	5.1
		bio3	41.64	0.1461	3	2	2	2	178	20.1	5.1
A0A096SCP3	Uncharacterized protein	bio1	96.01	0.0851	2	1	3	6	435	47	5.2
		bio2	93.56	0.1494	2	3	5	7	435	47	5.2
		bio3	50.78	0.0598	2	1	2	4	435	47	5.2
A0A096SCP7	Uncharacterized protein	bio2	76.86	0.0396	3	2	3	13	910	101.5	8.57
A0A096SCS1	Uncharacterized protein	bio3	843.45	0.3507	7	3	26	84	804	92.5	5.03
A0A096SCW6	Uncharacterized protein	bio2	122.32	0.072	4	3	3	5	625	68.5	4.89
		bio3	133.73	0.088	4	4	4	9	625	68.5	4.89
A0A096SD05	Uncharacterized protein	bio1	24.64	0.0909	3	1	1	2	110	11.8	12.13
		bio2	23.55	0.0909	3	1	1	1	110	11.8	12.13
		bio3	29.57	0.0909	3	1	1	1	110	11.8	12.13
A0A096SDR7	Uncharacterized protein	bio1	37.31	0.054	2	1	1	2	426	46.6	6.2
A0A096SE19	Uncharacterized protein	bio1	794.69	0.5911	5	21	21	111	428	46.1	9.31
		bio2	870.51	0.5023	5	22	22	147	428	46.1	9.31
		bio3	795.09	0.4346	4	17	19	141	428	46.1	9.31
A0A096SE28	Uncharacterized protein	bio3	47.54	0.2034	4	1	1	2	59	7	8.19
A0A096SE32	Uncharacterized protein	bio1	156.22	0.1953	2	5	5	7	548	57.3	6.16
A0A096SE39	Uncharacterized protein	bio3	32.2	0.0307	4	1	1	1	423	47	8.75
A0A096SEK2	Uncharacterized protein	bio1	63.68	0.2255	3	2	2	3	102	11.2	5.58
A0A096SEQ0	Uncharacterized protein	bio1	74.52	0.0423	2	4	4	4	1205	130.7	5.66
		bio3	19.97	0.0108	1	1	1	1	1205	130.7	5.66
A0A096SEW2	Uncharacterized protein	bio1	22.59	0.0174	1	1	1	1	1033	109.6	5.87
A0A096SF09	Uncharacterized protein	bio2	28.84	0.2118	5	1	1	1	85	8.4	7.25
A0A096SF47	Uncharacterized protein	bio1	679.97	0.4521	5	2	17	66	480	52.6	6.37
		bio2	706.69	0.4354	5	3	15	76	480	52.6	6.37
		bio3	624.37	0.4208	5	3	15	75	480	52.6	6.37
A0A096SF85	Uncharacterized protein	bio1	94.69	0.0902	3	1	5	5	610	67.8	8.06
		bio2	167.31	0.1344	5	6	7	13	610	67.8	8.06
		bio3	199.23	0.1508	5	7	8	16	610	67.8	8.06
A0A096SFC9	Uncharacterized protein	bio1	107.91	0.1381	3	2	2	11	181	19	7.21
		bio2	108.14	0.1381	3	2	2	12	181	19	7.21
		bio3	57.53	0.0773	3	1	1	17	181	19	7.21
A0A096SFH3	Uncharacterized protein	bio1	33.64	0.0492	1	1	1	1	325	35.2	9.61
A0A096SFU6	Uncharacterized protein	bio1	407.29	0.2463	6	12	12	19	605	68.6	6.2
		bio2	407.51	0.3107	7	15	15	34	605	68.6	6.2
		bio3	342.79	0.2793	5	4	14	28	605	68.6	6.2
A0A096SFW3	Uncharacterized protein	bio1	281.64	0.2754	3	2	7	30	276	29.6	8.24
		bio2	307.88	0.279	3	2	7	59	276	29.6	8.24
		bio3	289.2	0.279	3	2	7	47	276	29.6	8.24
A0A096SFX4	Uncharacterized protein	bio2	18.1	0.0117	1	1	1	1	598	66.7	5.97
A0A096SFX7	Uncharacterized protein	bio2	21.41	0.0394	1	1	1	1	381	40.3	8.65
A0A096SFY4	Uncharacterized protein	bio3	298.7	0.0741	6	1	7	36	891	99.1	6
A0A096SG39	Uncharacterized protein	bio1	38.95	0.0517	2	1	1	2	232	25.1	8
		bio3	28.12	0.0517	2	1	1	1	232	25.1	8
A0A096SG81	Uncharacterized protein	bio1	68.65	0.0365	4	1	2	3	713	77.8	5.19
A0A096SG82	Uncharacterized protein	bio2	22.18	0.0218	4	1	1	2	643	69.9	5.15
		bio3	24.01	0.0218	4	1	1	2	643	69.9	5.15
A0A096SG97	Uncharacterized protein	bio2	25.14	0.0407	2	1	1	2	369	42	6.32
A0A096SG98	Uncharacterized protein	bio1	26.24	0.0322	1	1	1	1	653	73.8	7.09
		bio3	34.22	0.0322	1	1	1	1	653	73.8	7.09
A0A096SGI1	Uncharacterized protein	bio3	82.33	0.0497	1	3	3	3	624	63.4	8.46
A0A096SGN3	Uncharacterized protein	bio1	65.15	0.0644	4	3	3	3	621	69.2	9.17
A0A096SGQ3	Uncharacterized protein	bio1	32.46	0.0244	3	2	2	3	780	86.4	7.24
A0A096SGQ5	Uncharacterized protein	bio2	63.21	0.1267	2	4	4	4	442	48	8
A0A096SGW8	Uncharacterized protein	bio3	45.15	0.2049	5	2	2	2	122	13.3	8.5
A0A096SGZ3	Uncharacterized protein	bio1	461.55	0.2558	4	2	11	24	559	59.8	5.26
		bio2	485.13	0.2469	2	2	9	33	559	59.8	5.26
		bio3	344.03	0.1771	2	2	7	35	559	59.8	5.26
A0A096SGZ5	Uncharacterized protein	bio1	144.03	0.1389	1	5	5	6	540	61.8	5.05
		bio2	85.61	0.0648	1	3	3	4	540	61.8	5.05
		bio3	78.02	0.0685	1	3	3	3	540	61.8	5.05
A0A096SH07	Uncharacterized protein	bio2	36.46	0.2	3	1	1	2	65	7.3	10.13
A0A096SHJ1	Uncharacterized protein	bio1	24.49	0.0246	4	1	1	1	488	54.2	8.5
A0A096SHQ4	Uncharacterized protein	bio1	630.63	0.221	4	2	22	38	1217	136.2	7.01
		bio2	896.81	0.2646	2	2	26	52	1217	136.2	7.01
A0A096SHR0	Uncharacterized protein	bio1	20.46	0.1351	6	1	1	2	74	8.6	8.18
A0A096SHY9	Uncharacterized protein	bio2	21.98	0.0685	3	1	1	1	146	16.5	5.39
A0A096SI67	Uncharacterized protein	bio1	274.54	0.207	2	2	7	10	488	51.9	8.1
		bio2	159.29	0.1598	2	3	5	8	488	51.9	8.1
		bio3	155.85	0.1516	1	2	5	7	488	51.9	8.1
A0A096SI86	Uncharacterized protein	bio1	34.21	0.0441	2	1	1	2	272	30.3	7.37
		bio2	33.6	0.0441	2	1	1	1	272	30.3	7.37
A0A096SIA7	Uncharacterized protein	bio1	34.86	0.0353	1	1	1	1	453	52.1	5.01
		bio2	27.18	0.0243	1	1	1	1	453	52.1	5.01
A0A096SII4	Uncharacterized protein	bio3	27.99	0.028	1	1	1	1	572	61.9	7.52
A0A096SIP2	Uncharacterized protein	bio1	151.5	0.043	2	5	5	7	1650	178.9	8.12
		bio2	113.07	0.0236	3	3	3	11	1650	178.9	8.12
		bio3	198.33	0.0364	4	5	5	17	1650	178.9	8.12
A0A096SIS2	Uncharacterized protein	bio3	27.06	0.1172	4	1	1	1	145	15.7	4.45
A0A096SIT0	Uncharacterized protein	bio1	47.46	0.1029	2	2	2	3	311	33.4	5.24
		bio2	32.79	0.0707	2	1	1	1	311	33.4	5.24
		bio3	79.64	0.1318	2	3	3	3	311	33.4	5.24
A0A096SIU0	Uncharacterized protein	bio1	51.25	0.0162	1	1	1	1	742	80.7	5.19
A0A096SJM3	Uncharacterized protein	bio1	79.89	0.218	14	2	2	5	133	15.2	5.22
A0A096SJN2	Uncharacterized protein	bio3	28.03	0.0883	1	2	2	2	283	32.4	10.36
A0A096SJX1	Uncharacterized protein	bio2	167.24	0.3804	1	1	3	29	92	9.9	7.85
		bio3	212.66	0.3804	1	1	3	36	92	9.9	7.85
A0A096SJX3	Uncharacterized protein	bio2	30.73	0.0339	5	1	1	2	295	32	5.67
		bio3	25.6	0.0339	5	1	1	2	295	32	5.67
A0A096SJZ0	Uncharacterized protein	bio1	78.44	0.0891	1	3	3	3	348	37.2	9.11
		bio2	145.8	0.1638	1	5	5	9	348	37.2	9.11
		bio3	70.94	0.0747	1	2	2	7	348	37.2	9.11
A0A096SK26	Uncharacterized protein	bio2	62.16	0.2655	9	2	2	12	113	12.8	9.52
A0A096SK94	Uncharacterized protein	bio1	48.7	0.0588	5	1	1	4	153	16.7	4.28
A0A096SKA6	Uncharacterized protein	bio1	554.43	0.2064	3	5	17	28	1129	122	5.39
		bio2	371.83	0.1408	3	3	13	20	1129	122	5.39
		bio3	353.12	0.1205	3	2	12	17	1129	122	5.39
A0A096SKE9	Uncharacterized protein	bio2	194.08	0.1398	5	8	8	9	522	61.1	6.4
		bio3	218	0.1667	4	7	7	11	522	61.1	6.4
A0A096SL44	Uncharacterized protein	bio3	72.56	0.1082	2	4	4	5	453	49.3	5.17
A0A096SL74	Uncharacterized protein	bio1	34.52	0.3182	5	1	1	1	44	4.6	10.45
		bio2	77.27	0.4091	4	1	1	5	44	4.6	10.45
		bio3	90.65	0.4091	4	1	1	4	44	4.6	10.45
A0A096SLB1	Uncharacterized protein	bio3	22.27	0.1387	4	1	1	1	137	14.7	10.15
A0A096SLN3	Uncharacterized protein	bio1	49.96	0.0591	2	1	1	1	203	23.2	10.39
		bio2	66.21	0.0591	2	1	1	1	203	23.2	10.39
A0A096SLP7	Uncharacterized protein	bio2	27.36	0.0431	4	1	1	1	255	28.7	7.68
A0A096SLQ9	Uncharacterized protein	bio2	91.49	0.0929	4	3	3	4	452	47.9	7.14
A0A096SM43	Uncharacterized protein	bio1	100.96	0.063	14	2	3	3	476	51.8	6.67
A0A096SMI4	Uncharacterized protein	bio2	25.99	0.0924	3	1	1	1	119	13.4	7.97
A0A096SMQ4	Uncharacterized protein	bio3	67.91	0.0806	5	2	2	3	397	43.4	7.66
A0A096SMR9	Uncharacterized protein	bio1	267.45	0.101	7	5	8	15	871	98.3	6.7
		bio2	148.39	0.0563	4	2	5	9	871	98.3	6.7
		bio3	224.24	0.1125	7	4	8	17	871	98.3	6.7
A0A096SMW4	Uncharacterized protein	bio1	281.33	0.1234	1	5	9	18	786	86.4	8.19
		bio2	422.24	0.2125	1	8	14	27	786	86.4	8.19
		bio3	284.97	0.117	1	3	10	20	786	86.4	8.19
A0A096SN13	Uncharacterized protein	bio1	44.04	0.0753	5	1	1	4	279	31	8.57
A0A096SN16	Uncharacterized protein	bio3	49.16	0.0326	1	1	2	3	736	81	7.01
A0A096SN39	Uncharacterized protein	bio2	104.22	0.1512	9	4	4	6	205	21.8	9.94
A0A096SNK3	Uncharacterized protein	bio3	26.28	0.03	3	1	1	1	800	88.1	5.39
A0A096SNU1	Uncharacterized protein	bio2	64.51	0.0459	2	3	3	3	958	102.2	6.39
		bio3	37.88	0.0188	2	1	1	1	958	102.2	6.39
A0A096SNV1	Uncharacterized protein	bio1	82.03	0.2841	1	2	2	3	88	9.4	5.26
		bio2	92.85	0.2386	1	2	2	3	88	9.4	5.26
A0A096SP05	Uncharacterized protein	bio1	64.23	0.069	3	1	3	5	464	52.5	6.67
		bio2	70.53	0.0668	3	1	3	6	464	52.5	6.67
		bio3	80	0.0668	3	1	3	4	464	52.5	6.67
A0A096SP39	Uncharacterized protein	bio1	24.48	0.2353	4	1	1	2	51	5.8	7.42
A0A096SP79	Uncharacterized protein	bio1	35.34	0.0579	4	1	1	6	242	26.9	7.68
		bio2	93.14	0.124	5	2	2	11	242	26.9	7.68
		bio3	91.48	0.124	5	2	2	6	242	26.9	7.68
A0A096SP83	Uncharacterized protein	bio1	116.5	0.1583	10	4	4	8	259	28.1	4.79
		bio2	100.04	0.1622	10	4	4	6	259	28.1	4.79
		bio3	120.42	0.1274	8	3	3	11	259	28.1	4.79
A0A096SP86	Uncharacterized protein	bio2	53.88	0.0318	1	1	1	1	440	49.1	7.24
		bio3	30.06	0.0318	1	1	1	1	440	49.1	7.24
A0A096SPB5	Uncharacterized protein	bio2	26.53	0.1413	2	1	1	1	92	9.8	5.03
A0A096SPK3	Uncharacterized protein	bio1	72.27	0.108	1	1	4	6	250	27.8	9.26
A0A096SPL8	Uncharacterized protein	bio1	96.16	0.1881	3	2	2	3	218	23.8	7.14
A0A096SPM8	Uncharacterized protein	bio1	220.21	0.1653	16	2	7	14	593	65.5	5.91
		bio2	245.24	0.1551	16	2	8	19	593	65.5	5.91
		bio3	211.62	0.1838	8	3	7	21	593	65.5	5.91
A0A096SPN8	Uncharacterized protein	bio1	62.58	0.0202	2	2	2	5	1334	149.9	6.9
		bio2	89.73	0.0292	2	3	3	8	1334	149.9	6.9
		bio3	130.27	0.0285	2	3	3	6	1334	149.9	6.9
A0A096SPX6	Uncharacterized protein	bio3	54.42	0.0816	5	2	2	3	245	27.5	5.95
A0A096SQ20	Uncharacterized protein	bio1	34.65	0.1	6	1	1	3	80	9.2	10.27
		bio2	13	0.1	6	1	1	1	80	9.2	10.27
		bio3	11.06	0.1	6	1	1	1	80	9.2	10.27
A0A096SQ61	Uncharacterized protein	bio1	60.9	0.0965	2	2	2	2	311	33.6	6.93
A0A096SQ81	Uncharacterized protein	bio2	65.6	0.1074	2	2	2	3	242	27.1	8.12
A0A096SQB5	Uncharacterized protein	bio1	90.95	0.0398	3	1	3	4	753	85.1	5.69
		bio2	72.8	0.0398	6	3	3	5	753	85.1	5.69
		bio3	78.77	0.0398	6	3	3	6	753	85.1	5.69
A0A096SQG6	Uncharacterized protein	bio2	465.38	0.2648	2	1	10	68	457	50	9.14
		bio3	434.03	0.2516	1	1	9	85	457	50	9.14
A0A096SQJ3	Uncharacterized protein	bio1	64.47	0.1709	3	2	2	2	117	12.2	9.06
A0A096SR69	Uncharacterized protein	bio1	58.32	0.1017	1	3	3	3	482	52	5.78
A0A096SRH7	Uncharacterized protein	bio1	60.15	0.0411	3	3	3	3	706	78	5.67
A0A096SS17	Uncharacterized protein	bio1	597.73	0.4487	7	6	10	87	312	33.4	7.3
		bio2	658.9	0.6635	7	9	14	99	312	33.4	7.3
		bio3	608.51	0.6506	8	9	13	84	312	33.4	7.3
A0A096SS43	Uncharacterized protein	bio1	174.89	0.1856	2	3	8	8	528	57	9.28
		bio2	167.61	0.1288	2	1	6	11	528	57	9.28
		bio3	199.08	0.1951	2	3	7	10	528	57	9.28
A0A096SSA0	Uncharacterized protein	bio1	72.97	0.0421	1	1	1	2	783	80.7	5.72
A0A096SSR2	Uncharacterized protein	bio1	531.33	0.3629	6	1	15	30	587	65.6	5.07
A0A096SSR5	Uncharacterized protein	bio2	482.49	0.3129	9	2	11	34	521	58	5.29
		bio3	398.34	0.309	9	11	11	42	521	58	5.29
A0A096SSY4	Uncharacterized protein	bio1	899.8	0.4821	13	2	17	206	446	50	4.89
		bio2	999.35	0.5359	11	2	20	266	446	50	4.89
		bio3	920.16	0.4933	10	2	18	296	446	50	4.89
A0A096ST53	Uncharacterized protein	bio1	69.41	0.0785	1	2	2	3	382	40.2	5.19
		bio2	24.08	0.0445	1	1	1	1	382	40.2	5.19
		bio3	30.88	0.0445	1	1	1	1	382	40.2	5.19
A0A096SU57	Uncharacterized protein	bio1	35.5	0.0483	2	1	1	1	290	30.2	7.18
		bio2	152.07	0.131	3	3	3	7	290	30.2	7.18
		bio3	134.69	0.131	3	3	3	6	290	30.2	7.18
A0A096SUB1	Uncharacterized protein	bio1	36.57	0.051	4	1	1	1	157	17.5	6.37
A0A096SUD5	Uncharacterized protein	bio2	122.83	0.0712	4	1	4	11	913	104.9	5.62
A0A096SUN3	Uncharacterized protein	bio1	222.15	0.17	3	7	7	15	553	58.9	6.98
		bio2	170.02	0.1248	3	5	5	11	553	58.9	6.98
		bio3	180.78	0.1266	3	5	5	10	553	58.9	6.98
A0A096SVK7	Uncharacterized protein	bio2	15.22	0.0109	2	1	1	1	736	79.5	7.28
A0A096SVP6	Uncharacterized protein	bio1	314.88	0.1593	1	3	6	14	659	69.6	6.24
		bio2	119.91	0.1077	1	2	4	6	659	69.6	6.24
		bio3	133.58	0.1259	1	3	5	7	659	69.6	6.24
A0A096SW39	Uncharacterized protein	bio1	225.1	0.2902	3	6	6	9	255	26.9	6.52
		bio2	145.44	0.1765	3	3	3	8	255	26.9	6.52
		bio3	177.12	0.2196	3	4	4	11	255	26.9	6.52
A0A096SWH4	Uncharacterized protein	bio1	119.22	0.254	7	2	3	16	126	13.8	9.47
		bio2	205.39	0.4683	12	2	7	35	126	13.8	9.47
		bio3	169.68	0.4206	6	1	6	30	126	13.8	9.47
A0A096SWI8	Uncharacterized protein	bio1	38.97	0.1375	6	1	1	2	160	17.3	4.44
		bio2	26.21	0.1375	6	1	1	1	160	17.3	4.44
A0A096SWN0	Uncharacterized protein	bio1	39.8	0.0259	1	1	1	1	540	62.5	5.5
A0A096SWY2	Uncharacterized protein	bio2	131.72	0.1232	7	5	5	5	487	49.6	9.14
		bio3	127.48	0.1253	5	4	4	6	487	49.6	9.14
A0A096SWY6	Uncharacterized protein	bio1	64.81	0.1447	4	3	3	6	235	25	5.86
		bio2	74.74	0.1277	4	3	3	3	235	25	5.86
A0A096SX49	Uncharacterized protein	bio1	27.42	0.0882	5	1	1	2	102	11.7	10.07
		bio3	28.27	0.0882	5	1	1	2	102	11.7	10.07
A0A096SXG9	Uncharacterized protein	bio1	247.78	0.1429	1	5	9	26	679	75.9	6.6
		bio2	295.48	0.1561	1	5	9	24	679	75.9	6.6
		bio3	334.46	0.1664	1	7	11	20	679	75.9	6.6
A0A096SXI1	Uncharacterized protein	bio2	63.98	0.0816	13	2	2	14	245	27.6	5.97
A0A096SXJ1	Uncharacterized protein	bio1	14.35	0.0156	1	1	1	1	384	40.3	9.03
A0A096SXN7	Uncharacterized protein	bio1	221.12	0.1518	18	6	7	9	626	67.3	7.36
		bio2	192.1	0.1182	18	5	6	7	626	67.3	7.36
		bio3	207.49	0.1262	17	5	6	7	626	67.3	7.36
A0A096SXU0	Uncharacterized protein	bio1	37.54	0.0833	3	2	2	2	360	39	6.02
		bio2	24.95	0.0417	3	1	1	2	360	39	6.02
		bio3	41.58	0.0417	3	1	1	2	360	39	6.02
A0A096SXU4	Uncharacterized protein	bio1	59.22	0.1518	12	2	2	4	112	12.9	10.52
A0A096SXV7	Uncharacterized protein	bio1	347.31	0.1496	6	12	12	17	1016	113.7	6.29
		bio2	212.73	0.1004	7	8	8	12	1016	113.7	6.29
		bio3	267.76	0.128	5	11	11	19	1016	113.7	6.29
A0A096SY53	Uncharacterized protein	bio2	248.82	0.1969	3	1	10	19	579	63.8	9.11
A0A096SYT4	Uncharacterized protein	bio1	106.09	0.3136	3	3	3	5	169	17.4	5.48
A0A096SYV4	Uncharacterized protein	bio1	30.3	0.125	3	1	1	2	104	11.5	5.45
		bio2	34.45	0.125	3	1	1	3	104	11.5	5.45
		bio3	34.37	0.125	3	1	1	3	104	11.5	5.45
A0A096SZ54	Uncharacterized protein	bio3	34.45	0.2281	2	1	1	1	114	12.4	5.31
A0A096SZ73	Uncharacterized protein	bio2	67.82	0.0389	1	2	2	3	796	88.9	6.48
A0A096SZB7	Uncharacterized protein	bio3	42.21	0.0817	2	1	1	1	208	22.9	5.59
A0A096SZD6	Uncharacterized protein	bio1	148	0.3254	5	4	4	7	126	14.3	7.43
A0A096SZF1	Uncharacterized protein	bio1	24.09	0.0145	2	1	1	1	825	91.5	6.29
A0A096SZF8	Uncharacterized protein	bio1	61.01	0.1019	3	3	3	3	265	27.4	8.54
		bio2	22.25	0.034	3	1	1	1	265	27.4	8.54
A0A096SZL3	Uncharacterized protein	bio2	114.76	0.1213	10	3	3	5	338	37.8	5.82
A0A096SZL4	Uncharacterized protein	bio3	113.51	0.0965	9	2	2	5	259	29.1	6.28
A0A096SZP5	Uncharacterized protein	bio1	31.45	0.0487	3	1	1	1	226	26.5	5.69
		bio3	34.92	0.0487	3	1	1	1	226	26.5	5.69
A0A096SZQ0	Uncharacterized protein	bio2	59.1	0.0452	4	1	1	1	465	49.7	7.64
A0A096SZS3	Uncharacterized protein	bio1	1045.04	0.7022	3	1	21	546	366	39	6.73
A0A096SZX3	Uncharacterized protein	bio1	71.8	0.0714	2	2	2	3	308	32.1	5.53
A0A096T094	Uncharacterized protein	bio1	990.48	0.7893	7	16	24	546	337	36.4	7.11
		bio2	1004.86	0.7656	7	13	21	569	337	36.4	7.11
		bio3	955.94	0.7329	7	12	20	540	337	36.4	7.11
A0A096T0B7	Uncharacterized protein	bio2	416.99	0.2394	3	1	13	28	685	74.3	6.55
		bio3	391.23	0.2409	3	4	13	29	685	74.3	6.55
A0A096T0B8	Uncharacterized protein	bio1	310.95	0.2108	3	3	12	26	664	71.9	6.6
A0A096T0G8	Uncharacterized protein	bio2	69.22	0.0471	2	2	2	2	488	53.5	7.31
		bio3	36.6	0.0471	2	1	1	1	488	53.5	7.31
A0A096T0I2	Uncharacterized protein	bio3	32.2	0.0085	1	1	1	2	1053	115.8	6.92
A0A096T0P9	Uncharacterized protein	bio1	47.5	0.046	5	2	2	2	435	46.9	8.22
A0A096T0Z9	Uncharacterized protein	bio2	204.37	0.0807	1	1	4	13	731	81.6	7.37
A0A096T1A5	Uncharacterized protein	bio1	94.55	0.0455	2	4	4	7	769	82.9	6.3
		bio2	70.68	0.0455	2	3	3	4	769	82.9	6.3
A0A096T1B4	Uncharacterized protein	bio1	68.19	0.4795	2	2	2	3	73	8.1	5.45
		bio3	23.21	0.2192	2	1	1	2	73	8.1	5.45
A0A096T1I2	Uncharacterized protein	bio3	22.31	0.0263	3	1	1	1	418	48.8	5.17
A0A096T1N3	Uncharacterized protein	bio1	94.55	0.1859	4	3	3	4	269	28.6	5.67
A0A096T1T5	Uncharacterized protein	bio1	479.29	0.2162	12	13	16	42	888	98.6	5.11
		bio2	638.33	0.2635	11	3	19	52	888	98.6	5.11
		bio3	448.79	0.2072	4	1	14	41	888	98.6	5.11
A0A096T241	Uncharacterized protein	bio1	822.2	0.4715	7	14	20	59	596	61.8	7.72
		bio2	925.91	0.4346	13	16	18	100	596	61.8	7.72
		bio3	855.94	0.4597	7	14	18	100	596	61.8	7.72
A0A096T286	Uncharacterized protein	bio2	61.42	0.1654	6	2	2	7	133	14.7	5
		bio3	44.64	0.1805	6	2	2	5	133	14.7	5
A0A096T292	Uncharacterized protein	bio2	111.64	0.2935	1	2	4	7	184	19.6	5.41
		bio3	72.66	0.2717	1	1	3	6	184	19.6	5.41
A0A096T2U4	Uncharacterized protein	bio2	10.04	0.0138	2	1	1	1	581	63.2	8.85
A0A096T2V8	Uncharacterized protein	bio2	27.57	0.0235	1	1	1	1	426	45	6.19
A0A096T2Y2	Uncharacterized protein	bio1	101.54	0.0843	4	2	2	4	427	46.7	6.25
A0A096T303	Uncharacterized protein	bio1	100.97	0.0798	3	4	4	4	764	83.8	8.32
		bio3	165.88	0.0942	3	5	5	7	764	83.8	8.32
A0A096T305	Uncharacterized protein	bio2	115.74	0.086	3	4	4	4	628	67.9	9.61
A0A096T340	Uncharacterized protein	bio2	34.71	0.0407	2	2	2	2	639	72.4	6.83
A0A096T388	Uncharacterized protein	bio2	38.65	0.0561	6	3	3	3	499	57	8.7
A0A096T3A1	Uncharacterized protein	bio1	121.46	0.0879	3	4	4	7	785	86.3	6.83
		bio2	159.15	0.0854	3	4	4	6	785	86.3	6.83
		bio3	94.67	0.0662	3	3	3	5	785	86.3	6.83
A0A096T3C7	Uncharacterized protein	bio1	250.64	0.2433	3	1	8	15	448	47.9	5.44
		bio3	106.28	0.1429	5	5	5	9	448	47.9	5.44
A0A096T3E0	Uncharacterized protein	bio1	206.37	0.4105	8	8	8	18	285	31.8	7.55
		bio2	237.47	0.3684	8	7	7	15	285	31.8	7.55
		bio3	248.23	0.3018	8	6	6	15	285	31.8	7.55
A0A096T3F2	Uncharacterized protein	bio2	14.44	0.0201	1	1	1	1	746	79.7	6.86
A0A096T3H0	Uncharacterized protein	bio1	67.53	0.5273	3	1	2	2	55	6.3	6.52
A0A096T3M9	Uncharacterized protein	bio1	112.35	0.1783	2	6	6	7	415	45.8	5.59
		bio2	83.72	0.1398	2	4	4	6	415	45.8	5.59
		bio3	41.07	0.0602	2	2	2	3	415	45.8	5.59
A0A096T476	Uncharacterized protein	bio1	43.83	0.2619	1	1	1	2	126	13.7	5.15
A0A096T4L5	Uncharacterized protein	bio2	95.28	0.2057	6	1	3	7	175	18.3	9.99
A0A096T4Z5	Uncharacterized protein	bio1	111.64	0.1525	2	4	4	9	387	41.2	6.54
		bio2	166.3	0.1266	2	4	4	13	387	41.2	6.54
		bio3	226.62	0.1576	2	5	5	17	387	41.2	6.54
A0A096T536	Uncharacterized protein	bio1	130.55	0.121	1	5	5	7	595	64.3	7.77
		bio2	93.28	0.0555	1	2	2	2	595	64.3	7.77
		bio3	103.95	0.0504	1	2	2	6	595	64.3	7.77
A0A096T5A4	Uncharacterized protein	bio2	22.91	0.0686	5	1	1	1	175	18.4	10.01
		bio3	26.03	0.0686	5	1	1	1	175	18.4	10.01
A0A096T5M8	Uncharacterized protein	bio1	125.26	0.253	2	1	3	9	166	16.7	4.48
		bio3	162.41	0.3855	2	2	4	10	166	16.7	4.48
A0A096T5Z2	Uncharacterized protein	bio2	28.2	0.0238	1	1	1	2	588	64.8	5.88
		bio3	51.35	0.0459	1	2	2	5	588	64.8	5.88
A0A096T6A2	Uncharacterized protein	bio3	24.23	0.0273	2	1	1	1	440	47.4	4.94
A0A096T6F3	Uncharacterized protein	bio2	223.9	0.3975	1	1	7	16	161	17.7	5.22
		bio3	233.3	0.3478	1	1	5	19	161	17.7	5.22
A0A096T6I1	Uncharacterized protein	bio1	44.71	0.0549	2	2	2	3	401	42.9	6.25
A0A096T6J0	Uncharacterized protein	bio1	57.04	0.1866	6	1	1	2	134	14.4	4.77
A0A096T6R9	Uncharacterized protein	bio1	70.78	0.0801	4	4	4	4	574	64.2	7.01
		bio2	156.81	0.1429	4	6	7	10	574	64.2	7.01
		bio3	104.27	0.0784	4	3	4	4	574	64.2	7.01
A0A096T6Z1	Uncharacterized protein	bio1	70.45	0.0405	1	1	4	5	1086	119.7	7.24
A0A096T7D8	Uncharacterized protein	bio1	69.35	0.1053	2	2	2	3	266	28.2	4.11
		bio2	71.02	0.1391	4	3	3	3	266	28.2	4.11
A0A096T7H4	Uncharacterized protein	bio3	28.42	0.0113	1	1	1	1	970	112.6	5.07
A0A096T7J3	Uncharacterized protein	bio1	121.49	0.2104	1	4	4	9	328	35.4	6.19
		bio2	75.89	0.1311	1	3	3	5	328	35.4	6.19
		bio3	77.95	0.0884	1	2	2	5	328	35.4	6.19
A0A096T7J7	Uncharacterized protein	bio2	34.12	0.0533	3	1	1	1	225	24.8	6.96
A0A096T7K6	Uncharacterized protein	bio3	18.44	0.0217	1	1	1	1	506	51.8	6.11
A0A096T7V6	Uncharacterized protein	bio2	48.19	0.026	2	1	1	1	577	64	6.74
A0A096T800	Uncharacterized protein	bio3	62.16	0.1806	2	1	1	2	72	8.3	4.7
A0A096T837	Uncharacterized protein	bio2	31.16	0.036	2	1	1	1	361	39.1	6.06
A0A096T8M4	Uncharacterized protein	bio1	25.01	0.0417	1	1	1	1	312	34.7	6.33
A0A096T8Q5	Uncharacterized protein	bio1	87.3	0.0293	7	4	4	5	1844	211.3	8.44
A0A096T8Q6	Uncharacterized protein	bio2	10.49	0.0089	2	1	1	1	1916	219.5	8.57
		bio3	50.77	0.0157	4	3	3	4	1916	219.5	8.57
A0A096T8V4	Uncharacterized protein	bio3	21.41	0.0152	2	1	1	1	1055	116.6	5.57
A0A096T8W7	Uncharacterized protein	bio1	185.37	0.3949	7	2	6	16	157	17.5	11.12
		bio3	186.39	0.3949	7	2	6	17	157	17.5	11.12
A0A096T927	Uncharacterized protein	bio1	422.66	0.3574	2	2	8	19	305	32.2	5.8
A0A096T937	Uncharacterized protein	bio2	20.73	0.045	1	1	1	1	467	51.9	9.13
A0A096T957	Uncharacterized protein	bio2	81.66	0.2891	5	1	2	3	128	14.3	9.44
A0A096T9L4	Uncharacterized protein	bio2	32.13	0.0502	12	1	1	1	259	28.4	9.1
A0A096T9R8	Uncharacterized protein	bio1	318.59	0.3357	4	7	7	15	283	29.3	6.16
		bio2	172.32	0.2686	3	4	4	15	283	29.3	6.16
		bio3	156.16	0.2297	3	4	4	25	283	29.3	6.16
A0A096TA12	Uncharacterized protein	bio2	372.99	0.1728	2	1	9	36	573	62.8	6.92
		bio3	322.8	0.1675	4	1	8	46	573	62.8	6.92
A0A096TA45	Uncharacterized protein	bio1	213.68	0.05	4	9	9	14	1721	191	5.78
		bio2	415.6	0.0668	3	10	11	18	1721	191	5.78
		bio3	326.9	0.0633	3	9	10	19	1721	191	5.78
A0A096TA80	Uncharacterized protein	bio2	49.79	0.0246	10	1	2	2	732	81.7	7.99
		bio3	43.84	0.0246	13	1	2	3	732	81.7	7.99
A0A096TAB2	Uncharacterized protein	bio2	31.78	0.1613	5	1	1	1	93	10.5	4.6
A0A096TB53	Uncharacterized protein	bio1	214.88	0.4611	4	2	5	18	167	18	5.58
		bio2	258.39	0.479	5	3	6	25	167	18	5.58
		bio3	235.07	0.491	5	4	6	31	167	18	5.58
A0A096TB56	Uncharacterized protein	bio1	37.14	0.06	2	1	2	2	467	51.1	7.09
A0A096TB85	Uncharacterized protein	bio2	58.42	0.0425	4	2	2	3	541	60.1	6.15
		bio3	52.82	0.0425	3	2	2	3	541	60.1	6.15
A0A096TBA2	Uncharacterized protein	bio2	27.22	0.0661	3	1	1	2	227	25.3	6.9
A0A096TBA8	Uncharacterized protein	bio2	24.58	0.0412	2	1	1	2	243	27.2	6.42
A0A096TBC3	Uncharacterized protein	bio2	24.36	0.0125	1	1	1	1	722	77.1	8.85
A0A096TBH1	Uncharacterized protein	bio3	30.63	0.0465	3	1	1	1	344	37	5.27
A0A096TBV3	Uncharacterized protein	bio1	191.49	0.1749	4	7	7	16	423	46	7.94
		bio2	237.91	0.1608	12	6	6	27	423	46	7.94
		bio3	224.3	0.2199	12	7	7	23	423	46	7.94
A0A096TC07	Uncharacterized protein	bio1	35.93	0.0109	1	1	1	1	1651	180	6.64
A0A096TCA3	Uncharacterized protein	bio3	69.02	0.2481	12	1	3	7	133	15.1	7.74
A0A096TCQ8	Uncharacterized protein	bio2	16.94	0.0134	1	1	1	1	672	72.9	5.81
A0A096TCR1	Uncharacterized protein	bio2	30.41	0.0359	3	1	1	3	223	24.6	10.26
		bio3	23.21	0.0359	3	1	1	2	223	24.6	10.26
A0A096TD70	Uncharacterized protein	bio2	24.97	0.0649	2	1	1	1	185	20.9	4.87
		bio3	23.83	0.0649	2	1	1	1	185	20.9	4.87
A0A096TDW2	Uncharacterized protein	bio1	52.47	0.1702	5	1	1	1	94	10.1	6.49
		bio2	50.33	0.1702	5	1	1	1	94	10.1	6.49
A0A096TDX1	Uncharacterized protein	bio1	497.36	0.361	3	2	15	64	421	47.9	4.64
A0A096TE65	Uncharacterized protein	bio1	58.93	0.0774	4	2	2	2	349	39.6	5.55
		bio3	111.13	0.1404	4	4	4	5	349	39.6	5.55
A0A096TED8	Uncharacterized protein	bio1	93.93	0.08	2	3	3	7	425	46.4	4.69
		bio2	107.73	0.0918	2	3	3	8	425	46.4	4.69
		bio3	97.45	0.08	1	1	3	7	425	46.4	4.69
A0A096TEJ8	Uncharacterized protein	bio2	26.4	0.0328	3	1	1	1	335	37.2	9.83
A0A096TEK7	Uncharacterized protein	bio3	299.7	0.1803	2	1	12	34	843	93.7	5.55
A0A096TES6	Uncharacterized protein	bio1	12.13	0.0084	1	1	1	1	1550	175	6.71
A0A096TET7	Uncharacterized protein	bio1	49.46	0.035	2	2	2	2	571	62.4	9.52
A0A096TET8	Uncharacterized protein	bio2	12.75	0.0302	3	1	1	1	397	43.4	8.79
A0A096TEW9	Uncharacterized protein	bio2	154.14	0.3488	6	1	4	29	129	14.6	9.41
A0A096TF85	Uncharacterized protein	bio1	264.38	0.2733	7	3	7	18	311	34.8	7.17
		bio2	304.07	0.3376	6	3	10	23	311	34.8	7.17
		bio3	278.43	0.2765	6	2	8	28	311	34.8	7.17
A0A096TFF2	Uncharacterized protein	bio1	46.78	0.0474	2	1	1	2	274	30.5	7.91
A0A096TFG2	Uncharacterized protein	bio1	58.59	0.0818	1	2	2	2	391	42.8	6.15
A0A096TFH0	Uncharacterized protein	bio1	11.52	0.017	1	1	1	1	766	84.6	7.9
A0A096TFK1	Uncharacterized protein	bio1	24.93	0.0315	1	1	1	1	381	41.8	8.85
A0A096TFK2	Uncharacterized protein	bio1	178.4	0.1241	5	2	6	10	822	88.5	9.14
		bio2	199.53	0.129	5	1	6	20	822	88.5	9.14
A0A096TFK4	Uncharacterized protein	bio3	136.49	0.0913	4	2	4	7	800	86	9.01
A0A096TFQ3	Uncharacterized protein	bio2	27.77	0.0418	7	1	1	2	287	32.4	8.76
A0A096TFW2	Uncharacterized protein	bio2	75.07	0.2195	6	1	2	3	123	13.7	11.56
A0A096TG71	Uncharacterized protein	bio2	24.12	0.0087	2	1	1	1	1499	160.7	5.9
A0A096TG88	Uncharacterized protein	bio2	426.08	0.3089	4	4	12	37	505	54.6	6.95
		bio3	301.53	0.2891	4	4	11	28	505	54.6	6.95
A0A096TGC6	Uncharacterized protein	bio3	104.8	0.1503	3	3	3	17	153	17.7	9.85
A0A096TGG2	Uncharacterized protein	bio2	65.82	0.0278	1	2	2	2	684	75.3	6.14
		bio3	20.67	0.0161	1	1	1	1	684	75.3	6.14
A0A096TGN3	Uncharacterized protein	bio2	43.33	0.1145	4	2	2	2	227	24.7	5.66
		bio3	51.6	0.1145	4	2	2	3	227	24.7	5.66
A0A096TGV4	Uncharacterized protein	bio1	38.67	0.016	1	1	2	2	2194	241	6.64
A0A096TGY8	Uncharacterized protein	bio1	43.72	0.0194	1	2	2	3	928	104.2	6.34
		bio2	146.29	0.0506	2	4	4	10	928	104.2	6.34
		bio3	190.16	0.0593	2	5	5	7	928	104.2	6.34
A0A096TH11	Uncharacterized protein	bio1	75.62	0.061	1	3	4	5	639	70.2	5.27
A0A096TH56	Uncharacterized protein	bio1	68.78	0.172	6	1	2	5	157	17	8
		bio2	68.99	0.172	6	1	2	12	157	17	8
		bio3	67.59	0.172	6	1	2	9	157	17	8
A0A096TH62	Uncharacterized protein	bio1	408.65	0.2312	1	11	11	23	571	58.7	4.86
		bio2	114.38	0.0701	1	3	3	4	571	58.7	4.86
		bio3	111.86	0.0648	1	3	3	6	571	58.7	4.86
A0A096THA3	Uncharacterized protein	bio1	361.73	0.0592	4	6	10	13	2248	250.9	6.43
		bio2	241.07	0.0596	3	7	10	15	2248	250.9	6.43
		bio3	110.4	0.0191	2	1	3	7	2248	250.9	6.43
A0A096THB8	Uncharacterized protein	bio2	38.03	0.1184	7	1	1	1	152	17.2	9.42
A0A096THG4	Uncharacterized protein	bio1	27.99	0.0176	8	1	1	2	454	50	6.54
		bio2	43.65	0.0419	8	2	2	3	454	50	6.54
		bio3	54.35	0.0419	11	2	2	4	454	50	6.54
A0A096THK1	Uncharacterized protein	bio1	116.66	0.2167	4	2	2	38	120	12	4.46
		bio2	141.95	0.2167	4	2	2	51	120	12	4.46
		bio3	115.92	0.2167	4	2	2	31	120	12	4.46
A0A096THR3	Uncharacterized protein	bio2	218.31	0.1	4	7	7	9	930	106	5.55
A0A096THS0	Uncharacterized protein	bio1	93.43	0.3944	2	3	3	6	142	13.8	8.25
		bio2	86.13	0.2254	2	2	2	6	142	13.8	8.25
		bio3	92.33	0.2254	2	2	2	5	142	13.8	8.25
A0A096TI73	Uncharacterized protein	bio3	43.12	0.0224	4	1	1	3	490	55	5.68
A0A096TI84	Uncharacterized protein	bio2	45.46	0.0241	1	1	1	1	704	78.1	6.62
		bio3	24.83	0.0241	1	1	1	1	704	78.1	6.62
A0A096TIE6	Uncharacterized protein	bio1	580.08	0.4037	2	15	17	48	483	52	5.59
		bio2	402.69	0.3002	2	10	12	42	483	52	5.59
		bio3	462.59	0.3064	2	11	13	42	483	52	5.59
A0A096TIT2	Uncharacterized protein	bio2	47.45	0.0901	3	3	3	3	477	53.8	6.68
		bio3	41.22	0.0629	3	2	2	2	477	53.8	6.68
A0A096TIT3	Uncharacterized protein	bio1	31.54	0.035	3	1	1	2	286	31.6	5.76
A0A096TIT9	Uncharacterized protein	bio1	39.8	0.0991	5	1	1	1	212	20.9	8.66
		bio2	21.5	0.0991	5	1	1	1	212	20.9	8.66
A0A096TJ16	Uncharacterized protein	bio2	30.49	0.0155	3	1	1	2	582	65.4	7.03
A0A096TJA2	Uncharacterized protein	bio1	395.85	0.2007	4	14	14	26	887	99.5	5.83
		bio2	322.08	0.1545	4	11	11	18	887	99.5	5.83
		bio3	321.83	0.1522	4	10	10	20	887	99.5	5.83
A0A096TJP4	Uncharacterized protein	bio3	41.96	0.0763	4	2	2	3	380	41.9	9.14
A0A096TJP7	Uncharacterized protein	bio2	42.86	0.0692	4	2	2	3	318	34.7	9.54
A0A096TK45	Uncharacterized protein	bio1	37.78	0.1818	2	1	1	1	88	10	6.52
A0A096TKD1	Uncharacterized protein	bio2	150.1	0.0473	4	2	6	7	1460	160.7	8.9
		bio3	100.68	0.0267	8	4	4	6	1460	160.7	8.9
A0A096TKD8	Uncharacterized protein	bio1	24.99	0.0228	3	1	1	1	527	59.2	8.91
		bio3	24.97	0.0247	3	1	1	1	527	59.2	8.91
A0A096TKG5	Uncharacterized protein	bio1	20.12	0.1171	5	1	1	1	111	11.9	9.19
A0A096TKH4	Uncharacterized protein	bio1	150.98	0.1009	2	4	4	6	426	46.1	6.38
		bio2	154.78	0.115	2	5	5	13	426	46.1	6.38
		bio3	225.67	0.169	2	7	7	20	426	46.1	6.38
A0A096TKJ9	Uncharacterized protein	bio1	40.06	0.0673	3	2	2	3	342	39.5	6.13
		bio2	27.07	0.0263	3	1	1	1	342	39.5	6.13
		bio3	31.33	0.0263	3	1	1	2	342	39.5	6.13
A0A096TKP7	Uncharacterized protein	bio2	38.31	0.0058	1	1	1	2	1207	132.2	8.79
		bio3	38.37	0.0058	1	1	1	4	1207	132.2	8.79
A0A096TKU0	Uncharacterized protein	bio1	740.21	0.3032	8	2	20	69	808	92.8	5
		bio2	819.6	0.3094	9	2	23	79	808	92.8	5
		bio3	824.24	0.3403	8	2	25	84	808	92.8	5
A0A096TL15	Uncharacterized protein	bio2	141.13	0.0366	8	2	3	8	1012	115.5	8.91
		bio3	148.3	0.0336	4	1	3	8	1012	115.5	8.91
A0A096TL90	Uncharacterized protein	bio1	123.58	0.1972	7	4	5	12	213	22	11.25
A0A096TLA6	Uncharacterized protein	bio2	22.59	0.1583	6	1	1	1	120	13.7	5.85
A0A096TLC9	Uncharacterized protein	bio2	59.13	0.0706	4	2	2	3	340	36.2	8.03
		bio3	47.06	0.0382	4	1	1	3	340	36.2	8.03
A0A096TLD8	Uncharacterized protein	bio1	193.31	0.1084	3	8	8	10	1089	121.4	5.36
		bio2	228.51	0.0781	3	7	7	8	1089	121.4	5.36
		bio3	164.05	0.0606	1	5	5	9	1089	121.4	5.36
A0A096TLG5	Uncharacterized protein	bio1	41.22	0.0575	3	1	1	1	313	32.6	5.2
A0A096TLY3	Uncharacterized protein	bio1	135.38	0.1153	2	2	2	3	321	33.1	8.07
		bio2	59.76	0.0685	2	1	1	1	321	33.1	8.07
		bio3	53.78	0.0966	2	2	2	3	321	33.1	8.07
A0A096TM00	Uncharacterized protein	bio2	35.36	0.1457	2	1	1	1	151	15.2	6.48
A0A096TMA9	Uncharacterized protein	bio1	124.3	0.5616	2	4	4	20	73	7.6	5.38
		bio2	76.91	0.4384	2	3	3	6	73	7.6	5.38
		bio3	26.41	0.1096	2	1	1	6	73	7.6	5.38
A0A096TMH0	Uncharacterized protein	bio1	96.46	0.0413	6	3	4	4	993	110.1	5.25
		bio2	55.14	0.0242	3	2	2	2	993	110.1	5.25
		bio3	22.67	0.0111	2	1	1	1	993	110.1	5.25
A0A096TMP1	Uncharacterized protein	bio3	11.08	0.0267	1	1	1	1	487	53.7	8.35
A0A096TMR5	Uncharacterized protein	bio1	17.61	0.0062	1	1	1	1	966	108.9	5.97
A0A096TMV3	Uncharacterized protein	bio1	98.47	0.0258	3	2	3	4	1280	141.9	5.95
		bio3	106.48	0.0313	2	3	3	3	1280	141.9	5.95
A0A096TMV8	Uncharacterized protein	bio1	43.68	0.0068	1	1	1	1	1472	168.7	6.87
		bio3	42.48	0.0136	1	2	2	2	1472	168.7	6.87
A0A096TMZ5	Uncharacterized protein	bio1	72.6	0.0843	3	2	2	2	356	36.7	6.49
A0A096TMZ6	Uncharacterized protein	bio2	28.59	0.0535	3	1	1	1	243	25.2	7.12
A0A096TN04	Uncharacterized protein	bio1	132.72	0.4236	4	4	4	6	144	14.8	4.83
A0A096TN17	Uncharacterized protein	bio1	188.8	0.0196	12	5	5	5	3631	400.7	5.29
		bio2	306.06	0.0364	12	10	10	11	3631	400.7	5.29
		bio3	293.83	0.0256	5	8	8	11	3631	400.7	5.29
A0A096TN72	Uncharacterized protein	bio1	648.22	0.3742	1	17	17	41	604	61.7	7.72
		bio2	288.21	0.1937	1	8	8	11	604	61.7	7.72
		bio3	216.35	0.1424	2	7	7	7	604	61.7	7.72
A0A096TN76	Uncharacterized protein	bio1	190.2	0.0722	1	4	4	8	720	78.9	5.36
		bio2	393.75	0.2319	1	11	11	19	720	78.9	5.36
		bio3	316.51	0.1958	1	10	10	20	720	78.9	5.36
A0A096TN87	Uncharacterized protein	bio1	103.04	0.0368	1	4	4	4	1469	163.9	5.96
		bio2	63.03	0.0088	1	1	1	1	1469	163.9	5.96
		bio3	30.93	0.0088	1	1	1	2	1469	163.9	5.96
A0A096TNM2	Uncharacterized protein	bio2	38.13	0.0977	6	1	1	1	133	15.1	5.63
A0A096TNW4	Uncharacterized protein	bio1	64.49	0.2921	2	2	2	3	89	9.9	8.79
		bio3	54.48	0.2022	2	1	1	1	89	9.9	8.79
A0A096TPU6	Uncharacterized protein	bio1	59.48	0.0355	5	2	2	2	592	67.4	7.84
		bio3	57.25	0.0355	2	2	2	2	592	67.4	7.84
A0A096TPX1	Uncharacterized protein	bio1	30.33	0.048	2	1	1	1	250	25	4.88
		bio2	52.71	0.084	4	2	2	3	250	25	4.88
		bio3	37.71	0.084	4	2	2	2	250	25	4.88
A0A096TQ66	Uncharacterized protein	bio3	44.42	0.0594	4	1	1	1	101	11.1	6.29
A0A096TQ96	Uncharacterized protein	bio2	28.05	0.1208	5	1	1	2	149	17	7.46
A0A096TQE0	Uncharacterized protein	bio1	20.86	0.0051	1	1	1	1	1375	156.1	7.83
		bio2	34.49	0.0051	1	1	1	1	1375	156.1	7.83
		bio3	38.49	0.0051	1	1	1	3	1375	156.1	7.83
A0A096TQH8	Uncharacterized protein	bio1	117.69	0.3768	1	3	3	8	69	7.6	8.53
		bio2	52.52	0.2174	1	2	2	3	69	7.6	8.53
		bio3	37.84	0.2029	1	1	1	2	69	7.6	8.53
A0A096TQK1	Uncharacterized protein	bio1	36.59	0.092	1	1	1	1	348	25.8	9.64
A0A096TQM5	Uncharacterized protein	bio2	26.18	0.0323	2	1	1	1	248	28.3	6.58
A0A096TR51	Uncharacterized protein	bio2	49.57	0.0485	3	1	1	1	227	25.1	5.88
A0A096TR68	Uncharacterized protein	bio1	231.05	0.2558	3	5	5	19	258	25.1	9.35
		bio2	213.56	0.2326	3	4	4	13	258	25.1	9.35
		bio3	177.22	0.1938	3	3	3	17	258	25.1	9.35
A0A096TRE5	Uncharacterized protein	bio1	497.63	0.1932	3	13	13	42	880	96.4	6.98
		bio2	557.45	0.2011	3	13	13	51	880	96.4	6.98
		bio3	489.98	0.1784	3	14	14	45	880	96.4	6.98
A0A096TRM8	Uncharacterized protein	bio1	938.56	0.4345	8	2	23	152	672	73.7	7.68
		bio2	1516.66	0.564	8	3	33	343	672	73.7	7.68
		bio3	1502.86	0.564	8	3	32	361	672	73.7	7.68
A0A096TRR4	Uncharacterized protein	bio1	325.76	0.2146	28	2	10	44	396	44.5	4.7
		bio2	237.6	0.1818	20	3	7	34	396	44.5	4.7
		bio3	293.82	0.1869	25	3	8	43	396	44.5	4.7
A0A096TRU3	Uncharacterized protein	bio3	45	0.0311	4	2	2	2	611	65.7	7.36
A0A096TRU5	Uncharacterized protein	bio2	31.84	0.0524	4	1	1	2	229	24.7	6.8
A0A096TRZ5	Uncharacterized protein	bio1	87.07	0.054	3	4	4	4	815	88.3	6.51
		bio2	235.77	0.1141	3	8	8	12	815	88.3	6.51
		bio3	301.72	0.1521	4	10	10	16	815	88.3	6.51
A0A096TS52	Uncharacterized protein	bio1	126.36	0.1223	6	5	5	5	507	54.7	6.61
		bio2	14.29	0.0296	1	1	1	1	507	54.7	6.61
A0A096TSJ9	Uncharacterized protein	bio3	91.03	0.2857	1	1	2	8	56	6.7	10.42
A0A096TSS0	Uncharacterized protein	bio1	37.54	0.022	3	1	1	2	454	48.2	5.34
		bio3	27.64	0.022	3	1	1	1	454	48.2	5.34
A0A096TT05	Uncharacterized protein	bio2	39.71	0.0253	1	1	1	1	435	48.1	7.84
A0A096TTJ9	Uncharacterized protein	bio1	507.58	0.303	3	10	18	32	703	75.7	6.62
		bio2	480.22	0.2802	10	7	15	39	703	75.7	6.62
		bio3	551.61	0.2959	12	9	17	46	703	75.7	6.62
A0A096TTZ5	Uncharacterized protein	bio3	32.98	0.0111	3	1	1	1	992	108.5	6.42
A0A096TUE2	Uncharacterized protein	bio2	53.72	0.0196	1	2	2	2	1578	170.1	4.68
A0A096TUG3	Uncharacterized protein	bio2	675.63	0.4706	2	1	17	121	425	46.5	6.95
A0A096TUS3	Uncharacterized protein	bio1	53.36	0.0668	1	2	2	3	689	73.9	6.19
A0A096TUT3	NAD(P)H-quinone oxidoreductase subunit K, chloroplastic	bio2	420.89	0.3817	8	10	11	29	448	48.4	4.89
A0A096TUT6	Apocytochrome f	bio2	78.62	0.2283	4	3	3	3	219	24.3	9.54
A0A096TUV6	Uncharacterized protein	bio1	158.9	0.293	10	1	4	46	157	16.3	10.77
		bio2	142.02	0.2484	9	1	3	79	157	16.3	10.77
		bio3	141.07	0.2484	9	1	3	94	157	16.3	10.77
A0A096TUV7	Uncharacterized protein	bio2	27	0.0272	2	1	1	1	331	36.8	5.92
A0A096TVA7	Uncharacterized protein	bio1	26.5	0.0275	2	1	1	2	473	50.2	7.17
		bio2	48.97	0.0486	4	2	2	3	473	50.2	7.17
A0A096TVN1	Uncharacterized protein	bio1	56.42	0.0956	1	2	2	2	272	29.3	5.67
		bio2	27.34	0.0404	1	1	1	1	272	29.3	5.67
		bio3	82.93	0.0956	1	2	2	4	272	29.3	5.67
A0A096TVN7	Uncharacterized protein	bio1	112.47	0.146	3	4	4	4	363	40.1	9.63
A0A096TVP0	Uncharacterized protein	bio2	37.73	0.1081	3	1	1	1	148	15.8	7.96
A0A096TW12	Uncharacterized protein	bio3	63.97	0.0237	1	1	1	1	761	84.3	6.81
A0A096TWC2	Uncharacterized protein	bio1	22.12	0.0094	2	1	1	1	1173	134.6	7.47
		bio2	138.16	0.0435	2	4	4	4	1173	134.6	7.47
		bio3	45.61	0.0188	2	2	2	3	1173	134.6	7.47
A0A096TWH0	Uncharacterized protein	bio2	32.49	0.0091	1	1	1	1	985	106.7	9.31
		bio3	22.46	0.0112	1	1	1	1	985	106.7	9.31
A0A096TWJ8	Uncharacterized protein	bio3	21.38	0.0277	2	1	1	1	325	36.3	8.57
A0A096TWT0	Uncharacterized protein	bio1	89.6	0.1538	2	2	2	2	221	24.9	5.69
		bio2	51.2	0.2036	2	3	3	3	221	24.9	5.69
		bio3	48.55	0.1267	2	2	2	4	221	24.9	5.69
A0A096TX94	Uncharacterized protein	bio2	29.13	0.0127	1	1	1	1	869	95	9.11
A0A096TXA8	Uncharacterized protein	bio1	610.38	0.4817	1	3	15	45	409	43.3	6.48
		bio2	629.82	0.511	2	4	15	59	409	43.3	6.48
		bio3	669.81	0.511	2	4	15	48	409	43.3	6.48
A0A096TY64	Uncharacterized protein	bio2	30.69	0.0567	5	1	1	2	194	21	9.55
		bio3	39.86	0.0567	5	1	1	2	194	21	9.55
A0A096TY66	Uncharacterized protein	bio1	471.49	0.1923	7	1	15	69	905	98.8	6.19
		bio2	552.8	0.2398	7	1	18	71	905	98.8	6.19
		bio3	449.01	0.1768	7	1	15	67	905	98.8	6.19
A0A096TYK8	Uncharacterized protein	bio1	55.06	0.0122	1	1	1	1	1558	175.6	5.6
		bio2	59.35	0.0122	1	1	1	1	1558	175.6	5.6
		bio3	61.53	0.0122	1	1	1	1	1558	175.6	5.6
A0A096TYW0	Uncharacterized protein	bio1	91.45	0.0338	2	1	2	2	739	82.9	7.99
A0A096TZ44	Uncharacterized protein	bio1	399.3	0.4261	2	7	7	38	291	28.4	4.65
		bio2	367.72	0.3711	2	6	6	21	291	28.4	4.65
		bio3	357.14	0.3436	2	6	6	24	291	28.4	4.65
A0A096TZC6	Uncharacterized protein	bio1	111	0.1771	9	4	4	8	271	28.3	9.7
		bio3	54.28	0.0775	9	2	2	8	271	28.3	9.7
A0A096TZE1	Uncharacterized protein	bio1	31.74	0.0973	3	1	1	3	113	11.7	5.05
A0A096TZK1	Uncharacterized protein	bio1	119.29	0.2072	1	4	4	10	222	23.4	7.84
		bio2	66.44	0.1712	1	3	3	6	222	23.4	7.84
		bio3	120.61	0.3063	1	5	5	10	222	23.4	7.84
A0A096TZR0	Uncharacterized protein	bio1	24.6	0.0793	1	1	1	1	227	25	5.6
		bio2	37.92	0.0837	1	2	2	3	227	25	5.6
		bio3	40.52	0.1674	1	2	2	3	227	25	5.6
A0A096U005	Uncharacterized protein	bio2	248.82	0.5099	1	1	7	16	302	29.3	4.2
		bio3	270.21	0.5099	1	1	8	18	302	29.3	4.2
A0A096U038	Uncharacterized protein	bio3	87.32	0.3472	3	1	3	8	144	15.8	5.31
A0A096U054	Uncharacterized protein	bio2	30.97	0.0536	2	1	1	1	261	30.7	9.69
A0A096U0F1	Uncharacterized protein	bio1	53.15	0.0909	3	1	1	1	242	26.2	9.66
A0A096U0H7	Uncharacterized protein	bio1	57.39	0.0164	1	2	2	5	1706	186.5	6.35
		bio2	39.68	0.007	1	1	1	1	1706	186.5	6.35
A0A096U0L2	Uncharacterized protein	bio1	31.52	0.0085	1	1	1	1	1170	130.3	5.99
A0A096U0P5	Uncharacterized protein	bio1	83.78	0.1182	1	2	2	5	203	20.7	8.68
		bio2	61.38	0.1182	1	2	2	3	203	20.7	8.68
		bio3	46.4	0.0739	1	1	1	3	203	20.7	8.68
A0A096U0Q0	Uncharacterized protein	bio2	26.87	0.2679	3	1	1	2	56	6.6	9.13
A0A096U100	Uncharacterized protein	bio1	22.12	0.0634	4	1	1	1	268	29	8.59
A0A096U1W0	Uncharacterized protein	bio2	63.92	0.0824	1	1	1	3	170	18.4	8.24
		bio3	81.83	0.2059	1	2	2	6	170	18.4	8.24
A0A096U1Z2	Uncharacterized protein	bio2	29.2	0.1071	14	1	1	1	84	9.5	6.27
A0A096U258	Uncharacterized protein	bio3	94.38	0.0776	4	1	3	19	361	41.1	9.52
A0A096U2E6	Uncharacterized protein	bio1	411.36	0.2219	1	13	13	21	739	84.4	7.09
		bio2	458.28	0.2233	1	14	14	25	739	84.4	7.09
		bio3	499.68	0.2382	1	15	15	34	739	84.4	7.09
A0A096U2F7	Uncharacterized protein	bio1	310.59	0.0566	1	7	7	8	1907	203.7	5.41
		bio2	178.58	0.0467	1	7	7	9	1907	203.7	5.41
		bio3	90.45	0.0378	1	4	4	4	1907	203.7	5.41
A0A096U2R9	Uncharacterized protein	bio3	49.52	0.0751	4	2	2	4	386	42.9	6.21
A0A096U3P0	Uncharacterized protein	bio1	320.81	0.2003	5	9	9	16	594	67	5.95
		bio2	269.45	0.1717	5	8	8	22	594	67	5.95
		bio3	183.37	0.096	5	4	4	10	594	67	5.95
A0A096U3S3	Uncharacterized protein	bio1	42.81	0.0344	2	2	2	2	726	80.9	8.41
A0A096U487	Uncharacterized protein	bio2	55.04	0.1238	3	2	2	3	202	21.9	6.55
		bio3	98	0.1238	3	2	2	4	202	21.9	6.55
A0A096U5H6	Uncharacterized protein	bio1	21.91	0.0251	3	1	1	1	517	59.5	6.33
		bio2	31.85	0.0426	3	2	2	2	517	59.5	6.33
A0A096U667	Uncharacterized protein	bio1	57.31	0.1832	7	2	2	3	191	21	7.4
		bio2	52.96	0.1152	4	2	2	2	191	21	7.4
A0A096U669	Uncharacterized protein	bio1	165.57	0.2375	6	3	4	15	160	18.1	10.35
A0A096U6E4	Uncharacterized protein	bio1	179.44	0.0664	1	3	3	7	648	67.8	9.94
		bio2	185.59	0.1373	1	5	6	7	648	67.8	9.94
		bio3	125.79	0.0864	1	4	4	5	648	67.8	9.94
A0A096U6H0	Uncharacterized protein	bio2	96.92	0.0733	1	4	4	4	737	81.6	4.84
		bio3	38.55	0.0326	1	2	2	2	737	81.6	4.84
A0A096U6H7	Uncharacterized protein	bio1	78.7	0.1875	2	1	1	1	160	16.8	8.76
		bio2	36.17	0.1875	2	1	1	1	160	16.8	8.76
A0A096U6T7	Uncharacterized protein	bio2	66.19	0.0968	5	2	2	4	217	24.2	9.07
A0A096U6X9	Uncharacterized protein	bio2	65.06	0.0481	2	2	2	2	769	84.5	5.73
A0A096U774	Uncharacterized protein	bio2	16.47	0.0788	4	1	1	1	165	19	8.78
A0A096U7A9	Uncharacterized protein	bio1	197.82	0.1059	4	1	5	11	708	80.8	4.86
		bio2	297.9	0.1624	4	1	8	17	708	80.8	4.86
		bio3	272.06	0.1356	4	1	7	22	708	80.8	4.86
A0A096U7P4	Uncharacterized protein	bio3	455.76	0.4978	5	3	10	33	229	25.8	6.25
A0A096U7P6	Uncharacterized protein	bio1	405.88	0.3841	7	2	9	25	302	34.4	9.32
		bio2	516.79	0.4702	6	5	12	45	302	34.4	9.32
A0A096U7Y9	Uncharacterized protein	bio1	313.45	0.2431	5	7	9	24	510	55.7	7.2
		bio2	250.58	0.249	5	6	7	12	510	55.7	7.2
		bio3	338.94	0.251	6	5	8	21	510	55.7	7.2
A0A096U859	Uncharacterized protein	bio1	36.73	0.0767	1	1	1	1	287	32.1	10.56
A0A096U8A9	Uncharacterized protein	bio1	122.62	0.1746	1	2	4	7	252	27	5.03
		bio3	26.97	0.0476	1	1	1	1	252	27	5.03
A0A096U8E3	Uncharacterized protein	bio1	89.94	0.1138	3	2	3	5	290	31.3	4.75
		bio2	47.15	0.0966	2	1	2	2	290	31.3	4.75
A0A096U8G3	Uncharacterized protein	bio1	53.29	0.0498	2	3	3	4	642	72.7	7.39
A0A096U8U8	Uncharacterized protein	bio1	355.7	0.1732	4	11	11	20	635	67.8	6.95
A0A096U8U9	Uncharacterized protein	bio2	466.54	0.2567	3	13	13	33	635	67.8	6.95
		bio3	484.89	0.2646	4	14	14	27	635	67.8	6.95
A0A096U8X8	Uncharacterized protein	bio1	74.79	0.4423	4	3	3	5	104	11.5	5.48
A0A096U958	Uncharacterized protein	bio1	73.14	0.0519	5	2	2	2	443	47.6	5.02
		bio2	55.16	0.0519	4	2	2	4	443	47.6	5.02
		bio3	49.87	0.0248	4	1	1	3	443	47.6	5.02
A0A096U9I4	Uncharacterized protein	bio3	125.46	0.2039	13	4	4	6	255	27.7	4.86
A0A096U9K7	Uncharacterized protein	bio1	44.81	0.0895	1	1	2	3	324	35.7	4.65
		bio2	34.38	0.0247	1	1	1	2	324	35.7	4.65
A0A096U9Q5	Uncharacterized protein	bio1	161.11	0.1085	1	4	4	6	516	54.6	5.19
		bio3	27.98	0.0213	1	1	1	1	516	54.6	5.19
A0A096U9V0	Uncharacterized protein	bio1	76.33	0.1616	2	2	2	4	198	21.4	4.31
A0A096UA28	Uncharacterized protein	bio1	93.06	0.2185	10	4	4	8	151	16.8	8.1
		bio2	180.65	0.4702	7	1	7	14	151	16.8	8.1
A0A096UAI2	Uncharacterized protein	bio2	29.48	0.0544	24	1	1	1	147	16.1	8.5
A0A096UAJ3	Uncharacterized protein	bio1	29.39	0.0223	1	1	1	1	539	58.9	6.35
		bio2	65.64	0.0445	1	2	2	3	539	58.9	6.35
		bio3	22.98	0.0223	1	1	1	2	539	58.9	6.35
A0A096UAK8	Uncharacterized protein	bio1	337.71	0.2426	4	1	8	60	338	36.8	9.76
		bio3	530.28	0.3521	4	1	12	91	338	36.8	9.76
A0A096UAZ3	Uncharacterized protein	bio1	246	0.4257	3	6	6	20	249	25.6	8.34
		bio2	238.27	0.4257	3	6	6	19	249	25.6	8.34
		bio3	126.66	0.2369	3	4	4	17	249	25.6	8.34
A0A096UBJ2	Uncharacterized protein	bio3	194.64	0.0917	6	4	4	13	600	67.4	5.29
A0A096UBL2	Uncharacterized protein	bio2	147.13	0.2115	5	5	5	9	364	38.4	6.6
		bio3	120.94	0.1648	5	4	4	6	364	38.4	6.6
A0A096UBU1	Uncharacterized protein	bio1	49.78	0.0971	2	1	1	3	175	18	6.15
		bio2	27.85	0.0971	2	1	1	1	175	18	6.15
		bio3	38.26	0.0971	2	1	1	2	175	18	6.15
A0A096UBU6	Uncharacterized protein	bio1	36.58	0.0309	2	1	1	1	388	45.3	8.92
		bio2	106.47	0.067	2	3	3	4	388	45.3	8.92
		bio3	50.42	0.0309	2	2	2	2	388	45.3	8.92
A0A096UC49	Uncharacterized protein	bio1	367.06	0.4233	8	9	9	26	378	39.3	6.57
		bio2	524.54	0.4233	8	11	11	46	378	39.3	6.57
A0A096UCK4	Uncharacterized protein	bio2	77.82	0.4677	4	2	2	7	62	6.8	5.92
A0A096UCQ5	Uncharacterized protein	bio1	805.24	0.4854	13	2	17	207	445	49.9	4.87
		bio2	1010.06	0.5124	10	1	19	269	445	49.9	4.87
		bio3	995.22	0.4899	12	1	18	306	445	49.9	4.87
A0A096UD20	Uncharacterized protein	bio2	105.97	0.0821	1	1	2	29	134	14.7	8.68
A0A096UD48	Uncharacterized protein	bio1	117.83	0.0672	1	4	4	6	506	55	6.34
		bio2	129.34	0.083	1	4	4	7	506	55	6.34
		bio3	171.44	0.1304	1	6	6	12	506	55	6.34
A0A096UD82	Uncharacterized protein	bio2	38.28	0.0571	1	1	1	1	105	12.1	10.43
A0A096UDB7	Uncharacterized protein	bio1	718.48	0.1209	14	5	24	31	2324	257	6.3
		bio2	678.77	0.1196	13	7	23	47	2324	257	6.3
		bio3	642.37	0.1166	16	5	23	44	2324	257	6.3
A0A096UDH4	Uncharacterized protein	bio2	32.79	0.1133	2	2	2	2	203	22.5	8.9
		bio3	61.02	0.1773	1	3	3	4	203	22.5	8.9
A0A096UDS3	Uncharacterized protein	bio1	265.4	0.6667	14	7	7	28	153	17.2	7.34
		bio2	273.79	0.5882	10	1	8	34	153	17.2	7.34
		bio3	204.92	0.6144	14	6	6	38	153	17.2	7.34
A0A096UDW5	Uncharacterized protein	bio1	23.11	0.0839	3	1	1	1	143	15.4	6.65
		bio2	34.71	0.0839	3	1	1	1	143	15.4	6.65
		bio3	26.57	0.0839	3	1	1	4	143	15.4	6.65
A0A096UF42	Uncharacterized protein	bio1	99.66	0.0739	9	3	3	4	541	59.5	7.12
A0A096UFY0	Uncharacterized protein	bio3	98.35	0.278	3	2	4	6	205	23	7.18
[truncated: 7,167 more rows]
