# Supplementary material for: Proteomic analysis of maize grain development using iTRAQ reveals temporal programs of diverse metabolic processes
Source: BMC Plant Biol. 2016 Nov 4;16:241. doi: 10.1186/s12870-016-0878-1 (PMC5095984; doi:10.1186/s12870-016-0878-1)
Supplement: Additional file 2: — Expression profile data for quantified proteins (XLSX 1136 kb) [file 12870_2016_878_MOESM2_ESM.xlsx]

## Sheet: Sheet1
Additional file 2: Expression profile data for quantified proteins. Quantified proteins had quantitative information from at least two biological replicates. For each replicate, the labeled samples obtained at 3 DAP were used as reference, and relative protein expression ratios at each stage against those at 3 DAP were used to determine the comparative level of expression of a protein at each sta…
Accession	Description	3 DAP (113/113)			AVERAGE	STDEV	5 DAP (114/113)			AVERAGE	STDEV	10 DAP (115/113)			AVERAGE	STDEV	15 DAP (116/113)			AVERAGE	STDEV	20 DAP (117/113)			AVERAGE	STDEV	30 DAP (118/113)			AVERAGE	STDEV	40 DAP (119/113)			AVERAGE	STDEV	50DAP (121/113)			AVERAGE	STDEV
		bio1	bio2	bio3			bio1	bio2	bio3			bio1	bio2	bio3			bio1	bio2	bio3			bio1	bio2	bio3			bio1	bio2	bio3			bio1	bio2	bio3			bio1	bio2	bio3
A0A059Q6M3	ATP synthase subunit alpha, chloroplastic	1	1	1	1	0	1.481	2.003	1.962	1.81533	0.290266	1.488	1.36	1.38	1.40933	0.0688573	1.415	0.945	0.873	1.07767	0.294349	1.344	1.149	1.222	1.23833	0.0985207	1.186	1.352	1.532	1.35667	0.173047	1.658	1.405	1.765	1.60933	0.184868	2.231	1.681	1.79	1.90067	0.291222
A0A060D7W7	BSD transcription factor	no	1	1	1	0	no	3.065	3.641	3.353	0.407294	no	1.509	2.066	1.7875	0.393858	no	0.779	0.985	0.882	0.145664	no	0.825	1.211	1.018	0.272943	no	1.119	1.639	1.379	0.367696	no	1.193	1.525	1.359	0.234759	no	1.672	2.241	1.9565	0.402344
A0A075T3E7	Pyrabactin resistance-like protein	1	1	1	1	0	1.338	1.321	0.969	1.20933	0.208308	1.01	1.067	0.687	0.921333	0.20493	0.944	0.836	0.84	0.873333	0.0612318	1.057	0.959	0.904	0.973333	0.0775005	1.75	1.077	0.943	1.25667	0.432461	1.352	1.058	1.182	1.19733	0.147599	1.481	0.999	1.032	1.17067	0.269263
A0A096PFU5	Uncharacterized protein	1	1	1	1	0	0.953	0.833	1.031	0.939	0.0997397	1.212	0.939	0.99	1.047	0.145152	0.944	0.984	0.969	0.965667	0.0202073	0.862	0.906	0.872	0.88	0.0230651	0.741	0.891	0.948	0.86	0.106925	1.097	0.818	0.877	0.930667	0.147039	0.778	0.756	1.035	0.856333	0.15512
A0A096PH50	Uncharacterized protein	1	1	1	1	0	0.923	0.554	1.33	0.935667	0.388155	1.439	0.892	1.38	1.237	0.300232	1.47	1.159	1.364	1.331	0.158104	1.489	1.283	1.458	1.41	0.111072	2.645	2.465	2.897	2.669	0.216998	10.624	9.857	9.336	9.939	0.647904	6.146	7.918	6.345	6.803	0.970731
A0A096PII0	Uncharacterized protein	1	1	1	1	0	0.916	1.007	0.968	0.963667	0.0456545	0.9	0.881	0.852	0.877667	0.024173	0.943	1.044	0.993	0.993333	0.0505008	0.97	1.07	0.898	0.979333	0.086379	0.867	0.931	0.921	0.906333	0.0344287	1.058	0.944	0.96	0.987333	0.0617198	0.982	0.936	1.022	0.98	0.0430349
A0A096PIS2	Uncharacterized protein	1	1	1	1	0	1.356	1.154	1.55	1.35333	0.198013	0.807	1.06	1.364	1.077	0.278889	0.921	0.838	0.549	0.769333	0.195275	0.995	1.086	0.849	0.976667	0.119559	1.81	0.996	1.026	1.27733	0.461547	2.112	1.065	0.914	1.36367	0.652459	2.198	1.232	1.222	1.55067	0.560629
A0A096PJC5	Uncharacterized protein	1	1	1	1	0	0.627	0.633	0.836	0.698667	0.118972	0.738	0.739	0.797	0.758	0.0337787	0.566	0.55	0.666	0.594	0.0628649	0.652	0.607	0.638	0.632333	0.023029	0.539	0.576	0.607	0.574	0.0340441	0.522	0.556	0.624	0.567333	0.0519359	0.642	0.502	0.642	0.595333	0.080829
A0A096PLH9	Uncharacterized protein	1	1	1	1	0	0.72	0.662	0.828	0.736667	0.0842457	0.945	1.118	1.142	1.06833	0.107482	0.952	1.834	1.391	1.39233	0.441002	0.635	1.807	1.221	1.221	0.586	0.751	1.626	1.106	1.161	0.440085	0.593	1.108	0.768	0.823	0.261868	0.642	1.126	0.996	0.921333	0.25049
A0A096PLJ0	Uncharacterized protein	1	1	1	1	0	2.248	1.077	1.134	1.48633	0.660238	0.982	1.136	1.145	1.08767	0.0916206	0.8	0.727	0.689	0.738667	0.0564122	0.738	0.744	0.634	0.705333	0.0618493	1.28	0.506	0.565	0.783667	0.430848	1.519	0.801	0.853	1.05767	0.400371	2.315	0.844	0.866	1.34167	0.843003
A0A096PLW5	Uncharacterized protein	1	1	1	1	0	0.893	0.925	0.894	0.904	0.0181934	0.962	1.068	1.055	1.02833	0.0578129	0.891	0.836	0.79	0.839	0.0505668	0.863	0.801	0.783	0.815667	0.0419682	0.821	0.797	0.695	0.771	0.0669029	0.769	0.593	0.661	0.674333	0.0887543	0.861	0.714	0.687	0.754	0.0936429
A0A096PMM2	Uncharacterized protein	1	1	1	1	0	0.97	1.234	1.056	1.08667	0.134645	0.879	0.991	0.944	0.938	0.0562406	1.391	1.361	1.38	1.37733	0.0151767	1.208	1.406	1.347	1.32033	0.101658	0.791	1.285	1.294	1.12333	0.287844	0.775	1.259	1.196	1.07667	0.263143	0.851	1.208	1.154	1.071	0.192429
A0A096PN04	Uncharacterized protein	no	1	1	1	0	no	0.917	1.015	0.966	0.0692965	no	0.771	0.797	0.784	0.0183848	no	0.689	0.705	0.697	0.0113137	no	0.578	0.553	0.5655	0.0176777	no	0.714	0.548	0.631	0.11738	no	0.601	0.473	0.537	0.0905097	no	0.614	0.59	0.602	0.0169706
A0A096PNV5	Uncharacterized protein	1	1	1	1	0	0.756	0.792	0.629	0.725667	0.085629	0.941	0.828	0.745	0.838	0.0983819	0.946	0.891	0.898	0.911667	0.0299388	0.75	0.829	0.771	0.783333	0.0409186	0.764	0.694	0.715	0.724333	0.0359212	0.711	0.794	0.709	0.738	0.0485077	0.798	0.832	0.676	0.768667	0.0820325
A0A096PPR2	Uncharacterized protein	1	1	1	1	0	0.913	0.969	0.96	0.947333	0.0300721	1.048	1.093	0.822	0.987667	0.145225	1.132	1.127	1.25	1.16967	0.0696156	1.021	1.108	1.11	1.07967	0.0508167	0.522	1.062	1.097	0.893667	0.322348	0.699	1.067	1.054	0.94	0.208813	0.566	1.05	0.906	0.840667	0.248526
A0A096PQ85	Uncharacterized protein	1	no	1	1	0	0.741	no	1.065	0.903	0.229103	0.962	no	1.006	0.984	0.0311127	1.004	no	1.037	1.0205	0.0233345	1.083	no	1.068	1.0755	0.0106066	0.574	no	1.062	0.818	0.345068	0.535	no	0.815	0.675	0.19799	0.586	no	0.936	0.761	0.247487
A0A096PQI6	Uncharacterized protein	1	1	1	1	0	0.741	1.114	0.744	0.866333	0.214491	0.805	0.921	0.585	0.770333	0.170661	1.028	1.156	1.075	1.08633	0.0647482	0.678	0.811	0.735	0.741333	0.0667258	0.802	0.769	0.715	0.762	0.0439204	0.753	0.89	0.738	0.793667	0.0837636	0.805	1.059	0.654	0.839333	0.204671
A0A096PQJ7	Uncharacterized protein	1	no	1	1	0	1.364	no	1.232	1.298	0.0933381	0.944	no	0.922	0.933	0.0155563	0.745	no	0.976	0.8605	0.163342	0.776	no	0.773	0.7745	0.00212132	1.047	no	0.987	1.017	0.0424264	1.242	no	0.844	1.043	0.281428	1.636	no	0.999	1.3175	0.450427
A0A096PR13	Uncharacterized protein	1	no	1	1	0	0.907	no	0.662	0.7845	0.173241	0.851	no	0.848	0.8495	0.00212132	0.641	no	0.89	0.7655	0.17607	0.665	no	0.827	0.746	0.114551	1.147	no	0.853	1	0.207889	1.578	no	0.914	1.246	0.469519	1.792	no	0.773	1.2825	0.720542
A0A096PR69	Uncharacterized protein	no	1	1	1	0	no	0.751	0.584	0.6675	0.118087	no	0.678	0.563	0.6205	0.0813173	no	0.684	0.595	0.6395	0.0629325	no	0.745	0.428	0.5865	0.224153	no	0.668	0.421	0.5445	0.174655	no	0.722	0.489	0.6055	0.164756	no	0.765	0.493	0.629	0.192333
A0A096PRB4	Uncharacterized protein	no	1	1	1	0	no	1.062	1.411	1.2365	0.24678	no	0.905	1.135	1.02	0.162635	no	1.116	1.034	1.075	0.0579828	no	1.012	1.012	1.012	0	no	0.945	0.899	0.922	0.0325269	no	0.957	0.702	0.8295	0.180312	no	0.942	0.913	0.9275	0.0205061
A0A096PRC9	Uncharacterized protein	no	1	1	1	0	no	0.903	0.831	0.867	0.0509117	no	0.916	0.983	0.9495	0.0473762	no	1.086	1.186	1.136	0.0707107	no	1.045	1.226	1.1355	0.127986	no	0.881	1.21	1.0455	0.232638	no	0.866	1.155	1.0105	0.204354	no	0.707	1.058	0.8825	0.248194
A0A096PRK9	Uncharacterized protein	1	1	no	1	0	0.975	1.559	no	1.267	0.41295	1.119	1.259	no	1.189	0.0989949	1.016	1.045	no	1.0305	0.0205061	1.061	1.051	no	1.056	0.00707107	1.237	0.932	no	1.0845	0.215668	1.009	1.164	no	1.0865	0.109602	1.509	0.87	no	1.1895	0.451841
A0A096PRT0	Uncharacterized protein	1	1	1	1	0	0.86	0.648	0.705	0.737667	0.10971	0.686	0.717	0.733	0.712	0.0238956	0.852	0.812	0.857	0.840333	0.0246644	1.08	0.961	0.94	0.993667	0.0755006	1.003	0.722	0.761	0.828667	0.152231	1.037	0.994	0.98	1.00367	0.0297041	1.15	1.174	1.165	1.163	0.0121244
A0A096PSN7	Uncharacterized protein	1	1	no	1	0	1.2	1.086	no	1.143	0.0806102	1.107	0.975	no	1.041	0.0933381	1.135	0.719	no	0.927	0.294156	0.946	0.827	no	0.8865	0.0841457	1.093	0.729	no	0.911	0.257387	1.798	0.954	no	1.376	0.596798	1.584	0.994	no	1.289	0.417193
A0A096PSR5	Uncharacterized protein	1	1	1	1	0	1.271	1.179	1.152	1.20067	0.0623886	1.093	1.069	1.091	1.08433	0.0133167	1.099	1.052	1.055	1.06867	0.0263122	1.091	1.047	0.998	1.04533	0.0465224	0.683	0.995	1.046	0.908	0.196517	0.728	0.827	0.869	0.808	0.0723948	0.62	0.959	1.112	0.897	0.251792
A0A096PT00	Uncharacterized protein	1	1	no	1	0	0.46	0.449	no	0.4545	0.00777817	0.556	0.427	no	0.4915	0.0912168	0.493	0.496	no	0.4945	0.00212132	0.422	0.397	no	0.4095	0.0176777	0.429	0.429	no	0.429	0	0.46	0.362	no	0.411	0.0692965	0.764	0.381	no	0.5725	0.270822
A0A096PTF5	Uncharacterized protein	no	1	1	1	0	no	3.089	3.609	3.349	0.367696	no	1.639	1.45	1.5445	0.133643	no	0.786	0.808	0.797	0.0155563	no	1.282	1.019	1.1505	0.185969	no	1.657	2.063	1.86	0.287085	no	1.777	1.796	1.7865	0.013435	no	1.5	1.48	1.49	0.0141421
A0A096PTQ7	Uncharacterized protein	no	1	1	1	0	no	0.836	1.078	0.957	0.17112	no	0.995	0.994	0.9945	0.000707107	no	0.997	1.019	1.008	0.0155563	no	0.93	1.066	0.998	0.0961665	no	0.897	0.997	0.947	0.0707107	no	0.756	0.852	0.804	0.0678823	no	0.725	0.872	0.7985	0.103945
A0A096PUE2	Uncharacterized protein	1	no	1	1	0	1.785	no	1.079	1.432	0.499217	1.266	no	1.62	1.443	0.250316	1.263	no	1.733	1.498	0.33234	1.483	no	1.906	1.6945	0.299106	2.337	no	2.158	2.2475	0.126572	2.723	no	2.384	2.5535	0.239709	2.751	no	2.202	2.4765	0.388202
A0A096PUL1	Uncharacterized protein	1	1	no	1	0	1.025	1.055	no	1.04	0.0212132	1.093	1.064	no	1.0785	0.0205061	2.159	1.644	no	1.9015	0.36416	2.004	1.391	no	1.6975	0.433456	0.961	1.319	no	1.14	0.253144	1.149	1.18	no	1.1645	0.0219203	1.233	1.081	no	1.157	0.10748
A0A096PUP5	Uncharacterized protein	1	no	1	1	0	1.183	no	1.467	1.325	0.200818	1.037	no	1.107	1.072	0.0494975	0.908	no	0.758	0.833	0.106066	0.882	no	0.731	0.8065	0.106773	1.412	no	0.982	1.197	0.304056	1.705	no	0.891	1.298	0.575585	2.023	no	1.332	1.6775	0.488611
A0A096PV94	Uncharacterized protein	1	1	1	1	0	1.473	0.886	1.066	1.14167	0.300726	1.053	1.033	1.234	1.10667	0.110726	0.987	1.203	1.279	1.15633	0.15149	1.201	1.304	1.206	1.237	0.0580775	0.454	1.145	1.496	1.03167	0.530164	0.8	1.588	1.273	1.22033	0.396631	0.632	1.178	1.499	1.103	0.438339
A0A096PVE7	Uncharacterized protein	no	1	1	1	0	no	0.645	0.889	0.767	0.172534	no	0.827	0.734	0.7805	0.0657609	no	0.994	0.941	0.9675	0.0374767	no	0.854	0.754	0.804	0.0707107	no	0.897	0.78	0.8385	0.0827315	no	0.564	0.753	0.6585	0.133643	no	0.519	0.804	0.6615	0.201525
A0A096PVL7	Uncharacterized protein	1	1	1	1	0	0.729	2.053	2.123	1.635	0.785399	0.667	1.114	1.03	0.937	0.237569	0.535	0.553	0.541	0.543	0.00916515	0.514	0.613	0.509	0.545333	0.0586544	0.716	0.823	0.574	0.704333	0.124909	0.666	0.561	0.536	0.587667	0.0689807	0.419	0.767	0.71	0.632	0.186652
A0A096PVR0	Uncharacterized protein	1	1	no	1	0	0.607	1.191	no	0.899	0.41295	0.843	0.775	no	0.809	0.0480833	0.979	1.362	no	1.1705	0.270822	0.804	0.871	no	0.8375	0.0473762	0.354	0.841	no	0.5975	0.344361	0.457	1.126	no	0.7915	0.473054	0.397	1.08	no	0.7385	0.482954
A0A096PW86	Uncharacterized protein	1	1	1	1	0	0.843	0.741	0.752	0.778667	0.0559851	0.942	0.865	0.872	0.893	0.0425793	0.883	0.942	0.867	0.897333	0.0395011	0.792	0.843	0.754	0.796333	0.044658	0.828	0.807	0.759	0.798	0.0353695	0.793	1.006	0.684	0.827667	0.163775	1.391	0.74	0.744	0.958333	0.374706
A0A096PWQ0	Uncharacterized protein	1	1	1	1	0	1.133	2.73	2.035	1.966	0.800733	0.947	1.121	1.121	1.063	0.100459	0.863	0.881	0.651	0.798333	0.127911	0.679	0.661	0.996	0.778667	0.188431	0.637	1.112	1.113	0.954	0.274531	1.025	1.079	1.174	1.09267	0.0754343	2.779	1.321	1.637	1.91233	0.767005
A0A096PWY5	Uncharacterized protein	1	1	1	1	0	1.571	1.609	2.133	1.771	0.314076	1.24	1.273	1.533	1.34867	0.160488	1.461	1.184	1.189	1.278	0.158502	1.938	1.487	1.813	1.746	0.232845	3.678	1.911	2.172	2.587	0.953803	2.539	2.386	2.365	2.43	0.0949789	3.909	2.423	2.938	3.09	0.754571
A0A096PX16	Uncharacterized protein	1	1	1	1	0	0.782	0.867	0.874	0.841	0.0512152	0.975	0.92	0.992	0.962333	0.0376342	0.906	0.903	0.886	0.898333	0.0107858	0.778	0.905	0.919	0.867333	0.077681	0.618	0.899	0.724	0.747	0.141905	0.649	0.688	0.738	0.691667	0.0446132	0.708	0.749	0.702	0.719667	0.0255799
A0A096PX37	Uncharacterized protein	1	1	no	1	0	0.99	0.679	no	0.8345	0.21991	1.037	1.045	no	1.041	0.00565685	1.05	1.077	no	1.0635	0.0190919	1.001	1.165	no	1.083	0.115966	1.151	0.742	no	0.9465	0.289207	1.151	0.842	no	0.9965	0.218496	1.5	0.592	no	1.046	0.642053
A0A096PX66	Uncharacterized protein	1	1	1	1	0	1.143	1.249	0.757	1.04967	0.258939	1.043	1.218	1.098	1.11967	0.0894893	0.941	1.075	0.937	0.984333	0.0785451	1.258	1.425	1.169	1.284	0.129965	1.866	1.222	1.236	1.44133	0.367839	1.11	1.509	1.256	1.29167	0.201877	1.262	1.512	1.416	1.39667	0.126116
A0A096PXD7	Uncharacterized protein	1	no	1	1	0	0.785	no	0.833	0.809	0.0339411	0.81	no	1.045	0.9275	0.16617	0.903	no	1.129	1.016	0.159806	0.948	no	1.178	1.063	0.162635	0.711	no	1.012	0.8615	0.212839	0.653	no	0.818	0.7355	0.116673	0.787	no	1.013	0.9	0.159806
A0A096PXJ8	Uncharacterized protein	1	1	no	1	0	0.834	0.761	no	0.7975	0.0516188	0.952	0.817	no	0.8845	0.0954594	0.925	0.846	no	0.8855	0.0558614	0.962	0.798	no	0.88	0.115966	0.898	0.693	no	0.7955	0.144957	0.902	0.601	no	0.7515	0.212839	0.795	0.534	no	0.6645	0.184555
A0A096PXP8	Uncharacterized protein	1	1	1	1	0	0.694	0.414	0.457	0.521667	0.150786	0.363	0.361	0.363	0.362333	0.0011547	0.337	0.354	0.359	0.35	0.0115326	0.478	0.376	0.353	0.402333	0.0665307	0.879	0.279	0.302	0.486667	0.339965	0.546	0.343	0.335	0.408	0.119578	0.655	0.321	0.299	0.425	0.199489
A0A096PXS4	Uncharacterized protein	1	1	1	1	0	0.922	0.927	1.041	0.963333	0.0673078	0.975	0.922	0.952	0.949667	0.0265769	1.112	0.907	0.945	0.988	0.109055	1.057	0.927	0.948	0.977333	0.0697878	0.808	0.69	0.969	0.822333	0.140051	0.832	0.906	0.938	0.892	0.0543691	0.933	0.941	1.059	0.977667	0.0705502
A0A096PXX5	Uncharacterized protein	1	no	1	1	0	1.1	no	3.498	2.299	1.69564	1.142	no	1.536	1.339	0.2786	1.12	no	0.687	0.9035	0.306177	1.279	no	0.91	1.0945	0.260922	1.214	no	1.183	1.1985	0.0219203	1.524	no	0.94	1.232	0.41295	1.508	no	1.655	1.5815	0.103945
A0A096PXZ0	Uncharacterized protein	1	1	1	1	0	1.003	1.046	1.348	1.13233	0.188006	1.233	1.067	1.233	1.17767	0.0958401	1.405	1.108	1.289	1.26733	0.149681	1.207	1.063	1.288	1.186	0.113961	1.352	1.114	1.145	1.20367	0.129392	1.514	1.362	1.174	1.35	0.170317	1.412	1.261	1.195	1.28933	0.11124
A0A096PYB4	Uncharacterized protein	1	1	1	1	0	1.199	0.864	0.855	0.972667	0.196062	0.919	1.002	0.923	0.948	0.0468081	0.951	0.898	0.853	0.900667	0.0490544	0.921	0.823	0.762	0.835333	0.0802143	0.627	0.73	0.62	0.659	0.0615873	0.592	0.712	0.604	0.636	0.0660908	0.583	0.655	0.553	0.597	0.0524214
A0A096PYM0	Uncharacterized protein	1	1	1	1	0	0.959	1.08	0.868	0.969	0.106353	0.978	1.209	0.98	1.05567	0.132794	0.872	1.174	1.07	1.03867	0.153419	0.703	1.062	0.968	0.911	0.186164	0.646	1.009	0.932	0.862333	0.191265	0.727	0.782	0.978	0.829	0.131936	0.939	0.842	0.938	0.906333	0.0557165
A0A096PYP9	Uncharacterized protein	1	1	1	1	0	0.822	0.976	1.155	0.984333	0.166656	1.094	1.012	0.984	1.03	0.0571664	1.174	1.083	1.202	1.153	0.0622174	1.026	1.027	1.052	1.035	0.0147309	0.592	0.976	1.064	0.877333	0.250993	0.669	1.014	1.03	0.904333	0.203962	0.786	1.058	0.918	0.920667	0.13602
A0A096PYV1	Uncharacterized protein	1	1	no	1	0	0.892	1.087	no	0.9895	0.137886	1.244	0.901	no	1.0725	0.242538	1.127	0.986	no	1.0565	0.0997021	1.176	0.99	no	1.083	0.131522	0.648	1.052	no	0.85	0.285671	0.65	0.981	no	0.8155	0.234052	0.791	0.975	no	0.883	0.130108
A0A096PYV4	Uncharacterized protein	1	no	1	1	0	2.137	no	1.776	1.9565	0.255266	2.363	no	1.361	1.862	0.708521	2.418	no	2.298	2.358	0.0848528	3.765	no	2.314	3.0395	1.02601	9.109	no	2.414	5.7615	4.73408	4.133	no	2.371	3.252	1.24592	4.247	no	1.718	2.9825	1.78827
A0A096PYW6	Uncharacterized protein	1	1	no	1	0	1.295	1.656	no	1.4755	0.255266	1.133	1.161	no	1.147	0.019799	1.066	0.866	no	0.966	0.141421	0.937	1.048	no	0.9925	0.0784889	1.586	1.106	no	1.346	0.339411	1.452	1.058	no	1.255	0.2786	1.851	1.494	no	1.6725	0.252437
A0A096PZ61	Uncharacterized protein	1	1	1	1	0	1.32	1.623	1.485	1.476	0.1517	1.238	1.276	1.218	1.244	0.0294618	1.552	1.399	1.431	1.46067	0.080699	2.301	1.554	1.668	1.841	0.402429	3.95	1.758	1.692	2.46667	1.28503	2.361	1.581	1.803	1.915	0.401881	1.977	1.611	1.696	1.76133	0.191547
A0A096PZ73	Uncharacterized protein	1	1	1	1	0	0.764	0.618	2.005	1.129	0.762142	1.021	0.672	1.441	1.04467	0.385046	1.295	0.828	1.345	1.156	0.285154	1.156	0.758	1.349	1.08767	0.301367	1.328	0.742	1.772	1.28067	0.516629	1.05	0.889	1.52	1.153	0.327867	0.799	0.891	1.743	1.14433	0.520497
A0A096PZ84	Uncharacterized protein	1	1	1	1	0	0.972	1.413	0.95	1.11167	0.261194	0.859	1.155	1.066	1.02667	0.151869	0.89	0.879	0.864	0.877667	0.0130512	0.748	0.983	0.926	0.885667	0.122582	0.506	1.048	0.797	0.783667	0.271246	0.535	0.827	0.586	0.649333	0.155963	0.627	1.074	0.652	0.784333	0.25117
A0A096PZG1	Uncharacterized protein	1	no	1	1	0	0.888	no	1.707	1.2975	0.57912	1.027	no	1.542	1.2845	0.36416	0.964	no	1.088	1.026	0.0876812	0.998	no	1.137	1.0675	0.0982878	0.618	no	0.998	0.808	0.268701	0.623	no	0.757	0.69	0.0947523	0.551	no	0.905	0.728	0.250316
A0A096PZQ4	Uncharacterized protein	1	no	1	1	0	0.798	no	0.736	0.767	0.0438406	1.083	no	0.995	1.039	0.0622254	1.091	no	0.962	1.0265	0.0912168	1.048	no	0.957	1.0025	0.0643467	0.624	no	0.981	0.8025	0.252437	0.801	no	1.16	0.9805	0.253851	0.755	no	0.978	0.8665	0.157685
A0A096PZT8	Uncharacterized protein	1	1	1	1	0	0.921	0.633	1.374	0.976	0.373549	0.999	0.839	0.836	0.891333	0.0932541	1.169	1.243	0.948	1.12	0.153483	1.112	1.121	1.123	1.11867	0.00585947	1.531	1.197	1.03	1.25267	0.255097	1.192	1.427	1.298	1.30567	0.117687	1.614	1.284	1.011	1.303	0.301949
A0A096Q168	Uncharacterized protein	no	1	1	1	0	no	1.092	1.074	1.083	0.0127279	no	1.214	1.016	1.115	0.140007	no	1.146	1.046	1.096	0.0707107	no	1.166	1.026	1.096	0.0989949	no	1.095	1.101	1.098	0.00424264	no	1.027	1.001	1.014	0.0183848	no	1.016	0.885	0.9505	0.092631
A0A096Q178	Uncharacterized protein	1	no	1	1	0	0.869	no	0.815	0.842	0.0381838	0.973	no	1.084	1.0285	0.0784889	0.953	no	1.203	1.078	0.176777	1.029	no	1.232	1.1305	0.143543	1.35	no	1.073	1.2115	0.195869	1.38	no	1.053	1.2165	0.231224	1.928	no	1.088	1.508	0.59397
A0A096Q1F7	Uncharacterized protein	1	1	no	1	0	1.017	1.808	no	1.4125	0.559321	1.018	1.151	no	1.0845	0.0940452	1.065	0.898	no	0.9815	0.118087	0.951	0.936	no	0.9435	0.0106066	1.333	1.177	no	1.255	0.110309	1.363	1.124	no	1.2435	0.168999	1.67	1.502	no	1.586	0.118794
A0A096Q1P6	Uncharacterized protein	1	no	1	1	0	0.718	no	0.917	0.8175	0.140714	0.9	no	0.85	0.875	0.0353553	0.942	no	0.915	0.9285	0.0190919	0.935	no	0.931	0.933	0.00282843	0.645	no	0.857	0.751	0.149907	0.562	no	0.802	0.682	0.169706	0.67	no	0.864	0.767	0.137179
A0A096Q1R0	Uncharacterized protein	1	no	1	1	0	1.331	no	0.814	1.0725	0.365574	1.213	no	0.452	0.8325	0.538108	1.169	no	0.476	0.8225	0.490025	1.173	no	0.447	0.81	0.51336	1.753	no	0.584	1.1685	0.826608	1.112	no	0.755	0.9335	0.252437	1.32	no	1.36	1.34	0.0282843
A0A096Q1S0	Uncharacterized protein	1	1	1	1	0	1.019	0.948	0.975	0.980667	0.0358376	1.172	0.837	0.947	0.985333	0.170758	1.084	0.984	0.891	0.986333	0.0965212	0.953	0.918	0.867	0.912667	0.0432474	0.695	0.987	0.823	0.835	0.146369	0.906	0.903	0.732	0.847	0.0996042	0.491	1.157	0.805	0.817667	0.333181
A0A096Q1Z5	Uncharacterized protein	1	1	1	1	0	1.336	0.675	0.492	0.834333	0.443987	1.093	0.701	0.626	0.806667	0.250791	1.033	0.938	0.86	0.943667	0.0866391	0.777	0.746	0.744	0.755667	0.0185023	0.485	0.724	0.604	0.604333	0.1195	0.578	0.881	0.8	0.753	0.156873	0.457	0.774	0.573	0.601333	0.160388
A0A096Q2C3	Uncharacterized protein	1	no	1	1	0	0.913	no	1.033	0.973	0.0848528	1.122	no	1.079	1.1005	0.0304056	1.055	no	1.106	1.0805	0.0360624	1.155	no	1.08	1.1175	0.053033	0.731	no	1.043	0.887	0.220617	0.581	no	0.83	0.7055	0.17607	0.755	no	0.941	0.848	0.131522
A0A096Q2E4	Uncharacterized protein	1	1	1	1	0	0.626	0.582	0.7	0.636	0.0596322	0.868	0.81	0.83	0.836	0.0294618	0.862	1.053	1.126	1.01367	0.136324	0.946	0.957	1.003	0.968667	0.0302379	2.099	0.896	1.032	1.34233	0.658811	2.291	1.232	1.214	1.579	0.616676	3.447	0.946	1.047	1.81333	1.4157
A0A096Q2M8	Uncharacterized protein	1	1	1	1	0	0.691	0.512	0.825	0.676	0.157038	0.849	0.537	0.745	0.710333	0.158863	0.863	0.694	0.866	0.807667	0.0984496	0.623	0.643	0.746	0.670667	0.0660025	0.872	0.642	0.774	0.762667	0.115418	0.771	0.589	0.683	0.681	0.0910165	0.979	0.473	0.695	0.715667	0.253632
A0A096Q2R2	Uncharacterized protein	1	1	1	1	0	1.065	1.202	1.112	1.12633	0.0696156	0.947	1.06	0.892	0.966333	0.0856524	0.977	0.958	0.815	0.916667	0.0885569	0.844	0.895	0.717	0.818667	0.0916642	1.034	1.125	0.909	1.02267	0.108445	1.31	1.062	0.937	1.103	0.18985	1.312	0.988	0.804	1.03467	0.257195
A0A096Q2W1	Uncharacterized protein	1	no	1	1	0	1.071	no	1.159	1.115	0.0622254	1.009	no	1.035	1.022	0.0183848	1.069	no	1.033	1.051	0.0254558	1.201	no	1.095	1.148	0.0749533	1.355	no	1.195	1.275	0.113137	1.364	no	1.42	1.392	0.039598	1.289	no	1.439	1.364	0.106066
A0A096Q3S8	Uncharacterized protein	1	1	1	1	0	0.927	0.852	1.037	0.938667	0.0930502	0.861	0.795	1.09	0.915333	0.154824	1.002	0.854	0.954	0.936667	0.0755072	1.117	0.841	0.859	0.939	0.154415	1.892	0.919	0.961	1.25733	0.550038	1.377	0.902	0.946	1.075	0.262463	1.481	0.852	0.961	1.098	0.336135
A0A096Q436	Uncharacterized protein	1	1	1	1	0	0.915	0.739	0.988	0.880667	0.128001	0.871	0.836	1.016	0.907667	0.0954376	0.909	0.847	0.913	0.889667	0.0370045	1.029	0.967	0.993	0.996333	0.0311341	0.658	0.965	1.056	0.893	0.20854	0.72	0.708	0.839	0.755667	0.0724178	0.683	0.671	0.724	0.692667	0.0277909
A0A096Q4Q2	Uncharacterized protein	1	1	1	1	0	0.738	0.987	0.681	0.802	0.16273	0.893	0.999	0.756	0.882667	0.121829	0.804	0.806	0.683	0.764333	0.0704438	0.672	0.932	0.712	0.772	0.14	0.393	0.904	0.582	0.626333	0.258369	0.41	0.778	0.418	0.535333	0.210194	0.467	0.819	0.405	0.563667	0.223288
A0A096Q560	Uncharacterized protein	no	1	1	1	0	no	0.918	0.874	0.896	0.0311127	no	0.946	1.072	1.009	0.0890955	no	1.218	1.21	1.214	0.00565685	no	1.105	1.282	1.1935	0.125158	no	0.911	0.907	0.909	0.00282843	no	1.005	0.872	0.9385	0.0940452	no	0.934	0.921	0.9275	0.00919239
A0A096Q5A6	Uncharacterized protein	1	1	1	1	0	0.855	0.783	0.844	0.827333	0.0387857	0.95	0.849	0.889	0.896	0.0508626	0.868	0.86	0.933	0.887	0.0400375	0.858	0.888	0.893	0.879667	0.0189297	0.959	0.803	0.822	0.861333	0.0851136	0.917	0.84	1.027	0.928	0.093984	0.847	0.941	1.199	0.995667	0.182256
A0A096Q6D8	Uncharacterized protein	1	1	1	1	0	1.637	1.392	1.598	1.54233	0.131645	1.181	1.033	1.101	1.105	0.074081	1.461	0.973	0.945	1.12633	0.290168	4.948	1.491	1.321	2.58667	2.04674	2.857	3.189	2.429	2.825	0.381009	3.306	1.9	1.913	2.373	0.808028	3.295	4.295	2.898	3.496	0.719863
A0A096Q6H7	Uncharacterized protein	1	1	no	1	0	1.146	0.868	no	1.007	0.196576	1.017	0.898	no	0.9575	0.0841457	0.829	0.706	no	0.7675	0.0869741	0.758	0.782	no	0.77	0.0169706	0.914	0.765	no	0.8395	0.105359	0.409	0.881	no	0.645	0.333754	0.405	0.762	no	0.5835	0.252437
A0A096Q6K3	Uncharacterized protein	no	1	1	1	0	no	2.821	3.284	3.0525	0.32739	no	2.129	2.154	2.1415	0.0176777	no	1.264	0.852	1.058	0.291328	no	1.376	1.196	1.286	0.127279	no	2.014	1.662	1.838	0.248902	no	1.199	0.938	1.0685	0.184555	no	1.839	1.715	1.777	0.0876812
A0A096Q704	Uncharacterized protein	1	1	1	1	0	0.661	0.818	0.786	0.755	0.0829638	0.868	0.766	0.74	0.791333	0.067656	0.839	0.804	0.74	0.794333	0.0502029	0.717	0.807	0.711	0.745	0.0537773	0.639	0.644	0.808	0.697	0.0961613	0.63	0.52	0.49	0.546667	0.0737111	0.624	0.569	0.489	0.560667	0.0678847
A0A096Q7C0	Uncharacterized protein	no	1	1	1	0	no	0.765	0.79	0.7775	0.0176777	no	0.914	1.024	0.969	0.0777817	no	1.072	1.099	1.0855	0.0190919	no	0.904	0.883	0.8935	0.0148492	no	0.849	0.802	0.8255	0.033234	no	0.529	0.333	0.431	0.138593	no	0.552	0.45	0.501	0.0721249
A0A096Q7L0	Uncharacterized protein	1	1	1	1	0	1.505	1.328	1.718	1.517	0.195277	1.426	1.17	1.362	1.31933	0.133227	0.997	0.988	0.984	0.989667	0.00665833	0.88	0.981	1.006	0.955667	0.0667108	0.61	1.036	1.219	0.955	0.312476	0.547	0.833	1.064	0.814667	0.258987	0.425	0.946	1.223	0.864667	0.40517
A0A096Q7L4	Uncharacterized protein	1	1	1	1	0	1.092	0.934	0.951	0.992333	0.0867314	1.049	1.05	1.068	1.05567	0.0106927	1.057	1.087	1.133	1.09233	0.0382797	1.01	1.166	1.172	1.116	0.0918477	0.675	1.164	1.184	1.00767	0.288271	0.787	1.125	1.118	1.01	0.193155	0.834	1.116	1.132	1.02733	0.167623
A0A096Q7U8	Uncharacterized protein	1	1	1	1	0	0.611	1.012	0.888	0.837	0.205307	0.88	1.1	0.983	0.987667	0.110074	0.967	1.057	0.998	1.00733	0.0457202	0.866	0.976	1.018	0.953333	0.0784942	1.261	0.997	1.109	1.12233	0.132504	1.113	0.893	0.983	0.996333	0.110604	1.264	0.973	1.106	1.11433	0.145679
A0A096Q7W9	Uncharacterized protein	no	1	1	1	0	no	0.793	0.863	0.828	0.0494975	no	1.048	1.046	1.047	0.00141421	no	1.313	1.384	1.3485	0.0502046	no	1.423	1.345	1.384	0.0551543	no	1.369	1.292	1.3305	0.0544472	no	1.197	1.195	1.196	0.00141421	no	1.156	1.211	1.1835	0.0388909
A0A096Q886	Uncharacterized protein	1	1	1	1	0	1.051	0.801	0.668	0.84	0.194456	1.031	0.891	0.734	0.885333	0.148581	1.039	0.995	0.752	0.928667	0.154571	0.982	1.041	0.918	0.980333	0.0615169	0.998	1.007	1.04	1.015	0.0221133	1.67	1.142	1.482	1.43133	0.267622	1.457	1.18	1.743	1.46	0.281512
A0A096Q8H7	Uncharacterized protein	1	1	1	1	0	1.031	2.332	2.27	1.87767	0.73389	0.961	1.326	1.274	1.187	0.197441	1.02	0.944	0.92	0.961333	0.0522047	1.012	1.048	0.964	1.008	0.0421426	1.069	1.299	1.319	1.229	0.138924	1.142	1.147	1.173	1.154	0.0166433	1.384	1.357	1.319	1.35333	0.0326548
A0A096Q8J4	Uncharacterized protein	no	1	1	1	0	no	1.134	1.146	1.14	0.00848528	no	1.13	1.073	1.1015	0.0403051	no	1.265	1.383	1.324	0.0834386	no	1.384	1.364	1.374	0.0141421	no	1.262	1.408	1.335	0.103238	no	1.124	1.349	1.2365	0.159099	no	1.275	1.404	1.3395	0.0912168
A0A096Q8R5	Uncharacterized protein	1	1	1	1	0	0.682	0.691	0.8	0.724333	0.0656836	0.956	0.754	0.878	0.862667	0.101869	1.116	0.938	1.09	1.048	0.0961457	0.961	0.836	0.952	0.916333	0.0697161	0.545	0.718	0.929	0.730667	0.192313	0.54	0.699	0.957	0.732	0.21045	0.499	0.686	0.953	0.712667	0.228172
A0A096Q9B1	Uncharacterized protein	1	1	1	1	0	0.793	no	0.679	0.736	0.0806102	0.834	no	0.614	0.724	0.155563	0.742	no	0.816	0.779	0.0523259	0.668	no	0.763	0.7155	0.0671751	0.632	no	0.62	0.626	0.00848528	0.844	no	0.772	0.808	0.0509117	0.835	no	0.8	0.8175	0.0247487
A0A096Q9D8	Uncharacterized protein	1	no	1	1	0	1.16	no	1.014	1.087	0.103238	1.129	no	1.011	1.07	0.0834386	1.226	no	1.254	1.24	0.019799	1.658	no	1.306	1.482	0.248902	0.994	no	1.312	1.153	0.22486	1.096	no	1.04	1.068	0.039598	1.262	no	0.989	1.1255	0.19304
A0A096Q9M4	Uncharacterized protein	1	1	1	1	0	0.779	1.105	1.084	0.989333	0.182456	0.943	0.872	0.821	0.878667	0.0612726	0.966	0.751	0.765	0.827333	0.120293	0.808	0.772	0.75	0.776667	0.0292803	1.184	0.997	0.752	0.977667	0.216648	1.047	0.783	0.691	0.840333	0.184795	0.951	0.857	0.675	0.827667	0.140319
A0A096Q9Q2	Uncharacterized protein	1	1	no	1	0	1.087	1.016	no	1.0515	0.0502046	1.05	0.781	no	0.9155	0.190212	0.838	0.762	no	0.8	0.0537401	0.642	0.814	no	0.728	0.121622	0.615	0.917	no	0.766	0.213546	0.568	0.761	no	0.6645	0.136472	0.88	0.756	no	0.818	0.0876812
A0A096QA17	Uncharacterized protein	1	1	1	1	0	1.467	1.886	1.577	1.64333	0.217233	1.074	1.239	1.232	1.18167	0.0933077	1.281	1.094	1.043	1.13933	0.125309	1.532	1.52	1.309	1.45367	0.125429	1.415	1.77	1.705	1.63	0.189011	1.714	2.451	1.875	2.01333	0.387485	1.419	2.765	2.188	2.124	0.675278
A0A096QA90	Uncharacterized protein	1	1	no	1	0	0.959	0.79	no	0.8745	0.119501	1.019	0.886	no	0.9525	0.0940452	0.976	0.931	no	0.9535	0.0318198	0.864	0.78	no	0.822	0.059397	0.65	0.849	no	0.7495	0.140714	0.569	0.755	no	0.662	0.131522	0.499	0.771	no	0.635	0.192333
A0A096QAC3	Uncharacterized protein	1	no	1	1	0	1.115	no	1.036	1.0755	0.0558614	1.18	no	1.337	1.2585	0.111016	1.602	no	1.819	1.7105	0.153442	1.464	no	1.76	1.612	0.209304	0.869	no	1.593	1.231	0.511945	0.863	no	1.732	1.2975	0.614476	0.978	no	1.573	1.2755	0.420729
A0A096QAR9	Uncharacterized protein	1	1	1	1	0	1.448	2.072	2.001	1.84033	0.34162	1.321	1.496	1.598	1.47167	0.140094	3.16	2.513	2.278	2.65033	0.456756	4.258	2.598	2.333	3.063	1.04335	1.306	2.232	2.411	1.983	0.593091	1.805	1.983	1.913	1.90033	0.0896735	1.537	2.67	2.317	2.17467	0.579755
A0A096QB36	Uncharacterized protein	1	1	1	1	0	1.229	1.101	0.979	1.103	0.125012	1.333	1.178	1.257	1.256	0.0775048	0.898	0.898	0.946	0.914	0.0277128	0.849	0.846	0.791	0.828667	0.0326548	0.808	0.757	0.755	0.773333	0.0300389	0.62	0.71	0.741	0.690333	0.0628517	0.683	0.819	0.761	0.754333	0.0682447
A0A096QBA0	Uncharacterized protein	no	1	1	1	0	no	1.267	1.364	1.3155	0.0685894	no	1.074	0.938	1.006	0.0961665	no	0.856	0.973	0.9145	0.0827315	no	0.824	0.929	0.8765	0.0742462	no	0.917	0.871	0.894	0.0325269	no	0.751	0.841	0.796	0.0636396	no	0.806	0.728	0.767	0.0551543
A0A096QBH5	Uncharacterized protein	no	1	1	1	0	no	0.919	0.924	0.9215	0.00353553	no	0.891	0.911	0.901	0.0141421	no	1.192	1.135	1.1635	0.0403051	no	1.21	1.156	1.183	0.0381838	no	1.081	1.022	1.0515	0.0417193	no	1.109	1.139	1.124	0.0212132	no	1.149	1.133	1.141	0.0113137
A0A096QBX8	Uncharacterized protein	1	1	no	1	0	1.164	0.702	no	0.933	0.326683	0.825	0.7	no	0.7625	0.0883883	0.757	0.597	no	0.677	0.113137	0.557	0.614	no	0.5855	0.0403051	0.698	0.491	no	0.5945	0.146371	0.752	0.64	no	0.696	0.079196	0.542	0.69	no	0.616	0.104652
A0A096QC57	Uncharacterized protein	1	1	1	1	0	1.202	1.106	1.502	1.27	0.206572	1.147	1.037	1.12	1.10133	0.0573265	1.033	0.842	0.912	0.929	0.0966282	0.921	0.819	0.9	0.88	0.0538609	1.189	1.102	1.149	1.14667	0.0435469	1	1.196	0.975	1.057	0.121025	0.949	1.009	1.275	1.07767	0.173509
A0A096QCL2	Uncharacterized protein	1	no	1	1	0	0.863	no	0.712	0.7875	0.106773	0.797	no	0.739	0.768	0.0410122	0.694	no	0.645	0.6695	0.0346482	0.697	no	0.657	0.677	0.0282843	0.594	no	0.744	0.669	0.106066	0.607	no	0.603	0.605	0.00282843	0.69	no	0.612	0.651	0.0551543
A0A096QCU2	Uncharacterized protein	1	1	1	1	0	0.882	0.981	1.017	0.96	0.0699071	0.96	0.893	0.962	0.938333	0.0392726	0.937	1.013	0.91	0.953333	0.0534072	0.879	0.921	0.818	0.872667	0.0517912	0.813	0.948	0.82	0.860333	0.0760022	0.724	0.812	0.678	0.738	0.0680882	0.737	0.883	0.807	0.809	0.0730205
A0A096QCX3	Uncharacterized protein	1	1	1	1	0	1.055	1.036	1.201	1.09733	0.0902792	1.006	0.969	1.142	1.039	0.0910988	1.021	0.977	1.065	1.021	0.044	0.967	1.017	1.162	1.04867	0.101283	0.931	1.058	1.204	1.06433	0.13661	0.829	1.11	1.063	1.00067	0.150514	0.914	1.165	1.18	1.08633	0.149433
A0A096QDH2	Uncharacterized protein	no	1	1	1	0	no	0.889	0.863	0.876	0.0183848	no	0.743	0.714	0.7285	0.0205061	no	0.941	0.892	0.9165	0.0346482	no	0.804	0.601	0.7025	0.143543	no	0.711	0.591	0.651	0.0848528	no	0.625	0.53	0.5775	0.0671751	no	0.601	0.658	0.6295	0.0403051
A0A096QE47	Uncharacterized protein	1	1	1	1	0	1.183	0.873	1.445	1.167	0.286335	1.087	1.043	1.006	1.04533	0.0405504	0.915	1.033	1.005	0.984333	0.061655	0.91	1.032	1.025	0.989	0.0685055	0.962	0.94	1.315	1.07233	0.210443	0.679	0.728	1.044	0.817	0.198109	1.593	0.865	1.154	1.204	0.366567
A0A096QEA9	Uncharacterized protein	no	1	1	1	0	no	1.815	1.456	1.6355	0.253851	no	1.162	1.119	1.1405	0.0304056	no	1.081	1.017	1.049	0.0452548	no	1.585	1.276	1.4305	0.218496	no	2.978	2.566	2.772	0.291328	no	3.127	2.835	2.981	0.206475	no	3.481	3.386	3.4335	0.0671751
A0A096QEJ4	Uncharacterized protein	1	1	no	1	0	0.917	1.134	no	1.0255	0.153442	0.943	1.052	no	0.9975	0.0770746	1.063	1.076	no	1.0695	0.00919239	1.036	0.965	no	1.0005	0.0502046	1.043	0.975	no	1.009	0.0480833	1.146	0.719	no	0.9325	0.301935	1.241	0.931	no	1.086	0.219203
A0A096QEN0	Uncharacterized protein	no	1	1	1	0	no	0.903	1.021	0.962	0.0834386	no	0.872	1.023	0.9475	0.106773	no	0.742	0.796	0.769	0.0381838	no	0.814	0.842	0.828	0.019799	no	0.885	1.039	0.962	0.108894	no	1.157	1.252	1.2045	0.0671751	no	1.094	1.255	1.1745	0.113844
A0A096QEP1	Uncharacterized protein	1	1	1	1	0	0.656	0.784	0.862	0.767333	0.104006	0.817	1.07	1.148	1.01167	0.173039	0.898	1.152	1.245	1.09833	0.179617	0.751	1.19	1.112	1.01767	0.23421	0.657	1.143	0.99	0.93	0.248493	0.489	1.135	0.915	0.846333	0.328429	0.551	1.476	0.97	0.999	0.463181
A0A096QEV4	Uncharacterized protein	no	1	1	1	0	no	0.874	1.062	0.968	0.132936	no	0.828	1.085	0.9565	0.181726	no	0.646	0.896	0.771	0.176777	no	0.612	0.897	0.7545	0.201525	no	0.638	0.887	0.7625	0.17607	no	0.741	0.771	0.756	0.0212132	no	0.61	0.743	0.6765	0.0940452
A0A096QF11	Uncharacterized protein	1	1	1	1	0	1.092	0.985	0.92	0.999	0.0868504	1.333	1.352	1.168	1.28433	0.101195	1.342	1.335	1.291	1.32267	0.0276466	1.225	1.525	1.5	1.41667	0.166458	1.653	1.447	1.238	1.446	0.207502	1.737	1.73	1.52	1.66233	0.123314	1.622	1.927	1.617	1.722	0.177553
A0A096QFD4	Uncharacterized protein	1	1	1	1	0	0.894	1.388	0.787	1.023	0.320595	0.954	1.099	0.946	0.999667	0.0861181	0.949	0.907	0.896	0.917333	0.0279702	0.787	0.983	0.799	0.856333	0.109861	0.642	0.987	0.784	0.804333	0.173396	0.935	0.738	0.745	0.806	0.111772	0.763	0.984	0.768	0.838333	0.126176
A0A096QFK1	Uncharacterized protein	1	no	1	1	0	1.206	no	0.98	1.093	0.159806	1.177	no	1.089	1.133	0.0622254	1.265	no	1.29	1.2775	0.0176777	1.901	no	1.44	1.6705	0.325976	6.174	no	1.654	3.914	3.19612	5.099	no	1.946	3.5225	2.22951	6.149	no	2.235	4.192	2.76762
A0A096QG86	Uncharacterized protein	1	no	1	1	0	1.319	no	1.514	1.4165	0.137886	1.523	no	0.919	1.221	0.427092	1.39	no	0.919	1.1545	0.333047	2.218	no	0.988	1.603	0.869741	2.852	no	1.35	2.101	1.06207	2.108	no	1.002	1.555	0.78206	2.128	no	1.136	1.632	0.70145
A0A096QG94	Uncharacterized protein	1	1	1	1	0	1.227	0.689	0.784	0.9	0.287146	1.041	0.677	0.811	0.843	0.184098	0.961	0.83	0.82	0.870333	0.0786787	0.99	0.747	0.778	0.838333	0.132259	0.949	0.783	0.817	0.849667	0.0876888	0.668	0.616	0.597	0.627	0.036756	0.652	0.625	0.652	0.643	0.0155885
A0A096QGB9	Uncharacterized protein	1	1	1	1	0	1.375	2.015	0.9	1.43	0.559531	0.991	1.1	1.142	1.07767	0.077938	1.187	1.005	1.013	1.06833	0.102846	1.051	1.031	0.967	1.01633	0.0438786	0.927	1.247	1.05	1.07467	0.16142	1.305	0.965	0.979	1.083	0.192385	0.776	1.34	0.904	1.00667	0.295685
A0A096QGH9	Uncharacterized protein	1	1	1	1	0	1.008	0.984	0.944	0.978667	0.0323316	1.019	1.056	1.126	1.067	0.0543415	1.072	1.157	1.175	1.13467	0.0550121	1.284	1.003	1.074	1.12033	0.146118	1.701	1.015	1.046	1.254	0.387424	1.352	1.029	1.084	1.155	0.172809	1.234	1.134	1.271	1.213	0.0708731
A0A096QHC2	Uncharacterized protein	1	no	1	1	0	1.399	no	1.075	1.237	0.229103	1.105	no	1.175	1.14	0.0494975	0.997	no	0.933	0.965	0.0452548	0.978	no	0.902	0.94	0.0537401	1.147	no	0.773	0.96	0.264458	1.128	no	0.856	0.992	0.192333	1.205	no	0.855	1.03	0.247487
A0A096QHH6	Uncharacterized protein	1	1	1	1	0	0.83	0.971	0.886	0.895667	0.0709953	0.923	1.01	0.811	0.914667	0.0997614	0.941	0.833	0.857	0.877	0.0567098	0.888	0.836	0.788	0.837333	0.0500133	0.618	0.876	0.715	0.736333	0.130316	0.809	0.793	0.759	0.787	0.0255343	0.656	0.93	0.704	0.763333	0.146319
A0A096QHT0	Uncharacterized protein	1	1	1	1	0	1.504	1.688	1.92	1.704	0.208461	1.167	1.148	1.498	1.271	0.196817	1.072	1.035	0.928	1.01167	0.0747819	1.028	1.17	1.122	1.10667	0.0722311	0.459	1.144	1.172	0.925	0.403811	1.39	1.247	0.981	1.206	0.20756	1.126	1.097	1.296	1.173	0.107503
A0A096QHZ1	Uncharacterized protein	1	1	1	1	0	2.069	0.436	0.718	1.07433	0.87287	2.084	1.869	2.026	1.993	0.111234	0.908	1.333	1.488	1.243	0.300292	1.334	1.155	1.497	1.32867	0.171062	4.944	0.997	1.328	2.423	2.18951	6.247	3.321	3.72	4.42933	1.58674	8.33	1.957	2.066	4.11767	3.64839
A0A096QHZ4	Uncharacterized protein	1	1	1	1	0	0.759	1.902	0.799	1.15333	0.648673	0.851	1.284	0.972	1.03567	0.223411	0.854	1.065	1.185	1.03467	0.167572	1.075	0.974	1.022	1.02367	0.0505206	2.667	0.927	0.959	1.51767	0.99548	1.7	0.827	0.805	1.11067	0.510496	1.226	1.085	0.845	1.052	0.192632
A0A096QHZ5	Uncharacterized protein	1	1	no	1	0	0.843	1.245	no	1.044	0.284257	0.949	1.097	no	1.023	0.104652	1.05	0.877	no	0.9635	0.122329	0.875	0.781	no	0.828	0.066468	0.773	0.874	no	0.8235	0.0714178	0.595	0.773	no	0.684	0.125865	0.868	0.627	no	0.7475	0.170413
A0A096QI12	Uncharacterized protein	1	1	1	1	0	2.019	2.179	2.362	2.18667	0.171628	1.043	1.332	1.41	1.26167	0.193345	1.016	0.753	0.983	0.917333	0.14327	1.15	0.997	1.16	1.10233	0.0913583	1.663	0.816	1.336	1.27167	0.427149	1.374	0.765	1.766	1.30167	0.504405	1.374	0.781	1.403	1.186	0.35104
A0A096QI46	Uncharacterized protein	1	1	no	1	0	1.102	0.908	no	1.005	0.137179	0.969	0.839	no	0.904	0.0919239	0.931	1.074	no	1.0025	0.101116	0.982	1.033	no	1.0075	0.0360624	1.758	0.915	no	1.3365	0.596091	1.742	0.977	no	1.3595	0.540937	1.847	0.877	no	1.362	0.685894
A0A096QI82	Uncharacterized protein	1	1	1	1	0	1.013	0.785	0.817	0.871667	0.12344	1.054	0.931	1.014	0.999667	0.0627402	0.94	0.891	0.898	0.909667	0.0265016	0.883	0.826	0.779	0.829333	0.0520801	0.401	0.698	0.749	0.616	0.187933	0.46	0.736	0.619	0.605	0.138532	0.498	0.605	0.6	0.567667	0.0603849
A0A096QI97	Uncharacterized protein	1	no	1	1	0	1.068	no	1.244	1.156	0.124451	0.996	no	0.801	0.8985	0.137886	1.012	no	0.933	0.9725	0.0558614	0.976	no	0.907	0.9415	0.0487904	1.215	no	0.77	0.9925	0.314663	0.847	no	0.574	0.7105	0.19304	1.004	no	0.969	0.9865	0.0247487
A0A096QIG0	Uncharacterized protein	1	1	no	1	0	0.979	0.988	no	0.9835	0.00636396	0.922	0.708	no	0.815	0.151321	0.943	0.719	no	0.831	0.158392	0.976	0.699	no	0.8375	0.195869	1.303	0.721	no	1.012	0.411536	1.005	0.71	no	0.8575	0.208597	1.43	0.685	no	1.0575	0.526795
A0A096QIP3	Uncharacterized protein	1	no	1	1	0	1.231	no	1.278	1.2545	0.033234	1.11	no	1.099	1.1045	0.00777817	1.056	no	1.036	1.046	0.0141421	0.961	no	1.22	1.0905	0.183141	0.826	no	1.273	1.0495	0.316077	0.773	no	1.012	0.8925	0.168999	0.967	no	1.288	1.1275	0.226981
A0A096QIX5	Uncharacterized protein	1	1	1	1	0	no	1.194	1.069	1.1315	0.0883883	no	1.236	1.139	1.1875	0.0685894	no	1.114	1.025	1.0695	0.0629325	no	1.048	1.051	1.0495	0.00212132	no	1.076	0.883	0.9795	0.136472	no	1.144	0.916	1.03	0.16122	no	1.067	0.826	0.9465	0.170413
A0A096QJW6	Uncharacterized protein	no	1	1	1	0	no	1.286	1.032	1.159	0.179605	no	1.22	0.979	1.0995	0.170413	no	1.153	1.274	1.2135	0.0855599	no	1.246	1.115	1.1805	0.092631	no	1.16	1.149	1.1545	0.00777817	no	1.001	1.107	1.054	0.0749533	no	1.177	1.394	1.2855	0.153442
A0A096QJW7	Uncharacterized protein	1	1	1	1	0	0.749	0.911	0.973	0.877667	0.11566	0.93	0.946	1.037	0.971	0.0577148	1.149	1.129	1.245	1.17433	0.0620108	1.017	0.962	1.181	1.05333	0.113931	0.694	1.127	1.069	0.963333	0.235045	0.547	1.011	0.942	0.833333	0.25036	0.496	0.996	0.84	0.777333	0.255823
A0A096QK58	Uncharacterized protein	1	1	1	1	0	1.171	0.891	1.227	1.09633	0.180015	1.156	1.184	1.317	1.219	0.0860174	0.998	0.866	1.099	0.987667	0.116843	1.158	0.867	1.057	1.02733	0.147751	1.384	0.645	1.044	1.02433	0.369892	0.858	0.702	1.026	0.862	0.162037	0.733	0.676	1.082	0.830333	0.219805
A0A096QKB1	Uncharacterized protein	1	1	1	1	0	1.968	1.318	1.626	1.63733	0.325148	1.378	1.36	1.416	1.38467	0.028589	1.234	1.396	1.307	1.31233	0.0811316	1.56	1.505	1.239	1.43467	0.171669	2.664	1.294	1.292	1.75	0.791548	2.59	1.865	1.87	2.10833	0.417143	3.104	1.761	1.431	2.09867	0.886141
A0A096QKX5	Uncharacterized protein	no	1	1	1	0	no	1.521	2.574	2.0475	0.744583	no	1.042	1.349	1.1955	0.217082	no	0.842	0.706	0.774	0.0961665	no	0.592	0.616	0.604	0.0169706	no	0.804	1.427	1.1155	0.440528	no	1.722	1.709	1.7155	0.00919239	no	1.102	1.877	1.4895	0.548008
A0A096QKY6	Uncharacterized protein	1	1	1	1	0	0.981	1.095	1.207	1.09433	0.113001	1.265	1.307	1.361	1.311	0.0481248	1.575	1.735	2.074	1.79467	0.254795	1.448	1.807	2.043	1.766	0.299611	0.797	2.447	2.758	2.00067	1.05394	0.852	2.141	2.032	1.675	0.71482	0.793	2.415	2.42	1.876	0.937909
A0A096QKY7	Uncharacterized protein	no	1	1	1	0	no	0.611	0.769	0.69	0.111723	no	0.51	0.631	0.5705	0.0855599	no	0.549	0.695	0.622	0.103238	no	0.407	0.614	0.5105	0.146371	no	0.518	0.593	0.5555	0.053033	no	0.434	0.484	0.459	0.0353553	no	0.405	0.458	0.4315	0.0374767
A0A096QL36	Uncharacterized protein	no	1	1	1	0	no	2.287	1.266	1.7765	0.721956	no	1.222	0.712	0.967	0.360624	no	0.812	0.731	0.7715	0.0572756	no	0.856	0.879	0.8675	0.0162635	no	1.116	0.827	0.9715	0.204354	no	1.338	0.851	1.0945	0.344361	no	1.481	0.933	1.207	0.387495
A0A096QL99	Uncharacterized protein	no	1	1	1	0	no	0.904	1.094	0.999	0.13435	no	0.752	0.908	0.83	0.110309	no	0.837	0.993	0.915	0.110309	no	0.779	1.071	0.925	0.206475	no	0.727	1.012	0.8695	0.201525	no	1.19	1.061	1.1255	0.0912168	no	0.863	1.166	1.0145	0.214253
A0A096QLR8	Uncharacterized protein	1	1	1	1	0	1.361	1.22	1.162	1.24767	0.102344	1.193	1.204	1.036	1.14433	0.0939805	1.644	1.562	1.311	1.50567	0.1735	1.593	1.58	1.34	1.50433	0.142465	1.443	1.554	1.164	1.387	0.20094	1.584	1.348	1.25	1.394	0.171686	1.44	1.571	1.257	1.42267	0.157716
A0A096QLU9	Uncharacterized protein	1	1	no	1	0	1.042	0.922	no	0.982	0.0848528	1.031	1.097	no	1.064	0.046669	1.105	1.217	no	1.161	0.079196	1.191	0.896	no	1.0435	0.208597	1.476	1.229	no	1.3525	0.174655	1.519	0.763	no	1.141	0.534573	1.23	0.76	no	0.995	0.33234
A0A096QM08	Uncharacterized protein	1	1	no	1	0	0.719	0.705	no	0.712	0.00989949	1.03	0.916	no	0.973	0.0806102	0.843	0.888	no	0.8655	0.0318198	0.896	0.878	no	0.887	0.0127279	0.665	0.746	no	0.7055	0.0572756	0.453	0.59	no	0.5215	0.0968736	0.649	0.689	no	0.669	0.0282843
A0A096QM68	Uncharacterized protein	1	1	1	1	0	0.733	0.578	0.706	0.672333	0.082803	0.944	0.933	0.969	0.948667	0.0184481	1.125	1.31	1.285	1.24	0.100374	1.173	1.036	0.984	1.06433	0.0976337	0.923	0.867	0.94	0.91	0.0381969	0.779	0.662	0.735	0.725333	0.059096	0.642	0.54	0.644	0.608667	0.0594755
A0A096QMR5	Uncharacterized protein	1	1	1	1	0	1.432	no	1.039	1.2355	0.277893	1.273	no	1.599	1.436	0.230517	1.008	no	1.416	1.212	0.2885	1.852	no	1.767	1.8095	0.0601041	2.997	no	1.254	2.1255	1.23249	2.672	no	2.637	2.6545	0.0247487	1.896	no	1.087	1.4915	0.572049
A0A096QN00	Uncharacterized protein	1	1	1	1	0	no	1.722	0.88	1.301	0.595384	no	1.258	1.227	1.2425	0.0219203	no	1.003	0.984	0.9935	0.013435	no	1.205	1.055	1.13	0.106066	no	1.216	0.882	1.049	0.236174	no	1.07	1.209	1.1395	0.0982878	no	1.41	1.007	1.2085	0.284964
A0A096QN67	Uncharacterized protein	1	1	1	1	0	0.852	0.975	0.792	0.873	0.0932899	0.954	0.884	0.919	0.919	0.035	0.926	0.999	0.886	0.937	0.0572975	0.867	1.254	0.83	0.983667	0.234845	0.684	1.03	0.896	0.87	0.174459	0.566	0.984	0.799	0.783	0.209459	0.56	0.852	0.724	0.712	0.146369
A0A096QN84	Uncharacterized protein	1	1	1	1	0	no	1.339	0.798	1.0685	0.382545	no	0.938	0.847	0.8925	0.0643467	no	0.731	0.843	0.787	0.079196	no	0.743	0.638	0.6905	0.0742462	no	0.653	0.966	0.8095	0.221324	no	0.573	0.848	0.7105	0.194454	no	0.681	0.928	0.8045	0.174655
A0A096QNE0	Uncharacterized protein	1	no	1	1	0	0.945	no	1.187	1.066	0.17112	1.004	no	0.992	0.998	0.00848528	1.237	no	1.107	1.172	0.0919239	0.945	no	1.003	0.974	0.0410122	0.984	no	0.945	0.9645	0.0275772	1.098	no	1.143	1.1205	0.0318198	1.365	no	1.012	1.1885	0.249609
A0A096QNE8	Uncharacterized protein	1	1	no	1	0	0.916	1.516	no	1.216	0.424264	0.981	0.934	no	0.9575	0.033234	1.024	0.871	no	0.9475	0.108187	0.971	1.048	no	1.0095	0.0544472	0.831	1.187	no	1.009	0.25173	0.728	0.953	no	0.8405	0.159099	0.843	1.555	no	1.199	0.50346
A0A096QNE9	Uncharacterized protein	no	1	1	1	0	no	0.901	0.841	0.871	0.0424264	no	1.172	0.948	1.06	0.158392	no	1.088	1.035	1.0615	0.0374767	no	1.145	1.088	1.1165	0.0403051	no	0.897	1.014	0.9555	0.0827315	no	0.951	0.766	0.8585	0.130815	no	0.84	0.906	0.873	0.046669
A0A096QNP4	Uncharacterized protein	1	no	1	1	0	0.848	no	0.75	0.799	0.0692965	1.112	no	1.242	1.177	0.0919239	1.064	no	1.035	1.0495	0.0205061	1	no	0.959	0.9795	0.0289914	0.921	no	0.965	0.943	0.0311127	0.959	no	1.037	0.998	0.0551543	1.241	no	1.019	1.13	0.156978
A0A096QNY2	Uncharacterized protein	1	no	1	1	0	1.134	no	1.017	1.0755	0.0827315	1.256	no	1.055	1.1555	0.142128	1.311	no	1.149	1.23	0.114551	1.204	no	1.157	1.1805	0.033234	1.286	no	1.156	1.221	0.0919239	1.615	no	1.145	1.38	0.33234	1.158	no	1.265	1.2115	0.0756604
A0A096QP97	Uncharacterized protein	1	1	1	1	0	0.954	1.152	2.26	1.45533	0.703859	1.199	1.022	1.533	1.25133	0.259489	1.388	1.508	1.169	1.355	0.171892	1.219	1.363	1.325	1.30233	0.074628	1.366	1.626	1.462	1.48467	0.131474	1.507	1.381	1.191	1.35967	0.159077	1.776	1.458	2.038	1.75733	0.29045
A0A096QPA3	Uncharacterized protein	1	1	1	1	0	1.175	1.04	1.05	1.08833	0.0752219	1.072	1.006	0.76	0.946	0.164426	1.054	0.923	1.015	0.997333	0.0672632	0.809	0.981	0.922	0.904	0.0874014	0.838	0.871	0.813	0.840667	0.0290918	1.195	0.995	0.764	0.984667	0.215686	1.457	0.786	0.769	1.004	0.392402
A0A096QPA7	Uncharacterized protein	1	1	1	1	0	2.104	0.848	1.042	1.33133	0.676143	1.175	0.993	1.174	1.114	0.10479	1.346	1.348	1.356	1.35	0.0052915	1.798	1.354	1.313	1.48833	0.268962	1.804	1.194	1.228	1.40867	0.342791	1.647	0.957	0.978	1.194	0.39245	0.869	0.935	1.173	0.992333	0.159904
A0A096QPC4	Uncharacterized protein	1	no	1	1	0	1.266	no	1.099	1.1825	0.118087	1.21	no	1.133	1.1715	0.0544472	1.196	no	1.048	1.122	0.104652	1.598	no	1.103	1.3505	0.350018	2.326	no	0.985	1.6555	0.94823	1.687	no	1.123	1.405	0.398808	1.119	no	1.066	1.0925	0.0374767
A0A096QPZ0	Phospholipase D alpha 1	no	1	1	1	0	no	0.944	0.948	0.946	0.00282843	no	1.109	1.069	1.089	0.0282843	no	0.805	0.89	0.8475	0.0601041	no	0.759	0.801	0.78	0.0296985	no	0.685	0.893	0.789	0.147078	no	0.72	0.883	0.8015	0.115258	no	0.671	0.877	0.774	0.145664
A0A096QQ54	Uncharacterized protein	1	1	1	1	0	0.891	1.015	1.082	0.996	0.0969072	1.157	1.221	1.358	1.24533	0.102686	1.015	1.098	1.018	1.04367	0.0470779	0.974	0.942	0.955	0.957	0.0160935	0.527	0.83	0.813	0.723333	0.170242	0.587	0.742	0.721	0.683333	0.0840853	0.55	0.698	0.756	0.668	0.106226
A0A096QQ79	Uncharacterized protein	1	1	1	1	0	1.019	1.227	1.183	1.143	0.109618	0.786	0.975	0.848	0.869667	0.0963449	0.788	0.869	0.834	0.830333	0.0406243	0.989	0.823	0.77	0.860667	0.114256	1.293	0.836	0.987	1.03867	0.23284	0.958	0.959	0.949	0.955333	0.00550757	0.862	0.839	1.095	0.932	0.14163
A0A096QQU6	Uncharacterized protein	no	1	1	1	0	no	0.749	0.679	0.714	0.0494975	no	0.873	0.88	0.8765	0.00494975	no	1.068	1.146	1.107	0.0551543	no	0.974	1.01	0.992	0.0254558	no	0.917	0.91	0.9135	0.00494975	no	0.866	0.891	0.8785	0.0176777	no	0.96	0.816	0.888	0.101823
A0A096QR66	Uncharacterized protein	1	1	no	1	0	0.8	1.257	no	1.0285	0.323148	1.043	1.41	no	1.2265	0.259508	1.224	1.243	no	1.2335	0.013435	0.963	1.222	no	1.0925	0.183141	0.579	1.03	no	0.8045	0.318905	0.463	0.943	no	0.703	0.339411	0.438	1.097	no	0.7675	0.465983
A0A096QRB1	Uncharacterized protein	1	1	1	1	0	0.547	0.909	0.816	0.757333	0.187996	0.777	0.983	1.097	0.952333	0.162189	0.986	1.004	1.001	0.997	0.00964365	0.773	1.171	0.946	0.963333	0.199565	0.522	0.797	0.861	0.726667	0.180112	0.433	0.9	0.88	0.737667	0.264039	0.518	0.968	0.86	0.782	0.234921
A0A096QRG0	Uncharacterized protein	1	no	1	1	0	0.771	no	0.924	0.8475	0.108187	0.888	no	0.988	0.938	0.0707107	1.013	no	1.051	1.032	0.0268701	0.891	no	1.01	0.9505	0.0841457	0.659	no	0.948	0.8035	0.204354	0.679	no	0.828	0.7535	0.105359	0.764	no	0.947	0.8555	0.129401
A0A096QRL6	Uncharacterized protein	1	1	no	1	0	0.786	0.687	no	0.7365	0.0700036	0.805	0.748	no	0.7765	0.0403051	0.864	0.84	no	0.852	0.0169706	0.812	0.716	no	0.764	0.0678823	0.726	0.665	no	0.6955	0.0431335	0.688	0.551	no	0.6195	0.0968736	0.946	0.584	no	0.765	0.255973
A0A096QRS4	Uncharacterized protein	1	1	1	1	0	1.366	0.85	1.375	1.197	0.300545	0.958	1.033	1.165	1.052	0.1048	1.293	1.362	1.299	1.318	0.038223	1.771	1.325	1.276	1.45733	0.272746	3.328	1.304	1.393	2.00833	1.14373	2.488	1.623	1.506	1.87233	0.536383	3.384	1.478	1.252	2.038	1.17113
A0A096QRU9	Uncharacterized protein	1	1	1	1	0	1.281	1.049	0.768	1.03267	0.25689	1.159	0.904	0.997	1.02	0.129047	0.765	0.68	0.656	0.700333	0.0572742	0.828	0.718	0.604	0.716667	0.112006	1.064	0.789	0.659	0.837333	0.206781	0.864	0.637	0.649	0.716667	0.127735	0.946	0.599	0.646	0.730333	0.188245
A0A096QS55	Uncharacterized protein	1	no	1	1	0	0.447	no	0.876	0.6615	0.303349	0.734	no	0.751	0.7425	0.0120208	0.709	no	1.007	0.858	0.210718	0.907	no	0.723	0.815	0.130108	3.824	no	0.778	2.301	2.15385	1.436	no	0.891	1.1635	0.385373	1.646	no	0.984	1.315	0.468105
A0A096QSB5	Uncharacterized protein	1	1	1	1	0	1.031	0.297	0.808	0.712	0.376299	0.98	1.121	1.277	1.126	0.148563	0.884	0.79	0.868	0.847333	0.0502925	0.891	0.81	0.855	0.852	0.0405832	1.11	0.558	0.726	0.798	0.282956	1.007	0.524	0.632	0.721	0.253501	1.216	0.404	0.496	0.705333	0.444636
A0A096QSC1	Uncharacterized protein	1	1	1	1	0	0.737	0.986	0.58	0.767667	0.20473	1.03	1.001	1.018	1.01633	0.0145717	1.035	1.065	0.976	1.02533	0.0452806	0.757	0.979	0.83	0.855333	0.113147	0.603	0.876	0.733	0.737333	0.136552	0.646	0.854	0.501	0.667	0.177434	0.474	0.684	0.512	0.556667	0.111899
A0A096QSE2	Uncharacterized protein	1	no	1	1	0	1.654	no	1.397	1.5255	0.181726	1.122	no	0.875	0.9985	0.174655	0.876	no	0.813	0.8445	0.0445477	0.866	no	0.853	0.8595	0.00919239	1.45	no	0.874	1.162	0.407294	1.537	no	0.875	1.206	0.468105	2.474	no	1.13	1.802	0.950352
A0A096QSW5	Uncharacterized protein	no	1	1	1	0	no	1.048	1.34	1.194	0.206475	no	1.056	1.046	1.051	0.00707107	no	1.257	1.232	1.2445	0.0176777	no	1.208	1.268	1.238	0.0424264	no	1.178	1.283	1.2305	0.0742462	no	1.273	1.268	1.2705	0.00353553	no	1.33	1.292	1.311	0.0268701
A0A096QSZ4	Uncharacterized protein	1	1	1	1	0	0.685	0.88	0.767	0.777333	0.0979098	0.871	0.896	0.907	0.891333	0.0184481	0.72	0.842	0.855	0.805667	0.0744737	0.683	0.718	0.778	0.726333	0.0480451	0.486	0.817	0.723	0.675333	0.170571	0.458	0.763	0.831	0.684	0.198653	0.442	0.956	0.949	0.782333	0.294758
A0A096QT00	Uncharacterized protein	1	1	1	1	0	0.868	0.987	1.038	0.964333	0.0872372	0.962	0.986	1.147	1.03167	0.1006	0.995	1.188	1.219	1.134	0.121371	0.892	1.118	1.239	1.083	0.176128	0.726	0.977	0.914	0.872333	0.130585	0.743	0.818	0.657	0.739333	0.0805626	0.782	1.007	0.874	0.887667	0.113121
A0A096QTZ2	Uncharacterized protein	1	no	1	1	0	0.667	no	0.822	0.7445	0.109602	1.048	no	0.891	0.9695	0.111016	1.028	no	1.146	1.087	0.0834386	1.151	no	1.107	1.129	0.0311127	3.988	no	1.116	2.552	2.03081	1.612	no	1.278	1.445	0.236174	4.394	no	1.148	2.771	2.29527
A0A096QU37	Uncharacterized protein	no	1	1	1	0	no	1.148	0.867	1.0075	0.198697	no	0.898	0.831	0.8645	0.0473762	no	0.86	0.931	0.8955	0.0502046	no	0.901	0.836	0.8685	0.0459619	no	0.812	0.862	0.837	0.0353553	no	0.767	0.632	0.6995	0.0954594	no	0.931	0.687	0.809	0.172534
A0A096QUD3	Uncharacterized protein	1	no	1	1	0	0.999	no	2.333	1.666	0.94328	1.276	no	1.852	1.564	0.407294	1.044	no	1.178	1.111	0.0947523	1.003	no	1.335	1.169	0.234759	0.466	no	1.286	0.876	0.579828	0.733	no	1.166	0.9495	0.306177	0.341	no	1.425	0.883	0.766504
A0A096QV19	Uncharacterized protein	no	1	1	1	0	no	0.988	1.069	1.0285	0.0572756	no	1.033	1.046	1.0395	0.00919239	no	0.936	0.895	0.9155	0.0289914	no	0.924	1.007	0.9655	0.0586899	no	0.919	0.924	0.9215	0.00353553	no	0.841	0.951	0.896	0.0777817	no	0.909	0.96	0.9345	0.0360624
A0A096QV77	Uncharacterized protein	1	1	1	1	0	1.175	0.797	0.667	0.879667	0.263896	1.11	0.669	0.722	0.833667	0.240774	1.071	0.9	0.941	0.970667	0.0892767	1.143	0.957	0.997	1.03233	0.0979047	1.38	0.883	0.775	1.01267	0.322671	1.646	0.999	1.088	1.24433	0.350688	1.042	1.003	0.859	0.968	0.0963898
A0A096QVF6	Uncharacterized protein	1	1	1	1	0	0.428	0.778	0.472	0.559333	0.190645	0.527	0.593	0.38	0.5	0.109037	0.591	0.462	0.447	0.5	0.0791644	0.566	0.44	0.367	0.457667	0.100669	0.217	0.478	0.36	0.351667	0.130699	0.236	0.329	0.355	0.306667	0.0625646	0.301	0.516	0.319	0.378667	0.119274
A0A096QVG4	Uncharacterized protein	no	1	1	1	0	no	1.193	1.07	1.1315	0.0869741	no	1.086	1.11	1.098	0.0169706	no	0.849	0.879	0.864	0.0212132	no	0.911	0.896	0.9035	0.0106066	no	0.816	0.808	0.812	0.00565685	no	0.692	0.654	0.673	0.0268701	no	0.758	0.793	0.7755	0.0247487
A0A096QWC7	Uncharacterized protein	1	1	1	1	0	1.08	1.066	1.131	1.09233	0.0342101	0.932	1.125	1.222	1.093	0.147625	0.893	1.654	1.402	1.31633	0.387665	1.532	5.057	4.055	3.548	1.81637	1.912	2.847	2.004	2.25433	0.515322	1.849	7.747	4.993	4.863	2.95115	1.805	8.921	5.775	5.50033	3.56594
A0A096QX48	Uncharacterized protein	1	1	1	1	0	0.658	1.092	0.955	0.901667	0.221861	0.952	0.997	0.943	0.964	0.028931	1.003	1.081	0.996	1.02667	0.047184	0.772	1.041	1.006	0.939667	0.146254	0.487	0.952	0.857	0.765333	0.245679	0.484	0.918	0.728	0.71	0.217559	0.652	0.867	0.802	0.773667	0.110265
A0A096QXQ9	Uncharacterized protein	1	1	no	1	0	0.847	1.077	no	0.962	0.162635	1.06	0.963	no	1.0115	0.0685894	0.854	0.941	no	0.8975	0.0615183	0.608	0.744	no	0.676	0.0961665	0.794	0.757	no	0.7755	0.026163	1.179	0.781	no	0.98	0.281428	0.802	0.687	no	0.7445	0.0813173
A0A096QY04	Uncharacterized protein	1	no	1	1	0	0.991	no	0.759	0.875	0.164049	1.04	no	0.775	0.9075	0.187383	1.049	no	0.847	0.948	0.142836	1.003	no	0.743	0.873	0.183848	0.915	no	0.728	0.8215	0.132229	0.979	no	0.675	0.827	0.21496	0.925	no	0.879	0.902	0.0325269
A0A096QY94	Uncharacterized protein	no	1	1	1	0	no	0.717	0.51	0.6135	0.146371	no	0.591	0.512	0.5515	0.0558614	no	0.681	0.663	0.672	0.0127279	no	0.682	0.625	0.6535	0.0403051	no	0.689	0.654	0.6715	0.0247487	no	0.617	0.786	0.7015	0.119501	no	0.679	0.702	0.6905	0.0162635
A0A096QYC7	Uncharacterized protein	1	1	1	1	0	1.087	1.414	1.255	1.252	0.163521	1.154	1.2	1.104	1.15267	0.0480139	0.993	1.091	0.979	1.021	0.0610246	0.777	1.145	0.99	0.970667	0.18476	0.609	1.212	1	0.940333	0.305896	0.712	1.088	0.972	0.924	0.192541	1.246	1.264	1.014	1.17467	0.139432
A0A096QYL3	Uncharacterized protein	1	1	1	1	0	0.895	0.609	0.948	0.817333	0.182358	1.009	0.86	0.874	0.914333	0.082282	0.93	0.976	1.033	0.979667	0.0515978	0.831	0.818	1.04	0.896333	0.124589	0.574	0.658	0.868	0.7	0.151433	0.535	0.692	1.001	0.742667	0.237096	0.579	0.771	1.073	0.807667	0.249033
A0A096QZ28	Uncharacterized protein	no	1	1	1	0	no	1.162	1.103	1.1325	0.0417193	no	1.272	1.133	1.2025	0.0982878	no	0.919	0.985	0.952	0.046669	no	0.824	1.04	0.932	0.152735	no	0.822	1.019	0.9205	0.1393	no	0.731	1.152	0.9415	0.297692	no	0.746	1.443	1.0945	0.492853
A0A096QZB7	Uncharacterized protein	1	1	1	1	0	1.263	1.403	1.35	1.33867	0.0706847	1.085	1.261	1.127	1.15767	0.0919203	1.643	1.343	1.457	1.481	0.151433	2.408	1.554	1.742	1.90133	0.448742	5.416	1.688	1.776	2.96	2.12741	3.219	2.319	2.88	2.806	0.45454	5.154	2.908	2.693	3.585	1.36304
A0A096R062	Uncharacterized protein	1	1	1	1	0	1.153	1.311	1.422	1.29533	0.135183	0.974	1.303	1.29	1.189	0.186309	0.837	0.706	0.762	0.768333	0.0657292	0.836	0.601	0.779	0.738667	0.122582	0.982	0.767	0.9	0.883	0.108503	0.787	0.671	0.755	0.737667	0.059911	0.799	0.658	0.849	0.768667	0.0990471
A0A096R076	Uncharacterized protein	1	no	1	1	0	0.607	no	1.953	1.28	0.951766	0.835	no	1.241	1.038	0.287085	1.031	no	1.055	1.043	0.0169706	0.939	no	0.983	0.961	0.0311127	1.469	no	1.418	1.4435	0.0360624	1.481	no	1.034	1.2575	0.316077	1.591	no	1.497	1.544	0.066468
A0A096R091	Uncharacterized protein	1	1	1	1	0	0.935	0.416	0.639	0.663333	0.260354	0.962	0.649	0.789	0.8	0.15679	0.826	0.663	0.789	0.759333	0.0854537	0.74	0.722	0.804	0.755333	0.0430968	0.744	0.794	0.879	0.805667	0.068252	0.814	0.747	0.815	0.792	0.0389744	0.799	0.704	0.765	0.756	0.0481352
A0A096R0A2	Uncharacterized protein	1	1	1	1	0	1.017	0.767	1.043	0.942333	0.152399	1.093	0.672	1.05	0.938333	0.231651	1.163	0.989	0.954	1.03533	0.111939	1.144	0.917	0.971	1.01067	0.118585	0.96	0.864	0.856	0.893333	0.0578734	0.842	0.906	0.877	0.875	0.0320468	0.82	0.75	0.801	0.790333	0.0361985
A0A096R0C8	Uncharacterized protein	1	1	1	1	0	0.878	0.573	0.666	0.705667	0.156321	1.097	0.688	0.782	0.855667	0.21422	1.148	0.852	0.853	0.951	0.170608	1.066	0.777	0.791	0.878	0.162963	1.038	0.678	0.781	0.832333	0.185409	0.959	0.647	0.733	0.779667	0.16115	1.432	0.63	0.716	0.926	0.440314
A0A096R0I1	Uncharacterized protein	1	no	1	1	0	1.148	no	0.893	1.0205	0.180312	0.995	no	0.874	0.9345	0.0855599	0.848	no	0.789	0.8185	0.0417193	0.881	no	0.834	0.8575	0.033234	0.796	no	0.943	0.8695	0.103945	0.843	no	0.673	0.758	0.120208	1.012	no	0.916	0.964	0.0678823
A0A096R0X7	Uncharacterized protein	1	1	no	1	0	0.844	0.894	no	0.869	0.0353553	1.025	1.112	no	1.0685	0.0615183	1.136	1.339	no	1.2375	0.143543	1.088	1.103	no	1.0955	0.0106066	0.613	1.05	no	0.8315	0.309006	0.623	0.883	no	0.753	0.183848	0.626	0.799	no	0.7125	0.122329
A0A096R135	Uncharacterized protein	1	1	no	1	0	0.795	1.286	no	1.0405	0.347189	0.884	1.339	no	1.1115	0.321734	0.966	1.109	no	1.0375	0.101116	0.999	1.022	no	1.0105	0.0162635	0.863	1.12	no	0.9915	0.181726	0.986	0.956	no	0.971	0.0212132	0.744	1	no	0.872	0.181019
A0A096R181	Uncharacterized protein	1	1	1	1	0	1.056	1.661	1.194	1.30367	0.317059	1.054	1.181	1.064	1.09967	0.070614	1.026	1.043	1.027	1.032	0.00953939	0.966	1.014	1.028	1.00267	0.0325167	0.778	1.07	1.081	0.976333	0.17185	0.933	0.932	0.92	0.928333	0.00723418	0.812	1.072	1.094	0.992667	0.156848
A0A096R1F9	Uncharacterized protein	1	1	1	1	0	0.809	1.059	0.946	0.938	0.125192	1.009	1.011	1.021	1.01367	0.0064291	1.335	1.358	1.284	1.32567	0.0378726	1.267	1.201	1.125	1.19767	0.0710587	0.764	1.201	1.014	0.993	0.219256	1.172	1.019	1.024	1.07167	0.0869272	1.263	1.046	0.873	1.06067	0.195413
A0A096R1I7	Uncharacterized protein	1	1	1	1	0	0.737	0.849	1.011	0.865667	0.137758	0.987	1.186	1.056	1.07633	0.101046	1.17	1.255	1.246	1.22367	0.046694	1.186	1.209	1.187	1.194	0.013	0.625	0.98	1.216	0.940333	0.29749	0.594	1	0.938	0.844	0.218714	0.592	1.007	1.059	0.886	0.255936
A0A096R1V3	Uncharacterized protein	1	1	no	1	0	1.489	0.728	no	1.1085	0.538108	1.291	0.856	no	1.0735	0.307591	1.422	0.935	no	1.1785	0.344361	1.533	0.992	no	1.2625	0.382545	1.973	0.793	no	1.383	0.834386	1.204	1.056	no	1.13	0.104652	1.236	0.953	no	1.0945	0.200111
A0A096R221	Uncharacterized protein	1	no	1	1	0	2.614	no	1.663	2.1385	0.672459	2.534	no	1.579	2.0565	0.675287	1.315	no	1.042	1.1785	0.19304	1.393	no	1.007	1.2	0.272943	1.941	no	1.36	1.6505	0.410829	1.001	no	0.825	0.913	0.124451	1.191	no	1.666	1.4285	0.335876
A0A096R2T2	Uncharacterized protein	1	1	no	1	0	1.792	1.62	no	1.706	0.121622	2.229	1.303	no	1.766	0.654781	0.849	1.214	no	1.0315	0.258094	1.293	1.075	no	1.184	0.154149	1.858	1.113	no	1.4855	0.526795	1.903	1.326	no	1.6145	0.408001	4.396	1.574	no	2.985	1.99546
A0A096R2U3	Uncharacterized protein	no	1	1	1	0	no	1.073	0.923	0.998	0.106066	no	0.999	1.009	1.004	0.00707107	no	1.189	1.161	1.175	0.019799	no	1.535	1.26	1.3975	0.194454	no	1.2	1.064	1.132	0.0961665	no	1.338	0.921	1.1295	0.294864	no	1.142	0.985	1.0635	0.111016
A0A096R3H9	Uncharacterized protein	1	1	1	1	0	0.782	0.758	0.762	0.767333	0.0128582	0.956	0.963	0.855	0.924667	0.0604345	0.936	1.057	0.869	0.954	0.0952838	0.891	1.182	1.021	1.03133	0.145775	0.681	1.062	0.851	0.864667	0.190867	0.473	0.976	0.687	0.712	0.25243	0.549	0.968	0.552	0.689667	0.241048
A0A096R3I5	Uncharacterized protein	1	1	no	1	0	1.642	1.273	no	1.4575	0.260922	0.968	1.272	no	1.12	0.21496	1.135	1.182	no	1.1585	0.033234	1.359	1.052	no	1.2055	0.217082	2.602	1.523	no	2.0625	0.762968	5.423	1.385	no	3.404	2.8553	6.946	1.275	no	4.1105	4.01
A0A096R4F1	Uncharacterized protein	1	no	1	1	0	1.29	no	0.881	1.0855	0.289207	1.24	no	0.836	1.038	0.285671	1.293	no	1.169	1.231	0.0876812	1.384	no	1.079	1.2315	0.215668	1.795	no	0.978	1.3865	0.577706	1.033	no	0.974	1.0035	0.0417193	2.025	no	0.897	1.461	0.797616
A0A096R4L0	Uncharacterized protein	1	1	1	1	0	0.712	0.719	0.589	0.673333	0.0731186	0.694	0.503	0.524	0.573667	0.104739	0.629	0.473	0.508	0.536667	0.0818556	0.598	0.432	0.448	0.492667	0.0915715	0.668	0.454	0.426	0.516	0.132378	0.543	0.423	0.358	0.441333	0.0938527	0.685	0.445	0.373	0.501	0.163365
A0A096R5D9	Uncharacterized protein	1	1	1	1	0	0.875	0.998	0.84	0.904333	0.0829839	0.951	0.929	0.88	0.92	0.0363456	1.016	1.255	1.013	1.09467	0.138861	1.099	1.322	0.808	1.07633	0.257749	0.719	1.221	0.873	0.937667	0.257172	1.168	1.178	0.842	1.06267	0.191168	1.097	1.119	0.667	0.961	0.254849
A0A096R5U0	Uncharacterized protein	no	1	1	1	0	no	0.582	0.493	0.5375	0.0629325	no	0.556	0.572	0.564	0.0113137	no	0.569	0.585	0.577	0.0113137	no	0.532	0.522	0.527	0.00707107	no	0.49	0.523	0.5065	0.0233345	no	0.373	0.417	0.395	0.0311127	no	0.38	0.386	0.383	0.00424264
A0A096R6P3	Uncharacterized protein	1	1	no	1	0	0.818	1.123	no	0.9705	0.215668	0.899	0.954	no	0.9265	0.0388909	0.806	0.789	no	0.7975	0.0120208	0.755	0.744	no	0.7495	0.00777817	0.501	0.784	no	0.6425	0.200111	0.505	0.846	no	0.6755	0.241123	0.405	0.881	no	0.643	0.336583
A0A096R769	Uncharacterized protein	1	no	1	1	0	1.274	no	1.507	1.3905	0.164756	1.675	no	1.96	1.8175	0.201525	1.362	no	1.468	1.415	0.0749533	1.256	no	1.278	1.267	0.0155563	1.34	no	1.249	1.2945	0.0643467	1.301	no	1.119	1.21	0.128693	1.417	no	1.157	1.287	0.183848
A0A096R7Y4	Uncharacterized protein	no	1	1	1	0	no	1.333	0.91	1.1215	0.299106	no	1.061	1.439	1.25	0.267286	no	0.887	1.275	1.081	0.274357	no	0.992	1.092	1.042	0.0707107	no	0.858	1.077	0.9675	0.154856	no	0.891	0.866	0.8785	0.0176777	no	0.682	1.003	0.8425	0.226981
A0A096R894	Uncharacterized protein	1	1	1	1	0	0.729	0.881	0.854	0.821333	0.0810946	0.898	0.77	0.809	0.825667	0.0656074	0.993	0.999	0.981	0.991	0.00916515	0.629	1.021	1.023	0.891	0.226901	1.57	0.887	0.897	1.118	0.391475	1.489	1.342	1.064	1.29833	0.215839	2.133	1.044	1.008	1.395	0.63938
A0A096R8C2	Uncharacterized protein	no	1	1	1	0	no	0.82	0.972	0.896	0.10748	no	0.941	1	0.9705	0.0417193	no	1.011	1.018	1.0145	0.00494975	no	0.947	0.87	0.9085	0.0544472	no	0.968	0.872	0.92	0.0678823	no	0.845	0.89	0.8675	0.0318198	no	0.818	0.836	0.827	0.0127279
A0A096R8F6	Uncharacterized protein	1	1	1	1	0	1.019	0.847	0.873	0.913	0.0927146	1.275	1.22	1.254	1.24967	0.0277549	1.631	2.155	1.689	1.825	0.287256	1.488	2.069	1.358	1.63833	0.37859	1.043	1.819	1.379	1.41367	0.38916	1.143	1.344	1.207	1.23133	0.102686	1.078	1.422	1.179	1.22633	0.176817
A0A096R8Z3	Uncharacterized protein	1	1	1	1	0	0.829	0.957	0.833	0.873	0.0727736	0.942	0.835	0.832	0.869667	0.0626605	0.96	0.889	0.888	0.912333	0.0412836	0.944	0.817	0.812	0.857667	0.0748086	0.68	0.704	0.7	0.694667	0.0128582	0.977	0.725	0.742	0.814667	0.140842	1.095	0.614	0.592	0.767	0.284269
A0A096R926	Uncharacterized protein	1	1	1	1	0	1.056	1.264	0.893	1.071	0.185954	1.124	1.33	1.19	1.21467	0.105192	1.163	1.181	1.07	1.138	0.0595735	1.213	1.329	1.082	1.208	0.123576	1.122	1.038	1.067	1.07567	0.0426654	0.965	1.054	0.92	0.979667	0.0681934	1.197	0.993	0.887	1.02567	0.157561
A0A096R9A2	Uncharacterized protein	1	no	1	1	0	1.268	no	0.683	0.9755	0.413657	1.017	no	0.958	0.9875	0.0417193	1.189	no	1.046	1.1175	0.101116	1.128	no	0.985	1.0565	0.101116	1.665	no	0.916	1.2905	0.529623	1.733	no	1.018	1.3755	0.505581	1.419	no	0.895	1.157	0.370524
A0A096R9H4	Uncharacterized protein	1	1	1	1	0	0.837	0.873	1.093	0.934333	0.138583	0.974	0.856	1.085	0.971667	0.114518	0.978	1.27	1.271	1.173	0.168876	1.435	1.309	1.519	1.421	0.105698	4.386	1.218	1.447	2.35033	1.76665	3.629	1.985	1.857	2.49033	0.988189	5.298	1.363	1.882	2.84767	2.13786
A0A096R9N1	Uncharacterized protein	1	no	1	1	0	1.293	no	1.628	1.4605	0.236881	0.606	no	1.025	0.8155	0.296278	0.936	no	0.788	0.862	0.104652	0.843	no	1.057	0.95	0.151321	1.939	no	0.679	1.309	0.890955	1.25	no	1.179	1.2145	0.0502046	0.686	no	1.287	0.9865	0.424971
A0A096R9Y2	Uncharacterized protein	1	no	1	1	0	1.121	no	0.655	0.888	0.329512	0.947	no	0.765	0.856	0.128693	0.815	no	0.866	0.8405	0.0360624	0.797	no	0.912	0.8545	0.0813173	0.661	no	0.728	0.6945	0.0473762	0.794	no	0.747	0.7705	0.033234	0.659	no	0.726	0.6925	0.0473762
A0A096RA88	Uncharacterized protein	1	1	1	1	0	0.817	0.85	0.848	0.838333	0.0185023	0.887	0.814	0.805	0.835333	0.0449704	0.969	0.906	0.95	0.941667	0.0323161	0.899	0.89	0.827	0.872	0.0392301	0.654	0.839	0.815	0.769333	0.1006	0.591	0.704	0.837	0.710667	0.123135	0.606	0.71	0.788	0.701333	0.091309
A0A096RAG1	Uncharacterized protein	no	1	1	1	0	no	2.784	1.64	2.212	0.80893	no	1.448	1.01	1.229	0.309713	no	1.239	0.913	1.076	0.230517	no	1.872	1.053	1.4625	0.57912	no	1.848	0.998	1.423	0.601041	no	2.768	1.296	2.032	1.04086	no	2.863	1.46	2.1615	0.992071
A0A096RAH6	Uncharacterized protein	1	1	1	1	0	1.01	0.839	1.161	1.00333	0.161103	1.154	0.976	1.083	1.071	0.0896047	1.166	1.18	1.379	1.24167	0.11914	0.955	1.128	1.26	1.11433	0.152959	0.956	1.02	1.263	1.07967	0.161964	1.322	1.027	1.041	1.13	0.166424	1.679	0.946	1.255	1.29333	0.368
A0A096RB66	Uncharacterized protein	1	1	no	1	0	0.966	0.995	no	0.9805	0.0205061	0.905	1.055	no	0.98	0.106066	0.769	1.439	no	1.104	0.473762	0.939	1.404	no	1.1715	0.328805	0.663	1.315	no	0.989	0.461034	0.525	1.351	no	0.938	0.58407	0.752	1.188	no	0.97	0.308299
A0A096RBS9	Uncharacterized protein	no	1	1	1	0	no	1.495	1.643	1.569	0.104652	no	1.244	1.347	1.2955	0.072832	no	1.133	1.22	1.1765	0.0615183	no	1.562	1.762	1.662	0.141421	no	1.466	1.773	1.6195	0.217082	no	1.704	1.848	1.776	0.101823	no	2.008	2.016	2.012	0.00565685
A0A096RCF3	Uncharacterized protein	1	1	1	1	0	0.999	1.161	1.166	1.10867	0.095007	1.301	1.291	1.299	1.297	0.0052915	2.289	2.493	2.215	2.33233	0.143977	2.26	2.341	2.157	2.25267	0.0922189	1.112	2.22	2.098	1.81	0.607556	1.098	1.922	1.831	1.617	0.451764	1.084	1.922	1.908	1.638	0.479829
A0A096RCM9	Uncharacterized protein	1	no	1	1	0	0.753	no	1.022	0.8875	0.190212	0.947	no	1.115	1.031	0.118794	0.898	no	1.102	1	0.14425	1.015	no	1.281	1.148	0.18809	0.709	no	1.284	0.9965	0.406586	0.551	no	1.641	1.096	0.770746	0.598	no	1.401	0.9995	0.567807
A0A096RCU8	Uncharacterized protein	1	1	no	1	0	0.824	0.975	no	0.8995	0.106773	0.922	0.899	no	0.9105	0.0162635	1.528	1.211	no	1.3695	0.224153	1.625	1.22	no	1.4225	0.286378	0.727	1.122	no	0.9245	0.279307	0.729	1.267	no	0.998	0.380423	0.922	1.169	no	1.0455	0.174655
A0A096RD67	Uncharacterized protein	1	1	1	1	0	0.996	0.844	1.172	1.004	0.164146	1.391	1.09	1.236	1.239	0.150522	1.338	1.411	1.493	1.414	0.0775435	1.132	1.412	1.403	1.31567	0.159124	0.67	1.24	1.34	1.08333	0.361432	0.713	1.006	1.267	0.995333	0.277154	0.799	1.129	1.345	1.091	0.274976
A0A096RDV2	Uncharacterized protein	1	1	1	1	0	0.8	0.904	0.765	0.823	0.072298	0.949	0.912	0.954	0.938333	0.022942	1.033	1.085	1.108	1.07533	0.0384231	0.986	1.04	1.156	1.06067	0.0868639	0.775	1.003	0.857	0.878333	0.115487	0.715	1.077	0.892	0.894667	0.181015	0.831	0.978	0.81	0.873	0.0915369
A0A096RDX9	Uncharacterized protein	1	1	1	1	0	0.846	1.231	1.434	1.17033	0.298658	0.994	1.102	1.116	1.07067	0.0667633	0.949	0.897	0.952	0.932667	0.0309246	0.921	0.949	1.002	0.957333	0.041138	0.621	0.91	1.116	0.882333	0.248657	0.594	0.817	0.995	0.802	0.20092	0.74	0.912	1.129	0.927	0.194933
A0A096RE86	Uncharacterized protein	1	no	1	1	0	1.134	no	1.102	1.118	0.0226274	1.194	no	1.08	1.137	0.0806102	0.941	no	0.949	0.945	0.00565685	0.867	no	1.206	1.0365	0.239709	1.277	no	1.031	1.154	0.173948	1.549	no	0.978	1.2635	0.403758	1.657	no	0.985	1.321	0.475176
A0A096REA7	Uncharacterized protein	1	1	1	1	0	0.674	0.735	0.695	0.701333	0.0309892	0.799	0.918	0.865	0.860667	0.0596182	0.876	0.916	0.846	0.879333	0.0351188	0.786	0.931	0.882	0.866333	0.0737586	0.653	0.799	0.919	0.790333	0.133212	0.673	0.778	0.757	0.736	0.0555608	0.773	0.893	0.871	0.845667	0.0638853
A0A096REM3	Uncharacterized protein	1	1	1	1	0	0.969	1.111	1.054	1.04467	0.0714586	0.786	0.782	0.833	0.800333	0.0283608	0.908	0.825	0.829	0.854	0.0468081	0.892	0.805	0.788	0.828333	0.0557883	1.599	0.834	0.833	1.08867	0.441962	1.154	0.78	0.945	0.959667	0.187431	1.348	0.751	0.984	1.02767	0.300886
A0A096REW5	Uncharacterized protein	no	1	1	1	0	no	0.685	0.93	0.8075	0.173241	no	0.685	0.763	0.724	0.0551543	no	0.958	0.832	0.895	0.0890955	no	0.823	0.879	0.851	0.039598	no	0.715	0.883	0.799	0.118794	no	0.931	0.996	0.9635	0.0459619	no	0.788	0.903	0.8455	0.0813173
A0A096REY9	Uncharacterized protein	1	1	no	1	0	1.63	1.383	no	1.5065	0.174655	1.31	1.098	no	1.204	0.149907	1.16	1.2	no	1.18	0.0282843	1.105	1.067	no	1.086	0.0268701	1.11	1.202	no	1.156	0.0650538	1.623	1.532	no	1.5775	0.0643467	1.215	1.379	no	1.297	0.115966
A0A096RF87	Uncharacterized protein	1	1	1	1	0	1.634	1.55	1.348	1.51067	0.147001	1.177	1.232	1.084	1.16433	0.0748086	1.268	1.105	1.005	1.126	0.132752	1.628	1.262	1.206	1.36533	0.229193	4.462	1.58	1.829	2.62367	1.5969	5.891	3.526	3.975	4.464	1.25604	12.46	3.539	4.545	6.848	4.88609
A0A096RFR6	Uncharacterized protein	1	1	1	1	0	0.778	0.996	1.119	0.964333	0.172691	0.982	0.992	1.114	1.02933	0.0734938	1.101	1.107	1.187	1.13167	0.0480139	1.116	1.046	1.092	1.08467	0.0355715	0.706	1.058	1.084	0.949333	0.211133	0.734	0.858	0.764	0.785333	0.0646942	0.712	0.94	0.825	0.825667	0.114001
A0A096RG04	Uncharacterized protein	1	1	1	1	0	1.538	1.724	1.388	1.55	0.168321	1.238	1.346	1.57	1.38467	0.169344	1.735	1.82	1.71	1.755	0.0576628	1.717	1.733	1.609	1.68633	0.0674487	2.176	1.584	1.512	1.75733	0.364359	1.734	1.532	1.636	1.634	0.101015	1.205	1.588	1.499	1.43067	0.200435
A0A096RG76	Uncharacterized protein	1	1	1	1	0	0.807	0.859	0.845	0.837	0.0269072	0.773	0.978	0.985	0.912	0.120428	0.823	1.09	1.074	0.995667	0.149748	0.88	1.192	1.042	1.038	0.156038	0.586	1.131	1.166	0.961	0.325231	0.594	1.592	1.265	1.15033	0.508785	0.692	1.65	1.46	1.26733	0.507229
A0A096RGJ0	Uncharacterized protein	1	1	no	1	0	1.008	2.104	no	1.556	0.774989	1.18	1.356	no	1.268	0.124451	1.221	1.009	no	1.115	0.149907	1.214	1.497	no	1.3555	0.200111	1.127	1.615	no	1.371	0.345068	1.203	1.704	no	1.4535	0.35426	1.608	1.982	no	1.795	0.264458
A0A096RGQ0	Uncharacterized protein	no	1	1	1	0	no	1.257	1.673	1.465	0.294156	no	0.968	1.27	1.119	0.213546	no	1.224	1.113	1.1685	0.0784889	no	1.274	1.162	1.218	0.079196	no	1.138	1.135	1.1365	0.00212132	no	1.141	1.381	1.261	0.169706	no	1.024	1.28	1.152	0.181019
A0A096RGR3	Uncharacterized protein	1	1	1	1	0	0.807	1.301	1.119	1.07567	0.249835	0.921	1.098	0.813	0.944	0.143885	0.96	1.216	0.836	1.004	0.193783	1.402	1.664	0.908	1.32467	0.383887	1.954	1.975	1.025	1.65133	0.542522	1.053	2.14	0.942	1.37833	0.661953	1.085	2.522	1.076	1.561	0.832263
A0A096RGX4	Uncharacterized protein	1	no	1	1	0	0.985	no	0.761	0.873	0.158392	0.918	no	0.869	0.8935	0.0346482	0.943	no	1.061	1.002	0.0834386	0.862	no	0.929	0.8955	0.0473762	0.951	no	0.828	0.8895	0.0869741	1.352	no	0.775	1.0635	0.408001	0.83	no	0.724	0.777	0.0749533
A0A096RH25	Uncharacterized protein	no	1	1	1	0	no	0.827	0.96	0.8935	0.0940452	no	0.967	0.978	0.9725	0.00777817	no	0.894	0.976	0.935	0.0579828	no	0.849	0.902	0.8755	0.0374767	no	0.708	0.807	0.7575	0.0700036	no	0.774	0.865	0.8195	0.0643467	no	0.63	0.781	0.7055	0.106773
A0A096RH71	Uncharacterized protein	1	1	no	1	0	1.1	0.941	no	1.0205	0.11243	1.115	0.872	no	0.9935	0.171827	1.066	0.701	no	0.8835	0.258094	0.972	0.647	no	0.8095	0.22981	0.936	0.467	no	0.7015	0.331633	1.116	0.273	no	0.6945	0.596091	1.437	0.365	no	0.901	0.758018
A0A096RHA8	Uncharacterized protein	no	1	1	1	0	no	0.54	0.954	0.747	0.292742	no	0.653	0.787	0.72	0.0947523	no	1.144	1.184	1.164	0.0282843	no	0.847	1.298	1.0725	0.318905	no	0.69	1.082	0.886	0.277186	no	0.762	1.438	1.1	0.478004	no	0.625	1.17	0.8975	0.385373
A0A096RHG9	Uncharacterized protein	1	1	1	1	0	0.8	0.922	0.747	0.823	0.0897385	0.816	0.796	0.64	0.750667	0.0963604	0.844	0.855	0.826	0.841667	0.0146401	0.802	0.81	0.737	0.783	0.0400375	0.528	0.808	0.704	0.68	0.141534	0.535	0.651	0.564	0.583333	0.0603683	0.489	0.699	0.502	0.563333	0.11767
A0A096RHL1	Uncharacterized protein	1	1	1	1	0	0.967	0.846	1.124	0.979	0.139388	1.016	0.998	1.026	1.01333	0.0141892	0.848	0.752	0.761	0.787	0.0530189	0.763	0.662	0.703	0.709333	0.050797	0.821	0.711	0.745	0.759	0.0563205	0.856	0.55	0.716	0.707333	0.153184	0.76	0.589	0.762	0.703667	0.0993093
A0A096RHT9	Uncharacterized protein	1	1	1	1	0	1.102	1.742	1.886	1.57667	0.417331	0.746	1.183	1.313	1.08067	0.297029	0.747	0.853	0.764	0.788	0.0569298	0.607	0.923	0.902	0.810667	0.176693	0.551	0.985	0.934	0.823333	0.237222	0.295	0.818	0.865	0.659333	0.316396	0.387	0.912	1.014	0.771	0.336442
A0A096RHZ6	Uncharacterized protein	1	no	1	1	0	0.772	no	0.554	0.663	0.154149	0.877	no	0.779	0.828	0.0692965	1.001	no	0.567	0.784	0.306884	1.312	no	0.682	0.997	0.445477	1.279	no	0.753	1.016	0.371938	1.027	no	1.028	1.0275	0.000707107	1.125	no	0.902	1.0135	0.157685
A0A096RHZ7	Uncharacterized protein	1	1	1	1	0	1.51	no	1.117	1.3135	0.277893	1.267	no	0.84	1.0535	0.301935	1.051	no	0.731	0.891	0.226274	1.123	no	0.606	0.8645	0.365574	1.449	no	0.707	1.078	0.524673	1.086	no	0.629	0.8575	0.323148	1.197	no	0.566	0.8815	0.446184
A0A096RI41	Uncharacterized protein	1	1	1	1	0	1.075	1.142	1.644	1.287	0.310981	0.849	0.709	1.286	0.948	0.30097	1.094	1.007	1.272	1.12433	0.135079	1.44	1.11	1.671	1.407	0.281952	2.148	1.111	1.718	1.659	0.521012	2.297	1.369	1.899	1.855	0.465562	2.782	1.459	1.751	1.99733	0.695048
A0A096RI70	Uncharacterized protein	1	1	1	1	0	0.995	0.788	0.785	0.856	0.120387	0.916	0.928	0.807	0.883667	0.0666658	0.918	0.873	0.89	0.893667	0.022723	0.692	0.839	0.875	0.802	0.0969484	1.129	0.794	0.856	0.926333	0.178231	1.299	0.61	0.679	0.862667	0.379447	1.139	0.709	0.684	0.844	0.255783
A0A096RI75	Uncharacterized protein	1	1	1	1	0	1.035	2.163	1.12	1.43933	0.628153	1.458	1.597	1.022	1.359	0.300012	2.842	1.65	1.864	2.11867	0.635498	2.319	2.276	2.05	2.215	0.144503	1.411	1.648	1.618	1.559	0.129047	1.275	1.508	1.205	1.32933	0.158639	1.321	1.561	1.463	1.44833	0.12067
A0A096RIT5	Uncharacterized protein	no	1	1	1	0	no	0.514	0.652	0.583	0.0975807	no	0.415	0.611	0.513	0.138593	no	0.37	0.443	0.4065	0.0516188	no	0.355	0.397	0.376	0.0296985	no	0.342	0.406	0.374	0.0452548	no	0.276	0.368	0.322	0.0650538	no	0.286	0.325	0.3055	0.0275772
A0A096RIV3	Uncharacterized protein	1	1	1	1	0	0.857	1.936	1.347	1.38	0.540256	1.102	1.476	1.352	1.31	0.190505	1.549	1.891	2.289	1.90967	0.370353	1.393	1.956	2.062	1.80367	0.359575	0.953	2.375	2.308	1.87867	0.802351	1.207	1.949	2.204	1.78667	0.517944	1.066	2.179	2.217	1.82067	0.653837
A0A096RJ02	Uncharacterized protein	1	1	1	1	0	1.121	1.042	1.094	1.08567	0.0401539	0.993	1.123	0.919	1.01167	0.103273	0.897	0.629	0.611	0.712333	0.160179	0.842	0.519	0.504	0.621667	0.190962	0.361	0.493	0.568	0.474	0.1048	0.402	0.388	0.497	0.429	0.0593043	0.462	0.632	0.49	0.528	0.0911482
A0A096RJT7	Uncharacterized protein	1	1	1	1	0	2.111	0.933	1.084	1.376	0.640991	1.062	1.049	1.04	1.05033	0.0110604	0.896	0.767	0.819	0.827333	0.0649025	1.005	0.684	0.638	0.775667	0.199936	1.455	0.767	0.628	0.95	0.442831	1.218	0.67	0.643	0.843667	0.324463	1.509	0.725	0.618	0.950667	0.486482
A0A096RJY6	Uncharacterized protein	1	1	1	1	0	0.848	1.204	1.092	1.048	0.182033	1.166	1.207	0.79	1.05433	0.229835	1.342	1.059	0.844	1.08167	0.249773	1.373	0.929	0.806	1.036	0.29826	1.273	1.27	0.795	1.11267	0.275111	1.736	1.465	0.82	1.34033	0.470553	2.088	1.578	0.773	1.47967	0.662992
A0A096RKD1	Uncharacterized protein	1	1	1	1	0	1.31	1.188	0.852	1.11667	0.237186	1.053	1.114	0.869	1.012	0.127542	0.933	0.953	0.908	0.931333	0.0225462	0.734	0.815	0.848	0.799	0.05866	1.255	0.685	0.826	0.922	0.296879	0.852	0.713	0.715	0.76	0.0796806	1.274	0.598	0.861	0.911	0.340762
A0A096RKQ9	Uncharacterized protein	no	1	1	1	0	no	1.025	0.879	0.952	0.103238	no	0.599	0.58	0.5895	0.013435	no	0.539	0.621	0.58	0.0579828	no	0.548	0.547	0.5475	0.000707107	no	0.569	0.51	0.5395	0.0417193	no	0.556	0.502	0.529	0.0381838	no	0.637	0.519	0.578	0.0834386
A0A096RL34	Uncharacterized protein	1	1	1	1	0	0.962	0.747	0.776	0.828333	0.116663	1.062	0.79	0.89	0.914	0.137579	1.207	0.95	1.092	1.083	0.128736	1.055	1	1.132	1.06233	0.0663049	0.953	1.012	1.087	1.01733	0.067159	1.623	1.27	1.445	1.446	0.176502	1.075	1.116	1.193	1.128	0.0599083
A0A096RL90	Uncharacterized protein	no	1	1	1	0	no	0.762	0.876	0.819	0.0806102	no	0.927	1.059	0.993	0.0933381	no	1.122	1.203	1.1625	0.0572756	no	1.216	1.337	1.2765	0.0855599	no	1.139	1.226	1.1825	0.0615183	no	1	1.21	1.105	0.148492	no	0.99	1.169	1.0795	0.126572
A0A096RLC4	Uncharacterized protein	1	1	no	1	0	1.035	0.786	no	0.9105	0.17607	0.786	0.723	no	0.7545	0.0445477	0.791	0.819	no	0.805	0.019799	0.883	0.752	no	0.8175	0.092631	1.291	0.791	no	1.041	0.353553	1.751	0.835	no	1.293	0.64771	2.235	0.68	no	1.4575	1.09955
A0A096RLG5	Uncharacterized protein	1	1	1	1	0	0.56	0.792	0.92	0.757333	0.182487	0.664	0.814	0.801	0.759667	0.0831044	0.796	0.83	0.711	0.779	0.0612944	0.595	0.707	0.6	0.634	0.0632693	0.336	0.771	0.831	0.646	0.270139	0.743	0.676	0.818	0.745667	0.0710375	0.782	0.907	0.84	0.843	0.062554
A0A096RLJ7	Uncharacterized protein	1	1	1	1	0	1.182	1.281	1.297	1.25333	0.0622923	1.108	1.172	1.195	1.15833	0.0450814	1.065	1.081	1.086	1.07733	0.0109697	1.06	1.498	1.743	1.43367	0.346015	1.168	2.06	1.878	1.702	0.471326	1.425	2.111	2.099	1.87833	0.392644	2.228	2.314	2.396	2.31267	0.0840079
A0A096RLT5	Uncharacterized protein	no	1	1	1	0	no	0.725	1.012	0.8685	0.20294	no	0.997	1.155	1.076	0.111723	no	0.759	0.752	0.7555	0.00494975	no	0.813	0.78	0.7965	0.0233345	no	0.788	0.907	0.8475	0.0841457	no	0.918	0.977	0.9475	0.0417193	no	0.854	1.065	0.9595	0.1492
A0A096RLY4	Uncharacterized protein	1	no	1	1	0	1.803	no	1.032	1.4175	0.545179	1.847	no	1.004	1.4255	0.596091	1.587	no	1.163	1.375	0.299813	1.335	no	0.956	1.1455	0.267993	1.329	no	0.991	1.16	0.239002	1.23	no	0.851	1.0405	0.267993	1.743	no	0.738	1.2405	0.710642
A0A096RM06	Uncharacterized protein	1	1	1	1	0	1.007	0.957	1.284	1.08267	0.176143	1.029	1.009	1.007	1.015	0.0121655	1.396	1.238	1.143	1.259	0.127801	1.689	1.347	1.163	1.39967	0.266926	2.112	1.337	1.311	1.58667	0.455138	2.153	1.645	1.404	1.734	0.382349	1.901	1.423	1.424	1.58267	0.275685
A0A096RMR7	Uncharacterized protein	1	1	1	1	0	1.068	0.883	1.642	1.19767	0.395766	0.952	0.807	1.081	0.946667	0.137078	0.802	0.859	1.007	0.889333	0.105813	0.769	0.923	0.906	0.866	0.0844334	0.802	0.927	1.127	0.952	0.163936	0.645	0.988	1.247	0.96	0.301975	0.422	1.126	1.095	0.881	0.397808
A0A096RN19	Uncharacterized protein	1	1	1	1	0	1.09	0.971	0.877	0.979333	0.106744	0.93	0.919	0.891	0.913333	0.020108	0.781	0.812	0.771	0.788	0.0213776	0.813	0.871	0.708	0.797333	0.0826216	0.77	0.846	0.684	0.766667	0.0810514	0.836	0.835	0.77	0.813667	0.0378197	0.85	0.917	0.704	0.823667	0.108914
A0A096RN43	Uncharacterized protein	1	1	1	1	0	1.373	0.763	0.929	1.02167	0.315381	0.827	0.575	0.721	0.707667	0.126528	0.541	0.484	0.547	0.524	0.0347707	0.603	0.445	0.604	0.550667	0.0915114	1.629	0.688	0.666	0.994333	0.549748	1.411	0.763	0.727	0.967	0.384936	2.183	0.782	0.716	1.227	0.828578
A0A096RN58	Uncharacterized protein	1	1	1	1	0	0.97	1.106	1.05	1.042	0.068352	1.056	1.18	1.023	1.08633	0.0827788	1.347	1.434	1.291	1.35733	0.0720578	1.219	1.56	1.307	1.362	0.177028	0.896	1.611	1.305	1.27067	0.358734	1.047	1.356	1.277	1.22667	0.160531	1.064	1.44	1.193	1.23233	0.191061
A0A096RN92	Uncharacterized protein	1	no	1	1	0	1.929	no	1.321	1.625	0.429921	1.79	no	1.643	1.7165	0.103945	1.331	no	1.214	1.2725	0.0827315	1.46	no	1.257	1.3585	0.143543	0.79	no	1.172	0.981	0.270115	0.701	no	0.914	0.8075	0.150614	0.843	no	0.925	0.884	0.0579828
A0A096RNJ1	Uncharacterized protein	1	no	1	1	0	0.794	no	0.743	0.7685	0.0360624	0.852	no	0.771	0.8115	0.0572756	1.1	no	1.045	1.0725	0.0388909	0.994	no	0.998	0.996	0.00282843	0.897	no	0.95	0.9235	0.0374767	0.957	no	0.87	0.9135	0.0615183	1.127	no	0.786	0.9565	0.241123
A0A096RP26	Uncharacterized protein	1	no	1	1	0	0.741	no	1.543	1.142	0.5671	0.18	no	0.559	0.3695	0.267993	0.193	no	0.233	0.213	0.0282843	0.241	no	0.276	0.2585	0.0247487	0.472	no	0.386	0.429	0.0608112	0.377	no	0.389	0.383	0.00848528	1.148	no	0.565	0.8565	0.412243
A0A096RQA9	Uncharacterized protein	1	1	1	1	0	0.866	0.951	1.198	1.005	0.172462	1.001	1.127	1.103	1.077	0.0669029	1.84	1.227	1.661	1.576	0.315216	1.91	0.965	1.304	1.393	0.478745	1.382	1.083	1.404	1.28967	0.179316	1.486	1.299	1.509	1.43133	0.11518	1.269	1.198	1.378	1.28167	0.0906661
A0A096RQS3	Uncharacterized protein	1	1	1	1	0	0.874	1.293	1.092	1.08633	0.209557	1.038	1.127	1.102	1.089	0.0459021	1.566	1.772	1.411	1.583	0.181099	1.376	1.676	1.551	1.53433	0.150693	0.686	1.342	1.284	1.104	0.363158	0.654	1.33	1.178	1.054	0.354649	0.772	1.286	0.892	0.983333	0.268897
A0A096RRD4	Uncharacterized protein	1	1	no	1	0	1.111	0.975	no	1.043	0.0961665	1.216	0.944	no	1.08	0.192333	1.146	1.067	no	1.1065	0.0558614	1.068	0.971	no	1.0195	0.0685894	1.018	0.832	no	0.925	0.131522	1.13	0.834	no	0.982	0.209304	2.126	1.044	no	1.585	0.76509
A0A096RRH1	Uncharacterized protein	1	1	1	1	0	1.326	1.141	1.226	1.231	0.0926013	1.067	0.828	1.014	0.969667	0.125516	0.797	0.645	0.619	0.687	0.0961457	0.706	0.72	0.623	0.683	0.0524309	1.324	0.807	1.134	1.08833	0.261508	1.225	0.834	1.416	1.15833	0.296672	0.543	1.007	1.098	0.882667	0.297658
A0A096RRW2	Uncharacterized protein	1	1	1	1	0	0.733	0.523	0.738	0.664667	0.122712	0.882	0.711	0.79	0.794333	0.0855823	0.944	0.903	0.9	0.915667	0.0245832	0.856	0.721	0.766	0.781	0.0687386	0.658	0.588	0.764	0.67	0.0886115	0.55	0.45	0.569	0.523	0.0639296	0.579	0.453	0.551	0.527667	0.0661614
A0A096RSB3	Uncharacterized protein	no	1	1	1	0	no	1.069	0.634	0.8515	0.307591	no	0.838	0.703	0.7705	0.0954594	no	1.027	0.968	0.9975	0.0417193	no	0.831	0.777	0.804	0.0381838	no	0.987	0.806	0.8965	0.127986	no	0.991	0.871	0.931	0.0848528	no	0.958	0.74	0.849	0.154149
A0A096RSS8	Uncharacterized protein	1	1	1	1	0	1.404	1.134	0.822	1.12	0.291252	0.913	0.976	0.787	0.892	0.0962341	1.096	1.006	0.846	0.982667	0.126623	1.498	1.077	0.877	1.15067	0.316986	3.356	1.073	0.938	1.789	1.35874	2.502	1.723	1.509	1.91133	0.522603	4.075	1.705	1.688	2.48933	1.37325
A0A096RTC3	Uncharacterized protein	no	1	1	1	0	no	3.933	4.046	3.9895	0.0799031	no	2.332	2.343	2.3375	0.00777817	no	0.884	0.849	0.8665	0.0247487	no	1.067	0.909	0.988	0.111723	no	1.252	1.333	1.2925	0.0572756	no	0.76	1.17	0.965	0.289914	no	0.92	1.27	1.095	0.247487
A0A096RTG5	Uncharacterized protein	1	1	1	1	0	0.754	0.762	0.732	0.749333	0.0155349	0.733	0.738	0.662	0.711	0.0425088	0.779	0.682	0.708	0.723	0.0502096	0.749	0.66	0.602	0.670333	0.0740428	0.377	0.583	0.537	0.499	0.10813	0.505	0.502	0.655	0.554	0.0874814	0.405	0.668	0.283	0.452	0.196756
A0A096RTH6	Uncharacterized protein	1	1	1	1	0	0.628	0.562	0.55	0.58	0.042	0.826	0.754	0.731	0.770333	0.0495614	0.845	0.776	0.782	0.801	0.038223	0.627	0.673	0.646	0.648667	0.0231157	0.399	0.567	0.565	0.510333	0.0964227	0.375	0.505	0.47	0.45	0.0672681	0.39	0.464	0.503	0.452333	0.0573963
A0A096RTL5	Uncharacterized protein	1	1	no	1	0	0.546	0.77	no	0.658	0.158392	0.682	0.783	no	0.7325	0.0714178	0.752	1.036	no	0.894	0.200818	0.656	1.047	no	0.8515	0.276479	0.385	1.032	no	0.7085	0.457498	0.01	0.776	no	0.393	0.541644	0.148	0.912	no	0.53	0.54023
A0A096RU40	Uncharacterized protein	1	1	no	1	0	1.428	0.84	no	1.134	0.415779	1.23	1.006	no	1.118	0.158392	0.948	1.22	no	1.084	0.192333	0.972	1.121	no	1.0465	0.105359	1.751	0.731	no	1.241	0.721249	1.979	1.134	no	1.5565	0.597505	2.817	0.755	no	1.786	1.45805
A0A096RUE4	Uncharacterized protein	1	no	1	1	0	0.746	no	0.855	0.8005	0.0770746	1.041	no	1.02	1.0305	0.0148492	1.103	no	1.21	1.1565	0.0756604	1.057	no	1.109	1.083	0.0367696	0.826	no	1.158	0.992	0.234759	0.854	no	1.049	0.9515	0.137886	0.772	no	1.139	0.9555	0.259508
A0A096RUR8	Uncharacterized protein	no	1	1	1	0	no	0.837	0.84	0.8385	0.00212132	no	0.645	0.745	0.695	0.0707107	no	0.737	0.715	0.726	0.0155563	no	0.721	0.674	0.6975	0.033234	no	0.636	0.574	0.605	0.0438406	no	0.602	0.52	0.561	0.0579828	no	0.692	0.603	0.6475	0.0629325
A0A096RUT6	Uncharacterized protein	1	1	no	1	0	1.256	1.233	no	1.2445	0.0162635	0.95	0.953	no	0.9515	0.00212132	0.76	0.811	no	0.7855	0.0360624	0.74	0.872	no	0.806	0.0933381	0.894	0.859	no	0.8765	0.0247487	0.641	0.977	no	0.809	0.237588	0.788	1.063	no	0.9255	0.194454
A0A096RV70	Uncharacterized protein	1	1	no	1	0	0.713	1.354	no	1.0335	0.453255	1.058	1.128	no	1.093	0.0494975	1.034	0.993	no	1.0135	0.0289914	1.047	1.16	no	1.1035	0.0799031	0.747	1.094	no	0.9205	0.245366	0.464	1.087	no	0.7755	0.440528	0.371	1.01	no	0.6905	0.451841
A0A096RVP1	Uncharacterized protein	1	no	1	1	0	0.906	no	1.343	1.1245	0.309006	1.087	no	1.095	1.091	0.00565685	1.098	no	1.141	1.1195	0.0304056	1.152	no	0.994	1.073	0.111723	0.778	no	1.094	0.936	0.223446	0.898	no	0.996	0.947	0.0692965	0.92	no	1.101	1.0105	0.127986
A0A096RW01	Uncharacterized protein	1	1	1	1	0	0.766	0.999	1.126	0.963667	0.182582	0.97	0.974	1.025	0.989667	0.0306649	0.972	1.123	1.145	1.08	0.0941754	0.98	1.065	1.093	1.046	0.0588473	0.51	1.042	1.008	0.853333	0.297821	0.433	0.82	0.964	0.739	0.274611	0.418	0.843	0.891	0.717333	0.260339
A0A096RW36	Uncharacterized protein	1	1	1	1	0	no	0.984	1.252	1.118	0.189505	no	0.603	0.749	0.676	0.103238	no	0.338	0.393	0.3655	0.0388909	no	0.319	0.416	0.3675	0.0685894	no	0.356	0.46	0.408	0.0735391	no	0.565	0.493	0.529	0.0509117	no	0.621	0.578	0.5995	0.0304056
A0A096RWA1	Uncharacterized protein	1	1	no	1	0	1.199	0.913	no	1.056	0.202233	0.996	1.011	no	1.0035	0.0106066	1.013	0.872	no	0.9425	0.0997021	1.117	0.833	no	0.975	0.200818	0.973	0.795	no	0.884	0.125865	1.13	0.7	no	0.915	0.304056	1.21	0.724	no	0.967	0.343654
A0A096RWQ8	Uncharacterized protein	1	1	no	1	0	0.957	2.042	no	1.4995	0.767211	0.737	0.98	no	0.8585	0.171827	0.641	0.665	no	0.653	0.0169706	0.823	0.867	no	0.845	0.0311127	0.526	0.946	no	0.736	0.296985	1.093	0.985	no	1.039	0.0763675	0.77	1.575	no	1.1725	0.569221
A0A096RWY9	Uncharacterized protein	1	1	1	1	0	0.917	0.892	0.902	0.903667	0.0125831	1.037	0.983	0.928	0.982667	0.0545008	0.949	1.013	0.996	0.986	0.0331512	0.902	1.03	1.048	0.993333	0.0796074	0.461	1.004	1.009	0.824667	0.314954	0.7	0.869	0.78	0.783	0.0845399	0.565	0.924	0.821	0.77	0.184854
A0A096RX71	Uncharacterized protein	1	1	1	1	0	0.926	1.048	1.039	1.00433	0.0679877	0.972	1.082	1.157	1.07033	0.0930502	1.084	1.254	1.285	1.20767	0.108214	1.06	1.255	1.244	1.18633	0.109546	0.874	1.1	1.192	1.05533	0.163638	1.083	1.026	0.992	1.03367	0.0459819	0.922	1.039	1.044	1.00167	0.0690386
A0A096RXJ2	Uncharacterized protein	1	1	1	1	0	1.079	0.544	0.908	0.843667	0.27324	0.958	0.538	0.722	0.739333	0.210536	0.873	0.604	0.637	0.704667	0.146712	0.894	0.536	0.491	0.640333	0.220831	0.699	0.528	0.513	0.58	0.10333	0.812	0.633	0.565	0.67	0.127589	0.835	0.483	0.494	0.604	0.200127
A0A096RY80	Uncharacterized protein	no	1	1	1	0	no	1.388	1.316	1.352	0.0509117	no	0.992	1.067	1.0295	0.053033	no	1.027	1.441	1.234	0.292742	no	1.081	1.283	1.182	0.142836	no	1.232	1.606	1.419	0.264458	no	1.286	1.304	1.295	0.0127279	no	1.326	1.326	1.326	0
A0A096RY99	Uncharacterized protein	1	1	1	1	0	0.987	1.061	1.164	1.07067	0.0888951	1.054	1.071	1.114	1.07967	0.0309246	1.103	1.275	1.098	1.15867	0.100779	1.055	1.288	1.083	1.142	0.127212	0.741	1.155	1.148	1.01467	0.237028	0.714	1.24	1.125	1.02633	0.276533	0.717	1.219	1.193	1.043	0.282623
A0A096RZB1	Uncharacterized protein	1	no	1	1	0	0.541	no	0.599	0.57	0.0410122	0.642	no	0.476	0.559	0.11738	0.482	no	0.529	0.5055	0.033234	0.403	no	0.449	0.426	0.0325269	0.716	no	0.639	0.6775	0.0544472	0.728	no	0.565	0.6465	0.115258	1.018	no	0.444	0.731	0.405879
A0A096RZE2	Uncharacterized protein	1	no	1	1	0	1.099	no	0.898	0.9985	0.142128	0.946	no	1.03	0.988	0.059397	0.781	no	0.876	0.8285	0.0671751	0.848	no	0.82	0.834	0.019799	1.623	no	0.995	1.309	0.444063	1.321	no	1.007	1.164	0.222032	1.169	no	0.907	1.038	0.185262
A0A096RZG9	Uncharacterized protein	no	1	1	1	0	no	0.701	0.866	0.7835	0.116673	no	0.787	0.866	0.8265	0.0558614	no	0.766	0.845	0.8055	0.0558614	no	0.728	0.741	0.7345	0.00919239	no	0.601	0.721	0.661	0.0848528	no	0.668	0.875	0.7715	0.146371	no	0.967	0.981	0.974	0.00989949
A0A096S015	Uncharacterized protein	1	1	1	1	0	1.194	1.215	1.276	1.22833	0.042595	1.006	1.042	1.07	1.03933	0.0320832	1.021	0.915	1.007	0.981	0.0575847	1.095	1.012	1.102	1.06967	0.0500633	5.781	2.161	3.354	3.76533	1.84472	8.144	5.105	11.865	8.37133	3.38573	21.972	6.654	15.071	14.5657	7.67149
A0A096S030	Uncharacterized protein	1	1	1	1	0	0.761	1.38	1.062	1.06767	0.309539	0.865	1.109	0.983	0.985667	0.122022	0.893	1.187	1.14	1.07333	0.157931	0.894	1.214	1.193	1.10033	0.178998	0.658	1.257	1.058	0.991	0.305069	0.708	1.037	1.011	0.918667	0.182905	0.731	1.403	1.008	1.04733	0.337722
A0A096S0A2	Uncharacterized protein	1	1	1	1	0	0.773	1.127	1.053	0.984333	0.186723	0.975	1.121	1.081	1.059	0.0754453	1.223	1.414	1.355	1.33067	0.0977974	1.115	1.379	1.403	1.299	0.1598	0.908	1.259	1.266	1.14433	0.204701	0.731	1.027	1.043	0.933667	0.175697	0.955	1.2	1.108	1.08767	0.123759
A0A096S0B7	Uncharacterized protein	1	1	no	1	0	0.913	0.632	no	0.7725	0.198697	1.033	0.933	no	0.983	0.0707107	0.969	1.082	no	1.0255	0.0799031	1.052	0.9	no	0.976	0.10748	1.051	0.926	no	0.9885	0.0883883	0.889	0.991	no	0.94	0.0721249	1.047	1.052	no	1.0495	0.00353553
A0A096S0M3	Uncharacterized protein	1	no	1	1	0	0.741	no	0.704	0.7225	0.026163	0.981	no	0.793	0.887	0.132936	0.917	no	1.041	0.979	0.0876812	0.794	no	0.927	0.8605	0.0940452	0.609	no	0.852	0.7305	0.171827	0.573	no	0.722	0.6475	0.105359	0.576	no	0.616	0.596	0.0282843
A0A096S140	Uncharacterized protein	no	1	1	1	0	no	0.76	0.865	0.8125	0.0742462	no	0.651	0.851	0.751	0.141421	no	0.753	0.894	0.8235	0.0997021	no	0.736	0.867	0.8015	0.092631	no	0.626	0.866	0.746	0.169706	no	0.552	1.007	0.7795	0.321734	no	0.584	1.269	0.9265	0.484368
A0A096S188	Uncharacterized protein	no	1	1	1	0	no	1.245	1.222	1.2335	0.0162635	no	1.079	1.147	1.113	0.0480833	no	1.141	1.469	1.305	0.231931	no	1.327	1.571	1.449	0.172534	no	1.277	1.378	1.3275	0.0714178	no	1.186	1.443	1.3145	0.181726	no	1.18	1.332	1.256	0.10748
A0A096S1G2	Uncharacterized protein	1	1	1	1	0	0.869	1.643	1.345	1.28567	0.390396	0.896	1.205	1.019	1.04	0.155567	0.982	0.977	0.988	0.982333	0.00550757	0.796	0.844	0.866	0.835333	0.0357957	0.817	0.962	0.827	0.868667	0.0809835	0.678	0.862	0.865	0.801667	0.107109	0.69	1.196	0.992	0.959333	0.254577
A0A096S2A6	Uncharacterized protein	1	1	1	1	0	1.098	0.993	0.845	0.978667	0.127108	0.971	1.189	0.846	1.002	0.173589	0.961	1.203	1.006	1.05667	0.12871	0.956	1.175	0.963	1.03133	0.124468	1.36	1.111	1.153	1.208	0.1333	1.076	1.06	1.505	1.21367	0.252429	1.251	1.003	1.368	1.20733	0.186377
A0A096S2H5	Uncharacterized protein	1	1	1	1	0	1.173	2.045	1.669	1.629	0.437374	1.078	1.301	1.155	1.178	0.113265	0.937	0.947	0.922	0.935333	0.0125831	0.855	1.157	0.972	0.994667	0.152271	1.023	1.168	1.173	1.12133	0.0851959	1.054	1.026	0.93	1.00333	0.0650333	1.305	1.216	0.927	1.14933	0.197622
A0A096S2Q5	Uncharacterized protein	no	1	1	1	0	no	1.508	0.822	1.165	0.485075	no	1.197	0.821	1.009	0.265872	no	1.485	0.633	1.059	0.602455	no	1.173	0.606	0.8895	0.40093	no	1.7	0.579	1.1395	0.792667	no	1.578	0.493	1.0355	0.767211	no	1.474	0.557	1.0155	0.648417
A0A096S2R4	Uncharacterized protein	1	1	no	1	0	0.898	0.961	no	0.9295	0.0445477	0.859	0.991	no	0.925	0.0933381	0.91	1.208	no	1.059	0.210718	0.592	0.987	no	0.7895	0.279307	0.806	0.959	no	0.8825	0.108187	0.765	0.729	no	0.747	0.0254558	0.952	0.838	no	0.895	0.0806102
A0A096S386	Uncharacterized protein	1	1	1	1	0	1.154	1.052	1.112	1.106	0.051264	1.035	1.025	1.225	1.095	0.112694	0.937	0.931	1.047	0.971667	0.0653095	0.959	0.89	1.032	0.960333	0.0710094	0.705	0.902	1.156	0.921	0.2261	0.629	0.946	1.156	0.910333	0.265304	0.678	1.109	1.495	1.094	0.408706
A0A096S3P1	Uncharacterized protein	no	1	1	1	0	no	1.03	1.197	1.1135	0.118087	no	1.045	0.922	0.9835	0.0869741	no	0.829	0.824	0.8265	0.00353553	no	0.802	0.777	0.7895	0.0176777	no	0.699	0.932	0.8155	0.164756	no	0.647	0.771	0.709	0.0876812	no	0.566	1.041	0.8035	0.335876
A0A096S3U3	Uncharacterized protein	no	1	1	1	0	no	2.68	2.515	2.5975	0.116673	no	1.288	1.313	1.3005	0.0176777	no	0.838	0.831	0.8345	0.00494975	no	0.97	0.803	0.8865	0.118087	no	0.926	0.889	0.9075	0.026163	no	0.846	0.728	0.787	0.0834386	no	0.946	0.795	0.8705	0.106773
A0A096S3Z2	Uncharacterized protein	no	1	1	1	0	no	0.612	0.523	0.5675	0.0629325	no	0.723	0.319	0.521	0.285671	no	0.581	0.355	0.468	0.159806	no	0.267	0.273	0.27	0.00424264	no	0.423	0.451	0.437	0.019799	no	0.872	0.594	0.733	0.196576	no	1.001	0.22	0.6105	0.55225
A0A096S448	Uncharacterized protein	no	1	1	1	0	no	0.692	0.71	0.701	0.0127279	no	0.64	0.675	0.6575	0.0247487	no	0.516	0.53	0.523	0.00989949	no	0.453	0.481	0.467	0.019799	no	0.458	0.521	0.4895	0.0445477	no	0.458	0.488	0.473	0.0212132	no	0.434	0.52	0.477	0.0608112
A0A096S456	Uncharacterized protein	no	1	1	1	0	no	1.002	0.945	0.9735	0.0403051	no	1.007	0.924	0.9655	0.0586899	no	1.303	1.39	1.3465	0.0615183	no	1.235	1.205	1.22	0.0212132	no	1.458	1.231	1.3445	0.160513	no	1.746	1.264	1.505	0.340825	no	1.599	1.115	1.357	0.34224
A0A096S4F1	Uncharacterized protein	1	1	1	1	0	0.777	0.796	0.894	0.822333	0.062788	0.849	0.809	0.747	0.801667	0.0513939	0.741	0.8	0.785	0.775333	0.0306649	0.67	0.82	0.679	0.723	0.0841249	0.628	0.949	0.942	0.839667	0.183342	0.424	0.855	0.8	0.693	0.234578	0.354	0.969	0.425	0.582667	0.336453
A0A096S532	Uncharacterized protein	1	1	1	1	0	1.112	0.829	0.892	0.944333	0.148581	0.86	0.917	0.868	0.881667	0.0308599	0.931	0.868	0.971	0.923333	0.0519262	1.161	0.827	1.032	1.00667	0.168435	2.592	0.914	0.92	1.47533	0.967066	1.766	1.167	1.168	1.367	0.345544	2.516	1.065	0.98	1.52033	0.863319
A0A096S5H2	Uncharacterized protein	1	1	1	1	0	0.392	0.721	0.566	0.559667	0.164591	0.564	0.769	0.766	0.699667	0.1175	0.495	0.502	0.524	0.507	0.0151327	0.457	0.544	0.453	0.484667	0.0514231	0.471	0.529	0.421	0.473667	0.0540494	0.365	0.381	0.388	0.378	0.0117898	0.309	0.496	0.391	0.398667	0.0937354
A0A096S5M3	Uncharacterized protein	1	no	1	1	0	1.115	no	0.921	1.018	0.137179	0.981	no	0.766	0.8735	0.152028	0.942	no	1.06	1.001	0.0834386	1.062	no	0.769	0.9155	0.207182	0.682	no	0.751	0.7165	0.0487904	0.61	no	0.512	0.561	0.0692965	0.458	no	0.578	0.518	0.0848528
A0A096S5T9	Uncharacterized protein	1	no	1	1	0	1.747	no	1.609	1.678	0.0975807	0.586	no	0.857	0.7215	0.191626	0.289	no	0.463	0.376	0.123037	0.433	no	0.44	0.4365	0.00494975	1.025	no	0.555	0.79	0.33234	0.651	no	0.624	0.6375	0.0190919	1.387	no	0.769	1.078	0.436992
A0A096S628	Uncharacterized protein	1	1	no	1	0	1.325	0.684	no	1.0045	0.453255	0.926	0.673	no	0.7995	0.178898	0.848	0.849	no	0.8485	0.000707107	0.808	0.919	no	0.8635	0.0784889	1.075	0.92	no	0.9975	0.109602	1.362	0.778	no	1.07	0.41295	2.298	0.88	no	1.589	1.00268
A0A096S6K9	Uncharacterized protein	1	1	1	1	0	0.703	1.831	0.912	1.14867	0.600087	0.897	1.095	0.659	0.883667	0.218306	0.933	0.968	0.769	0.89	0.10624	0.912	1.264	0.683	0.953	0.292662	0.793	1.444	0.611	0.949333	0.437952	0.874	1.57	0.708	1.05067	0.45735	1.213	1.747	0.558	1.17267	0.595525
A0A096S6N3	Uncharacterized protein	1	1	no	1	0	1.565	1.11	no	1.3375	0.321734	0.903	0.95	no	0.9265	0.033234	0.765	0.875	no	0.82	0.0777817	0.689	0.781	no	0.735	0.0650538	1.098	0.818	no	0.958	0.19799	1.33	0.87	no	1.1	0.325269	1.061	1.003	no	1.032	0.0410122
A0A096S8W2	Uncharacterized protein	1	1	1	1	0	0.881	1.091	1.01	0.994	0.10591	1.094	1.194	1.079	1.12233	0.0625167	1.14	1.268	1.128	1.17867	0.0775973	1.098	1.237	1.07	1.135	0.0894371	0.739	1.259	1.194	1.064	0.283328	0.776	0.991	0.887	0.884667	0.107519	0.781	1.13	0.933	0.948	0.174983
A0A096S950	Uncharacterized protein	no	1	1	1	0	no	0.828	1.128	0.978	0.212132	no	0.695	0.969	0.832	0.193747	no	0.637	0.906	0.7715	0.190212	no	0.837	1.037	0.937	0.141421	no	1.146	1.296	1.221	0.106066	no	1.006	1.151	1.0785	0.10253	no	0.943	1.332	1.1375	0.275065
A0A096S954	Uncharacterized protein	no	1	1	1	0	no	1.551	1.002	1.2765	0.388202	no	0.831	0.983	0.907	0.10748	no	0.655	0.656	0.6555	0.000707107	no	0.746	0.889	0.8175	0.101116	no	0.923	0.921	0.922	0.00141421	no	0.852	0.944	0.898	0.0650538	no	0.79	0.59	0.69	0.141421
A0A096S9L4	Uncharacterized protein	1	no	1	1	0	1.117	no	0.797	0.957	0.226274	0.73	no	0.654	0.692	0.0537401	0.864	no	0.854	0.859	0.00707107	1.319	no	0.84	1.0795	0.338704	4.971	no	0.829	2.9	2.92884	2.466	no	0.782	1.624	1.19077	4.419	no	0.837	2.628	2.53286
A0A096S9U7	Uncharacterized protein	1	1	1	1	0	0.882	0.864	0.818	0.854667	0.0330051	1.007	0.912	0.941	0.953333	0.0486861	1.012	0.872	0.893	0.925667	0.0755006	0.846	0.83	0.646	0.774	0.11114	0.723	0.724	0.662	0.703	0.0355106	0.806	0.74	0.529	0.691667	0.144687	0.837	0.838	0.727	0.800667	0.0637992
A0A096S9V6	Uncharacterized protein	1	1	1	1	0	1.069	1.05	1.011	1.04333	0.0295691	1.022	1.288	1.218	1.176	0.137884	1.088	1.167	1.264	1.173	0.0881533	1.503	1.445	1.368	1.43867	0.0677225	6.575	2.941	2.476	3.99733	2.2444	6.208	5.548	4.413	5.38967	0.907914	18.674	5.686	4.971	9.777	7.71332
A0A096SAE8	Uncharacterized protein	no	1	1	1	0	no	0.693	0.736	0.7145	0.0304056	no	0.918	0.938	0.928	0.0141421	no	1.065	1.021	1.043	0.0311127	no	0.973	0.827	0.9	0.103238	no	0.641	0.691	0.666	0.0353553	no	0.759	0.715	0.737	0.0311127	no	0.545	0.609	0.577	0.0452548
A0A096SAJ8	Uncharacterized protein	no	1	1	1	0	no	1.676	1.867	1.7715	0.135057	no	1.102	1.28	1.191	0.125865	no	1.443	2.099	1.771	0.463862	no	1.245	1.987	1.616	0.524673	no	1.473	2.535	2.004	0.750947	no	1.318	1.713	1.5155	0.279307	no	1.311	1.982	1.6465	0.474469
A0A096SAK5	Uncharacterized protein	1	1	1	1	0	0.739	1.113	0.944	0.932	0.187289	0.943	1.089	1.16	1.064	0.110639	0.912	0.999	1.115	1.00867	0.101845	0.914	0.95	0.998	0.954	0.0421426	0.51	0.98	0.99	0.826667	0.274287	0.424	0.809	0.861	0.698	0.238711	0.484	0.789	0.719	0.664	0.159765
A0A096SAP4	Uncharacterized protein	1	1	1	1	0	1.197	1.991	0.897	1.36167	0.565283	1.034	1.199	0.805	1.01267	0.197864	0.977	0.962	0.964	0.967667	0.00814453	1.044	0.954	0.644	0.880667	0.209841	2.004	1.162	0.796	1.32067	0.619433	1.149	1.022	0.708	0.959667	0.227012	1.649	1.033	1.077	1.253	0.343651
A0A096SAT9	Uncharacterized protein	1	1	1	1	0	1.194	0.936	1.076	1.06867	0.129156	0.793	1.183	1.023	0.999667	0.196044	1.078	0.932	0.934	0.981333	0.0837218	1.13	0.913	0.887	0.976667	0.133425	1.707	1.073	0.989	1.25633	0.392542	1.817	0.963	0.945	1.24167	0.498335	2.234	1.066	0.882	1.394	0.733256
A0A096SBI0	Uncharacterized protein	1	1	1	1	0	1.179	0.757	0.732	0.889333	0.25117	0.832	0.846	0.723	0.800333	0.0673375	0.697	0.506	0.449	0.550667	0.129894	0.848	0.426	0.359	0.544333	0.265108	1.101	0.358	0.385	0.614667	0.421393	0.855	0.458	0.45	0.587667	0.231552	0.832	0.319	0.374	0.508333	0.281649
A0A096SBR4	Uncharacterized protein	1	1	no	1	0	0.632	0.988	no	0.81	0.25173	0.961	1.006	no	0.9835	0.0318198	1.028	0.941	no	0.9845	0.0615183	0.993	0.83	no	0.9115	0.115258	0.586	0.692	no	0.639	0.0749533	0.669	0.649	no	0.659	0.0141421	0.632	0.607	no	0.6195	0.0176777
A0A096SC75	Uncharacterized protein	1	1	1	1	0	1.253	1.307	0.787	1.11567	0.285911	1.106	1.075	0.646	0.942333	0.2571	0.872	0.863	0.594	0.776333	0.157969	0.909	1.067	0.613	0.863	0.230469	1.625	1.254	0.706	1.195	0.462332	1.564	1.286	0.792	1.214	0.391004	1.545	1.692	0.728	1.32167	0.519358
A0A096SCG9	Uncharacterized protein	1	1	1	1	0	0.321	0.267	0.255	0.281	0.0351568	0.533	0.411	0.372	0.438667	0.0839901	0.586	0.796	0.765	0.715667	0.113359	0.42	0.583	0.485	0.496	0.0820549	1.031	0.559	0.473	0.687667	0.300429	0.876	0.728	0.651	0.751667	0.114352	1.353	0.63	0.519	0.834	0.452881
A0A096SCN9	Uncharacterized protein	1	1	1	1	0	1.138	no	0.99	1.064	0.104652	1.261	no	0.922	1.0915	0.239709	0.996	no	0.908	0.952	0.0622254	1.034	no	0.919	0.9765	0.0813173	1.107	no	0.813	0.96	0.207889	0.954	no	0.859	0.9065	0.0671751	0.558	no	0.807	0.6825	0.17607
A0A096SCP3	Uncharacterized protein	1	1	1	1	0	1.57	1.535	1.703	1.60267	0.088636	1.689	0.958	1.129	1.25867	0.382362	1.383	1.217	1.209	1.26967	0.098231	1.101	1.014	1.161	1.092	0.0739121	1.099	1.074	1.13	1.101	0.0280535	0.855	0.871	1.021	0.915667	0.0915715	0.927	0.983	1.021	0.977	0.0472864
A0A096SCW6	Uncharacterized protein	no	1	1	1	0	no	0.926	1.114	1.02	0.132936	no	0.66	0.784	0.722	0.0876812	no	0.762	0.79	0.776	0.019799	no	0.672	0.95	0.811	0.196576	no	0.79	0.746	0.768	0.0311127	no	0.699	0.832	0.7655	0.0940452	no	0.666	0.78	0.723	0.0806102
A0A096SD05	Uncharacterized protein	1	1	1	1	0	0.877	1.036	0.848	0.920333	0.101214	0.98	1.065	1.064	1.03633	0.0487887	1.148	0.956	0.818	0.974	0.165735	1.053	0.974	1.029	1.01867	0.040501	0.666	0.865	0.975	0.835333	0.156622	0.417	0.808	0.746	0.657	0.210145	0.52	0.97	0.773	0.754333	0.22558
A0A096SE19	Uncharacterized protein	1	1	1	1	0	1.083	1.35	1.272	1.235	0.137292	1.103	1.249	1.205	1.18567	0.0748955	2.912	2.781	2.932	2.875	0.0820183	3.439	3.203	3.316	3.31933	0.118035	2.174	2.957	3.111	2.74733	0.502456	1.661	2.426	2.431	2.17267	0.443123	1.79	2.472	2.744	2.33533	0.491464
A0A096SEQ0	Uncharacterized protein	1	no	1	1	0	0.918	no	0.998	0.958	0.0565685	0.976	no	0.974	0.975	0.00141421	0.938	no	0.961	0.9495	0.0162635	1.047	no	1.056	1.0515	0.00636396	1.22	no	1.132	1.176	0.0622254	1.066	no	1.051	1.0585	0.0106066	1.368	no	1.079	1.2235	0.204354
A0A096SF47	Uncharacterized protein	1	1	1	1	0	1.089	0.673	0.986	0.916	0.216654	1.012	0.838	0.892	0.914	0.0890618	0.768	0.672	0.901	0.780333	0.114997	0.678	0.577	0.823	0.692667	0.123654	0.424	0.519	0.755	0.566	0.170432	0.607	0.465	0.694	0.588667	0.115596	0.529	0.499	0.702	0.576667	0.109573
A0A096SF85	Uncharacterized protein	1	1	1	1	0	0.759	0.865	0.999	0.874333	0.120272	0.858	0.963	0.947	0.922667	0.0565715	0.868	0.822	0.819	0.836333	0.0274651	0.926	0.785	0.72	0.810333	0.105311	0.785	0.712	0.708	0.735	0.0433474	0.496	0.743	0.638	0.625667	0.123961	0.707	0.824	0.709	0.746667	0.0669801
A0A096SFC9	Uncharacterized protein	1	1	1	1	0	2.115	2.81	3.374	2.76633	0.630635	1.095	1.525	1.767	1.46233	0.340355	1.036	0.902	1.041	0.993	0.078848	2.559	1.341	1.798	1.89933	0.61529	13.733	3.125	4.067	6.975	5.87152	15.914	4.867	7.292	9.35767	5.80597	10.388	6.205	12.094	9.56233	3.03008
A0A096SFU6	Uncharacterized protein	1	1	1	1	0	0.849	0.902	0.84	0.863667	0.0335012	1.093	1.013	1.069	1.05833	0.0410528	1.329	1.231	1.647	1.40233	0.21748	1.223	1.245	1.495	1.321	0.151089	0.803	1.217	1.4	1.14	0.305858	0.939	1.154	1.337	1.14333	0.199214	1.047	1.201	1.341	1.19633	0.147056
A0A096SFW3	Uncharacterized protein	1	1	1	1	0	1.004	1.007	0.946	0.985667	0.0343851	1.144	0.998	0.992	1.04467	0.0860775	1.127	1.058	1.06	1.08167	0.0392726	1.219	1.06	1.04	1.10633	0.0980833	1.34	0.975	0.981	1.09867	0.209022	1.06	0.972	0.954	0.995333	0.0567215	0.719	0.943	0.997	0.886333	0.147409
A0A096SG39	Uncharacterized protein	1	no	1	1	0	1.353	no	1.065	1.209	0.203647	1.185	no	0.876	1.0305	0.218496	0.747	no	0.69	0.7185	0.0403051	0.66	no	0.69	0.675	0.0212132	0.873	no	0.615	0.744	0.182434	1.115	no	0.686	0.9005	0.303349	1.142	no	0.741	0.9415	0.28355
A0A096SG82	Uncharacterized protein	no	1	1	1	0	no	1.364	1.046	1.205	0.22486	no	0.793	0.742	0.7675	0.0360624	no	0.728	0.662	0.695	0.046669	no	0.725	0.643	0.684	0.0579828	no	0.771	0.43	0.6005	0.241123	no	0.596	0.482	0.539	0.0806102	no	0.714	0.392	0.553	0.227688
A0A096SGZ3	Uncharacterized protein	1	1	1	1	0	1.082	1.402	1.086	1.19	0.183608	0.961	1.211	0.983	1.05167	0.138424	0.867	0.91	0.79	0.855667	0.0607975	0.733	0.984	0.805	0.840667	0.129245	0.68	0.95	0.831	0.820333	0.135316	0.814	0.855	0.967	0.878667	0.0791981	0.471	0.886	1.107	0.821333	0.322894
A0A096SGZ5	Uncharacterized protein	1	1	1	1	0	1.079	1.204	1.062	1.115	0.0775435	1.317	1.064	1.03	1.137	0.156809	1.127	0.941	0.959	1.009	0.102587	1.274	0.966	0.927	1.05567	0.190085	1.192	1.048	0.92	1.05333	0.136078	1.248	0.962	0.739	0.983	0.255149	1.166	0.987	0.835	0.996	0.165683
A0A096SHQ4	Uncharacterized protein	1	1	no	1	0	0.675	0.926	no	0.8005	0.177484	0.944	0.916	no	0.93	0.019799	0.886	0.967	no	0.9265	0.0572756	0.851	0.92	no	0.8855	0.0487904	0.819	0.906	no	0.8625	0.0615183	0.698	0.82	no	0.759	0.086267	0.778	0.769	no	0.7735	0.00636396
A0A096SI67	Uncharacterized protein	1	1	1	1	0	1.177	1.098	1.405	1.22667	0.159412	1.002	0.917	0.773	0.897333	0.11576	1.001	1.002	0.67	0.891	0.191392	0.886	0.978	0.671	0.845	0.157553	0.856	1.05	0.866	0.924	0.109234	1.327	1.113	0.835	1.09167	0.246693	0.99	1.297	1.011	1.09933	0.171506
A0A096SI86	Uncharacterized protein	1	1	no	1	0	1.166	0.859	no	1.0125	0.217082	1.143	0.742	no	0.9425	0.28355	1.163	0.973	no	1.068	0.13435	0.977	0.956	no	0.9665	0.0148492	0.987	0.986	no	0.9865	0.000707107	1.046	0.947	no	0.9965	0.0700036	1.283	0.913	no	1.098	0.26163
A0A096SIP2	Uncharacterized protein	1	1	1	1	0	1.232	1.879	1.014	1.375	0.449881	0.947	1.121	0.909	0.992333	0.113037	0.842	0.763	0.703	0.769333	0.0697161	0.798	0.704	0.642	0.714667	0.0785451	0.816	1.005	0.669	0.83	0.168437	1.042	1.066	0.771	0.959667	0.16383	2.088	1.503	0.654	1.415	0.721039
A0A096SIT0	Uncharacterized protein	1	1	1	1	0	1.142	1.343	1.201	1.22867	0.103317	1.27	1.135	1.463	1.28933	0.164852	1.12	0.89	1.203	1.071	0.162151	1.159	0.764	1.003	0.975333	0.198948	0.92	0.793	0.895	0.869333	0.067278	0.901	1.076	1.05	1.009	0.0944299	0.851	1.152	1	1.001	0.150502
A0A096SJX1	Uncharacterized protein	no	1	1	1	0	no	1.687	2.16	1.9235	0.334462	no	1.034	1.157	1.0955	0.0869741	no	0.8	0.745	0.7725	0.0388909	no	0.926	0.835	0.8805	0.0643467	no	1.088	0.998	1.043	0.0636396	no	0.858	0.683	0.7705	0.123744	no	0.783	0.729	0.756	0.0381838
A0A096SJX3	Uncharacterized protein	no	1	1	1	0	no	0.674	0.82	0.747	0.103238	no	1.152	1.099	1.1255	0.0374767	no	1.465	1.436	1.4505	0.0205061	no	1.584	1.838	1.711	0.179605	no	1.086	1.385	1.2355	0.211425	no	0.811	0.909	0.86	0.0692965	no	0.861	1.157	1.009	0.209304
A0A096SJZ0	Uncharacterized protein	1	1	1	1	0	0.806	0.555	0.571	0.644	0.140524	0.795	0.628	0.621	0.681333	0.0985004	0.736	0.696	0.638	0.69	0.0492747	0.8	0.666	0.606	0.690667	0.0993244	1.705	0.604	0.602	0.970333	0.636241	1.306	0.702	0.704	0.904	0.348144	1.544	0.601	0.614	0.919667	0.540728
A0A096SKA6	Uncharacterized protein	1	1	1	1	0	1.181	1.037	0.843	1.02033	0.169615	1.192	0.996	0.995	1.061	0.11345	1.279	0.999	1.282	1.18667	0.162531	1.175	1.36	1.239	1.258	0.0939521	0.896	1.212	1.174	1.094	0.172522	0.524	1.205	0.978	0.902333	0.346748	0.504	1.194	0.856	0.851333	0.345024
A0A096SKE9	Uncharacterized protein	no	1	1	1	0	no	0.666	1.149	0.9075	0.341533	no	0.753	0.832	0.7925	0.0558614	no	1.021	1.14	1.0805	0.0841457	no	0.962	1.13	1.046	0.118794	no	0.92	0.984	0.952	0.0452548	no	0.799	1.209	1.004	0.289914	no	0.729	1.087	0.908	0.253144
A0A096SMR9	Uncharacterized protein	1	1	1	1	0	1.408	0.781	0.763	0.984	0.367305	1.368	0.932	1.048	1.116	0.225814	1.011	0.85	1.053	0.971333	0.107156	0.827	0.625	0.758	0.736667	0.102676	1.198	0.482	0.531	0.737	0.399989	1.205	0.505	0.718	0.809333	0.358826	1.372	0.595	0.577	0.848	0.453887
A0A096SMW4	Uncharacterized protein	1	1	1	1	0	0.943	0.796	0.823	0.854	0.0782496	1.169	0.931	0.976	1.02533	0.126437	1.233	1.145	1.267	1.215	0.0629603	1.312	1.045	1.211	1.18933	0.134812	0.988	1.055	1.069	1.03733	0.0432936	0.984	1.087	0.984	1.01833	0.0594671	1.044	0.963	0.915	0.974	0.0651997
A0A096SNU1	Uncharacterized protein	no	1	1	1	0	no	1.53	1.426	1.478	0.0735391	no	1.063	0.959	1.011	0.0735391	no	0.86	0.795	0.8275	0.0459619	no	0.908	0.858	0.883	0.0353553	no	1.083	0.726	0.9045	0.252437	no	1.157	0.886	1.0215	0.191626	no	1.269	0.774	1.0215	0.350018
A0A096SNV1	Uncharacterized protein	1	1	no	1	0	1.173	1.015	no	1.094	0.111723	3.301	1.089	no	2.195	1.56412	3.538	1.951	no	2.7445	1.12218	1.872	1.714	no	1.793	0.111723	2.744	1.477	no	2.1105	0.895904	2.568	2.107	no	2.3375	0.325976	2.548	1.259	no	1.9035	0.911461
A0A096SP05	Uncharacterized protein	1	1	1	1	0	0.954	1.205	0.576	0.911667	0.31663	1.031	1.07	0.974	1.025	0.0482804	1.267	1.048	1.07	1.12833	0.120592	1.487	1.086	0.901	1.158	0.299561	2.941	0.952	0.934	1.609	1.15358	2.371	0.857	0.633	1.287	0.945429	2.833	0.799	0.763	1.465	1.18486
A0A096SP79	Uncharacterized protein	1	1	1	1	0	0.952	0.994	0.831	0.925667	0.0846306	0.906	0.727	0.784	0.805667	0.0914458	0.941	0.882	0.945	0.922667	0.0352751	0.72	0.76	0.949	0.809667	0.122312	0.773	0.762	0.845	0.793333	0.0450814	0.91	0.756	0.857	0.841	0.0782368	0.807	0.671	0.937	0.805	0.133011
A0A096SP83	Uncharacterized protein	1	1	1	1	0	0.681	0.833	0.775	0.763	0.0767072	0.901	0.765	0.728	0.798	0.0910988	1.023	0.824	0.934	0.927	0.0996845	1.01	0.801	0.798	0.869667	0.121541	1.07	0.802	0.843	0.905	0.144357	1.016	0.918	0.874	0.936	0.0726911	0.743	0.837	0.757	0.779	0.0507149
A0A096SP86	Uncharacterized protein	no	1	1	1	0	no	0.769	1.121	0.945	0.248902	no	0.748	0.993	0.8705	0.173241	no	0.777	0.781	0.779	0.00282843	no	0.687	0.928	0.8075	0.170413	no	0.747	1.063	0.905	0.223446	no	0.697	0.721	0.709	0.0169706	no	0.557	0.976	0.7665	0.296278
A0A096SPM8	Uncharacterized protein	1	1	1	1	0	1.04	1.376	1.219	1.21167	0.16812	1.197	1.528	1.203	1.30933	0.189395	1.078	1.41	1.154	1.214	0.173943	1.289	1.454	1.027	1.25667	0.215328	1.158	1.104	0.967	1.07633	0.0984598	0.907	1.243	0.905	1.01833	0.19457	1.315	1.191	0.783	1.09633	0.278348
A0A096SPN8	Uncharacterized protein	1	1	1	1	0	0.971	2.393	2.482	1.94867	0.847853	0.746	1.303	1.523	1.19067	0.400495	0.757	0.862	0.89	0.836333	0.0701166	0.499	0.917	1.202	0.872667	0.353591	0.676	1.201	1.575	1.15067	0.451609	1.16	1.175	1.195	1.17667	0.0175594	1.36	1.447	1.638	1.48167	0.142205
A0A096SQ20	Uncharacterized protein	1	1	1	1	0	0.346	0.487	0.629	0.487333	0.1415	0.925	0.653	0.809	0.795667	0.136489	0.602	1.25	1.003	0.951667	0.327036	0.413	1.301	1.003	0.905667	0.451931	0.995	0.838	0.853	0.895333	0.0866391	0.49	0.791	0.786	0.689	0.172357	0.842	0.971	0.793	0.868667	0.0919474
A0A096SQB5	Uncharacterized protein	1	1	1	1	0	1.155	2.193	2.344	1.89733	0.647298	1.186	1.378	1.547	1.37033	0.180622	0.845	0.803	0.971	0.873	0.08743	0.769	0.968	0.935	0.890667	0.106651	0.609	1.196	1.37	1.05833	0.398741	0.594	0.953	1.038	0.861667	0.23567	0.441	1.275	1.61	1.10867	0.601989
A0A096SQG6	Uncharacterized protein	no	1	1	1	0	no	0.948	1.198	1.073	0.176777	no	0.774	0.668	0.721	0.0749533	no	1.192	1.233	1.2125	0.0289914	no	1.046	1.201	1.1235	0.109602	no	1.073	1.173	1.123	0.0707107	no	1.884	1.634	1.759	0.176777	no	1.069	1.214	1.1415	0.10253
A0A096SS17	Uncharacterized protein	1	1	1	1	0	1.524	0.843	0.974	1.11367	0.361345	0.907	0.833	0.892	0.877333	0.0391195	0.592	0.528	0.533	0.551	0.0355949	0.724	0.467	0.499	0.563333	0.140058	0.752	0.403	0.471	0.542	0.185016	0.731	0.392	0.457	0.526667	0.179918	0.683	0.428	0.408	0.506333	0.153324
A0A096SS43	Uncharacterized protein	1	1	1	1	0	1.028	1.711	1.176	1.305	0.359309	0.932	1.766	1.275	1.32433	0.419183	1.214	1.882	1.318	1.47133	0.359429	1.003	1.963	1.214	1.39333	0.5045	1.707	2.426	1.512	1.88167	0.481384	2.495	2.791	1.431	2.239	0.715229	3.486	2.483	1.534	2.501	0.976124
A0A096SSR5	Uncharacterized protein	no	1	1	1	0	no	0.795	0.851	0.823	0.039598	no	0.841	0.945	0.893	0.0735391	no	0.862	0.93	0.896	0.0480833	no	0.868	0.952	0.91	0.059397	no	0.929	1.009	0.969	0.0565685	no	0.724	0.931	0.8275	0.146371	no	0.851	0.824	0.8375	0.0190919
A0A096SSY4	Uncharacterized protein	1	1	1	1	0	0.85	0.694	0.566	0.703333	0.14223	0.785	0.678	0.509	0.657333	0.139156	0.793	0.946	0.58	0.773	0.183818	0.609	1.002	0.543	0.718	0.248155	0.431	0.833	0.464	0.576	0.223179	0.596	0.692	0.354	0.547333	0.174176	0.595	0.755	0.388	0.579333	0.184001
A0A096ST53	Uncharacterized protein	1	1	1	1	0	1.44	1.377	1.68	1.499	0.159884	1.101	1.031	1.09	1.074	0.0376431	0.889	0.674	0.877	0.813333	0.120815	0.976	0.786	0.852	0.871333	0.0964642	1.496	1.016	1.103	1.205	0.25574	1.235	0.869	1.023	1.04233	0.183764	1.512	0.906	1.15	1.18933	0.304909
A0A096SU57	Uncharacterized protein	1	1	1	1	0	0.902	1.282	1.022	1.06867	0.194251	0.914	1.081	1.114	1.03633	0.107221	1.19	0.891	1.03	1.037	0.149623	1.169	1.048	1.093	1.10333	0.0611583	1.059	1.117	1.056	1.07733	0.0343851	0.578	1.031	0.926	0.845	0.237114	0.598	1.099	0.971	0.889333	0.260293
A0A096SUN3	Uncharacterized protein	1	1	1	1	0	0.887	0.992	1.039	0.972667	0.0778224	0.868	0.749	0.776	0.797667	0.0623886	0.855	0.829	0.808	0.830667	0.0235443	0.963	0.844	0.807	0.871333	0.0815128	1.364	0.845	0.835	1.01467	0.302573	1.231	1.079	0.936	1.082	0.147523	1.115	0.977	0.976	1.02267	0.0799646
A0A096SVP6	Uncharacterized protein	1	1	1	1	0	1.114	1.073	1.16	1.11567	0.0435239	0.865	1.16	1.322	1.11567	0.231703	1.064	1.157	1.112	1.111	0.0465081	1.333	1.281	1.41	1.34133	0.0649025	2.352	1.329	1.444	1.70833	0.560389	1.484	1.444	1.907	1.61167	0.256547	2.016	1.415	1.835	1.75533	0.308319
A0A096SW39	Uncharacterized protein	1	1	1	1	0	1.091	1.008	1.073	1.05733	0.0436616	0.861	0.988	0.903	0.917333	0.0647019	0.763	0.781	0.67	0.738	0.0595735	0.772	0.82	0.689	0.760333	0.0662747	0.931	0.803	0.693	0.809	0.119113	0.922	0.928	0.82	0.89	0.060696	0.706	0.912	0.936	0.851333	0.126433
A0A096SWH4	Uncharacterized protein	1	1	1	1	0	0.428	0.671	0.536	0.545	0.12175	0.923	0.887	1	0.936667	0.0577264	1.018	1.045	1.213	1.092	0.105655	0.921	1.003	1.033	0.985667	0.057977	1.713	0.954	0.88	1.18233	0.461058	1.096	1.162	1.236	1.16467	0.0700381	0.995	0.973	0.95	0.972667	0.0225019
A0A096SWY2	Uncharacterized protein	no	1	1	1	0	no	0.726	0.827	0.7765	0.0714178	no	0.811	0.815	0.813	0.00282843	no	0.949	0.979	0.964	0.0212132	no	0.851	0.93	0.8905	0.0558614	no	0.813	0.777	0.795	0.0254558	no	0.725	0.754	0.7395	0.0205061	no	0.651	0.788	0.7195	0.0968736
A0A096SWY6	Uncharacterized protein	1	1	no	1	0	0.877	1.28	no	1.0785	0.284964	1.039	1.043	no	1.041	0.00282843	0.981	0.801	no	0.891	0.127279	0.907	0.875	no	0.891	0.0226274	0.672	0.936	no	0.804	0.186676	0.666	0.898	no	0.782	0.164049	0.672	0.885	no	0.7785	0.150614
A0A096SX49	Uncharacterized protein	1	no	1	1	0	0.74	no	0.453	0.5965	0.20294	0.843	no	0.504	0.6735	0.239709	0.696	no	0.628	0.662	0.0480833	0.753	no	0.567	0.66	0.131522	1.448	no	0.442	0.945	0.711349	0.717	no	0.746	0.7315	0.0205061	0.624	no	0.364	0.494	0.183848
A0A096SXG9	Uncharacterized protein	1	1	1	1	0	0.711	0.965	0.991	0.889	0.1547	0.856	1.076	1.146	1.026	0.151327	0.819	0.88	0.984	0.894333	0.0834286	0.77	0.886	0.979	0.878333	0.104711	0.57	0.89	1.031	0.830333	0.236221	0.467	0.721	0.706	0.631333	0.142514	0.568	0.66	0.834	0.687333	0.13509
A0A096SXN7	Uncharacterized protein	1	1	1	1	0	1.106	0.826	0.855	0.929	0.153971	1.044	0.779	0.859	0.894	0.135923	0.91	0.756	0.886	0.850667	0.0828573	0.909	0.716	0.911	0.845333	0.11201	1.072	0.703	0.743	0.839333	0.202485	0.898	0.589	0.635	0.707333	0.166716	0.758	0.683	0.682	0.707667	0.0435928
A0A096SXU0	Uncharacterized protein	1	1	1	1	0	1.188	1.636	1.934	1.586	0.375505	1.171	1.375	1.592	1.37933	0.210533	1.085	0.866	0.932	0.961	0.112343	1.05	1.056	1.054	1.05333	0.00305505	1.022	1.097	1.108	1.07567	0.046801	1.19	0.917	1.193	1.1	0.15849	1.282	1.112	1.202	1.19867	0.085049
A0A096SXV7	Uncharacterized protein	1	1	1	1	0	1.088	1.084	0.934	1.03533	0.08778	0.925	0.902	0.944	0.923667	0.0210317	0.884	0.847	0.876	0.869	0.0194679	1.004	1.023	0.969	0.998667	0.0273922	1.145	1.059	1.033	1.079	0.0586174	1.382	1.105	1.027	1.17133	0.186565	1.403	1.19	0.94	1.17767	0.231746
A0A096SYV4	Uncharacterized protein	1	1	1	1	0	2.257	2.649	2.754	2.55333	0.261947	1.336	1.358	1.777	1.49033	0.248504	1.408	1.344	1.317	1.35633	0.0467369	1.648	1.341	1.491	1.49333	0.153513	4.127	1.925	2.047	2.69967	1.23761	3.831	2.647	2.555	3.011	0.711629	4.225	3.327	3.567	3.70633	0.464932
A0A096SZF8	Uncharacterized protein	1	1	no	1	0	1.617	1.941	no	1.779	0.229103	1.431	1.831	no	1.631	0.282843	0.997	0.918	no	0.9575	0.0558614	1.141	1.154	no	1.1475	0.00919239	2.008	1.336	no	1.672	0.475176	1.539	1.636	no	1.5875	0.0685894	2.139	1.344	no	1.7415	0.56215
A0A096SZP5	Uncharacterized protein	1	no	1	1	0	0.878	no	0.528	0.703	0.247487	1.128	no	0.717	0.9225	0.290621	1.087	no	1.07	1.0785	0.0120208	0.983	no	0.852	0.9175	0.092631	0.737	no	0.735	0.736	0.00141421	0.632	no	0.642	0.637	0.00707107	0.558	no	0.619	0.5885	0.0431335
A0A096T094	Uncharacterized protein	1	1	1	1	0	0.921	1.217	1.307	1.14833	0.201954	1.564	1.532	1.598	1.56467	0.0330051	3.216	3.488	3.703	3.469	0.244055	2.976	3.249	3.187	3.13733	0.143117	0.83	2.284	2.302	1.80533	0.844711	0.85	2.082	2.387	1.773	0.813759	0.837	1.953	2.116	1.63533	0.696164
A0A096T0B7	Uncharacterized protein	no	1	1	1	0	no	1.258	0.837	1.0475	0.297692	no	1.155	0.911	1.033	0.172534	no	1.214	0.989	1.1015	0.159099	no	1.233	0.897	1.065	0.237588	no	1.122	0.859	0.9905	0.185969	no	1.095	0.708	0.9015	0.27365	no	1.292	0.907	1.0995	0.272236
A0A096T0G8	Uncharacterized protein	no	1	1	1	0	no	0.835	2.024	1.4295	0.84075	no	0.805	1.155	0.98	0.247487	no	0.775	0.826	0.8005	0.0360624	no	0.702	0.901	0.8015	0.140714	no	0.708	0.925	0.8165	0.153442	no	0.663	0.955	0.809	0.206475	no	0.812	0.933	0.8725	0.0855599
A0A096T1A5	Uncharacterized protein	1	1	no	1	0	1.402	1.456	no	1.429	0.0381838	0.993	1.275	no	1.134	0.199404	0.993	1.026	no	1.0095	0.0233345	1.066	1.01	no	1.038	0.039598	1.391	0.976	no	1.1835	0.293449	1.129	0.754	no	0.9415	0.265165	1.252	0.947	no	1.0995	0.215668
A0A096T1B4	Uncharacterized protein	1	no	1	1	0	1.4	no	1.528	1.464	0.0905097	1.311	no	0.985	1.148	0.230517	1.312	no	0.8	1.056	0.362039	1.619	no	0.836	1.2275	0.553665	2.665	no	0.842	1.7535	1.28906	1.927	no	1.19	1.5585	0.521138	2.475	no	1.249	1.862	0.866913
A0A096T1T5	Uncharacterized protein	1	1	1	1	0	0.895	0.795	0.992	0.894	0.0985038	1.063	0.967	1.11	1.04667	0.0728858	0.893	0.929	1.005	0.942333	0.0571781	0.78	0.767	0.943	0.83	0.0980765	0.548	0.755	0.874	0.725667	0.164968	0.56	0.659	0.805	0.674667	0.123249	0.568	0.758	0.804	0.71	0.125108
A0A096T241	Uncharacterized protein	1	1	1	1	0	1.267	1.61	1.36	1.41233	0.177388	1.065	1.512	1.211	1.26267	0.227935	1.096	1.089	1.08	1.08833	0.00802081	1.062	1.297	1.26	1.20633	0.126358	0.857	1.406	1.325	1.196	0.296363	0.915	1.221	1.196	1.11067	0.169913	0.708	1.379	1.263	1.11667	0.358637
A0A096T286	Uncharacterized protein	no	1	1	1	0	no	0.996	1.04	1.018	0.0311127	no	1.011	1.038	1.0245	0.0190919	no	1.235	1.22	1.2275	0.0106066	no	1.307	1.158	1.2325	0.105359	no	1.393	1.248	1.3205	0.10253	no	1.329	1.381	1.355	0.0367696	no	1.452	1.437	1.4445	0.0106066
A0A096T292	Uncharacterized protein	no	1	1	1	0	no	1.227	1.308	1.2675	0.0572756	no	1.7	1.086	1.393	0.434164	no	1.273	0.993	1.133	0.19799	no	1.238	0.915	1.0765	0.228395	no	1.197	0.868	1.0325	0.232638	no	1.074	0.718	0.896	0.25173	no	1.027	0.693	0.86	0.236174
A0A096T303	Uncharacterized protein	1	no	1	1	0	0.94	no	1.301	1.1205	0.255266	1.031	no	1.148	1.0895	0.0827315	1.171	no	1.127	1.149	0.0311127	1.026	no	0.978	1.002	0.0339411	0.846	no	1.266	1.056	0.296985	0.752	no	1.241	0.9965	0.345775	0.832	no	1.297	1.0645	0.328805
A0A096T3A1	Uncharacterized protein	1	1	1	1	0	1.168	1.069	0.95	1.06233	0.109153	1.087	0.93	0.789	0.935333	0.149072	1.176	1.003	0.973	1.05067	0.109573	1.341	1.143	1.015	1.16633	0.164248	1.857	0.9	1.014	1.257	0.522732	1.626	1.183	1.511	1.44	0.229876	1.475	1.278	1.319	1.35733	0.103944
A0A096T3C7	Uncharacterized protein	1	no	1	1	0	1.373	no	1.345	1.359	0.019799	0.998	no	1.184	1.091	0.131522	0.761	no	1.102	0.9315	0.241123	0.926	no	1.23	1.078	0.21496	1.623	no	0.883	1.253	0.523259	1.834	no	1.036	1.435	0.564271	1.461	no	1.13	1.2955	0.234052
A0A096T3E0	Uncharacterized protein	1	1	1	1	0	0.929	0.795	1.009	0.911	0.10813	0.95	0.897	0.944	0.930333	0.029023	0.846	0.884	0.803	0.844333	0.0405257	0.848	0.836	0.834	0.839333	0.00757188	0.825	0.825	0.87	0.84	0.0259808	0.89	0.905	1.034	0.943	0.0791644	0.721	0.774	0.939	0.811333	0.113694
A0A096T3M9	Uncharacterized protein	1	1	1	1	0	0.953	0.875	0.953	0.927	0.0450333	1.039	0.729	0.801	0.856333	0.162239	0.945	0.726	0.767	0.812667	0.116423	0.933	0.84	0.9	0.891	0.0471487	0.8	0.762	0.69	0.750667	0.0558689	0.844	0.899	0.754	0.832333	0.0732006	0.81	0.816	0.808	0.811333	0.00416333
A0A096T4Z5	Uncharacterized protein	1	1	1	1	0	0.973	0.595	0.741	0.769667	0.190624	0.991	0.79	0.921	0.900667	0.102031	0.868	0.743	0.837	0.816	0.0650922	0.926	0.67	0.781	0.792333	0.128376	0.824	0.572	0.614	0.67	0.135011	0.673	0.376	0.577	0.542	0.151562	0.748	0.347	0.541	0.545333	0.200535
A0A096T536	Uncharacterized protein	1	1	1	1	0	0.84	1.076	1.068	0.994667	0.134005	1.041	1.15	1.102	1.09767	0.0546291	1.23	0.993	1.152	1.125	0.120785	1.176	1.087	1.163	1.142	0.0480729	0.986	1.08	1.101	1.05567	0.06124	0.93	0.916	1.01	0.952	0.0507149	0.807	1.029	1.084	0.973333	0.14665
A0A096T5A4	Uncharacterized protein	no	1	1	1	0	no	1.397	1.209	1.303	0.132936	no	1.196	1.107	1.1515	0.0629325	no	0.905	0.901	0.903	0.00282843	no	0.675	0.884	0.7795	0.147785	no	0.794	0.818	0.806	0.0169706	no	0.827	0.701	0.764	0.0890955	no	0.966	0.773	0.8695	0.136472
A0A096T5M8	Uncharacterized protein	1	no	1	1	0	2.824	no	0.739	1.7815	1.47432	0.979	no	0.832	0.9055	0.103945	0.634	no	0.464	0.549	0.120208	0.654	no	0.407	0.5305	0.174655	1.876	no	0.541	1.2085	0.943988	2.333	no	0.841	1.587	1.055	2.548	no	0.782	1.665	1.24875
A0A096T5Z2	Uncharacterized protein	no	1	1	1	0	no	1.293	1.423	1.358	0.0919239	no	1.19	1.118	1.154	0.0509117	no	1.057	1.069	1.063	0.00848528	no	1.154	1.06	1.107	0.066468	no	1.108	1.165	1.1365	0.0403051	no	0.889	0.803	0.846	0.0608112	no	0.961	0.935	0.948	0.0183848
A0A096T6F3	Uncharacterized protein	no	1	1	1	0	no	3.522	1.806	2.664	1.2134	no	2.21	1.38	1.795	0.586899	no	1.82	1.061	1.4405	0.536694	no	2.057	1.104	1.5805	0.673873	no	2.295	1.419	1.857	0.619426	no	1.814	0.895	1.3545	0.649831	no	1.793	1.108	1.4505	0.484368
A0A096T6R9	Uncharacterized protein	1	1	1	1	0	1.198	0.974	1.436	1.20267	0.231035	1.203	1.255	1.225	1.22767	0.0261024	1.375	1.134	1.217	1.242	0.12243	1.415	1.081	1.275	1.257	0.167726	1.897	0.97	1.22	1.36233	0.479611	1.445	0.938	1.256	1.213	0.256221	2.24	0.872	1.315	1.47567	0.698009
A0A096T7J3	Uncharacterized protein	1	1	1	1	0	1.258	1.535	1.322	1.37167	0.145025	1.131	1.227	1.072	1.14333	0.0782326	1.345	1.289	0.929	1.18767	0.225755	1.432	1.502	0.934	1.28933	0.309712	2.02	1.692	1.008	1.57333	0.516331	1.713	1.425	0.959	1.36567	0.380486	1.126	1.848	1.054	1.34267	0.43911
A0A096T8Q6	Uncharacterized protein	no	1	1	1	0	no	0.698	0.904	0.801	0.145664	no	0.778	1.225	1.0015	0.316077	no	1.245	1.125	1.185	0.0848528	no	1.133	0.972	1.0525	0.113844	no	1.009	0.987	0.998	0.0155563	no	0.867	0.853	0.86	0.00989949	no	0.742	0.973	0.8575	0.163342
A0A096T8W7	Uncharacterized protein	1	no	1	1	0	1.273	no	0.935	1.104	0.239002	1.282	no	0.981	1.1315	0.212839	1.175	no	1.071	1.123	0.0735391	1.06	no	1.075	1.0675	0.0106066	2.358	no	0.951	1.6545	0.994899	2.601	no	0.657	1.629	1.37462	1.431	no	0.822	1.1265	0.430628
A0A096T9R8	Uncharacterized protein	1	1	1	1	0	1.189	1.315	1.405	1.303	0.108499	1.093	1.102	1.276	1.157	0.103155	0.974	0.826	0.818	0.872667	0.0878484	0.989	0.795	0.796	0.86	0.111718	0.873	0.806	0.889	0.856	0.0440341	0.871	0.844	0.922	0.879	0.0396106	0.63	0.86	0.896	0.795333	0.14431
A0A096TA12	Uncharacterized protein	no	1	1	1	0	no	1.228	1.618	1.423	0.275772	no	1.357	1.495	1.426	0.0975807	no	1.677	1.655	1.666	0.0155563	no	1.669	1.731	1.7	0.0438406	no	1.23	1.621	1.4255	0.276479	no	1.256	1.404	1.33	0.104652	no	1.106	1.537	1.3215	0.304763
A0A096TA45	Uncharacterized protein	1	1	1	1	0	0.813	1.073	0.8	0.895333	0.154001	0.937	1.062	0.921	0.973333	0.0772032	0.887	0.822	0.867	0.858667	0.0332916	0.781	0.834	0.816	0.810333	0.0269506	0.598	0.768	0.812	0.726	0.113013	0.631	0.652	0.586	0.623	0.0337194	0.669	0.667	0.689	0.675	0.0121655
A0A096TB53	Uncharacterized protein	1	1	1	1	0	1.569	0.624	0.776	0.989667	0.507441	1.214	1.265	1.149	1.20933	0.0581406	0.873	0.901	0.872	0.882	0.0164621	1.098	0.822	0.804	0.908	0.164791	1.303	0.821	0.855	0.993	0.269006	1.047	1.169	1.135	1.117	0.0629603	0.644	1.026	0.997	0.889	0.212671
A0A096TB85	Uncharacterized protein	no	1	1	1	0	no	0.766	0.671	0.7185	0.0671751	no	1.067	1.091	1.079	0.0169706	no	0.937	0.967	0.952	0.0212132	no	0.828	0.896	0.862	0.0480833	no	0.83	0.557	0.6935	0.19304	no	0.686	0.609	0.6475	0.0544472	no	0.597	0.656	0.6265	0.0417193
A0A096TBV3	Uncharacterized protein	1	1	1	1	0	1.614	1.856	2.765	2.07833	0.606856	1.388	1.495	1.801	1.56133	0.214342	1.302	1.186	1.212	1.23333	0.0608714	1.693	1.274	1.26	1.409	0.246051	2.735	1.446	1.562	1.91433	0.713081	2.375	1.56	1.512	1.81567	0.484991	1.894	1.958	1.725	1.859	0.120379
A0A096TCR1	Uncharacterized protein	no	1	1	1	0	no	0.64	0.791	0.7155	0.106773	no	0.892	0.986	0.939	0.066468	no	0.842	0.994	0.918	0.10748	no	0.741	0.909	0.825	0.118794	no	0.721	0.83	0.7755	0.0770746	no	0.531	0.672	0.6015	0.0997021	no	0.527	0.715	0.621	0.132936
A0A096TD70	Uncharacterized protein	no	1	1	1	0	no	1.878	2.059	1.9685	0.127986	no	0.904	1.393	1.1485	0.345775	no	0.537	0.659	0.598	0.086267	no	0.71	1.108	0.909	0.281428	no	1.428	1.782	1.605	0.250316	no	1.189	1.371	1.28	0.128693	no	1.785	2.478	2.1315	0.490025
A0A096TE65	Uncharacterized protein	1	no	1	1	0	0.967	no	1.072	1.0195	0.0742462	1.185	no	1.038	1.1115	0.103945	1.383	no	1.562	1.4725	0.126572	1.396	no	1.705	1.5505	0.218496	1.138	no	1.592	1.365	0.321026	0.988	no	1.57	1.279	0.411536	0.914	no	1.878	1.396	0.681651
A0A096TED8	Uncharacterized protein	1	1	no	1	0	0.881	0.734	no	0.8075	0.103945	1.122	1.154	no	1.138	0.0226274	1.286	2.194	no	1.74	0.642053	1.346	2.11	no	1.728	0.54023	0.737	1.603	no	1.17	0.612354	0.76	1.114	no	0.937	0.250316	0.717	1.191	no	0.954	0.335169
A0A096TF85	Uncharacterized protein	1	1	1	1	0	0.868	0.942	1.049	0.953	0.091	0.896	1.037	1.007	0.98	0.0742765	0.821	0.855	0.909	0.861667	0.0443772	0.771	0.976	1.053	0.933333	0.145761	0.51	0.885	0.998	0.797667	0.255453	0.514	0.849	0.788	0.717	0.178429	0.692	0.875	0.976	0.847667	0.143959
A0A096TFK2	Uncharacterized protein	1	1	no	1	0	0.862	2.714	no	1.788	1.30956	0.983	1.704	no	1.3435	0.509824	1.023	0.831	no	0.927	0.135765	0.911	1.032	no	0.9715	0.0855599	0.721	1.505	no	1.113	0.554372	0.85	1.17	no	1.01	0.226274	0.824	1.98	no	1.402	0.817415
A0A096TG88	Uncharacterized protein	no	1	1	1	0	no	1.142	1.018	1.08	0.0876812	no	0.966	1.014	0.99	0.0339411	no	1.119	1.383	1.251	0.186676	no	1.301	1.463	1.382	0.114551	no	1.277	1.242	1.2595	0.0247487	no	1.229	1.326	1.2775	0.0685894	no	1.255	1.248	1.2515	0.00494975
A0A096TGG2	Uncharacterized protein	no	1	1	1	0	no	1.045	0.93	0.9875	0.0813173	no	1.098	0.997	1.0475	0.0714178	no	1.134	1.029	1.0815	0.0742462	no	1.133	0.939	1.036	0.137179	no	0.832	0.815	0.8235	0.0120208	no	0.794	0.592	0.693	0.142836	no	0.804	0.691	0.7475	0.0799031
A0A096TGN3	Uncharacterized protein	no	1	1	1	0	no	1.393	1.629	1.511	0.166877	no	1.14	1.173	1.1565	0.0233345	no	1.029	1.092	1.0605	0.0445477	no	1.111	1.226	1.1685	0.0813173	no	1.202	1.313	1.2575	0.0784889	no	1.129	1.607	1.368	0.337997	no	1.249	1.535	1.392	0.202233
A0A096TGY8	Uncharacterized protein	1	1	1	1	0	0.909	0.916	0.707	0.844	0.118697	1.127	0.946	0.93	1.001	0.109412	1.196	1.3	1.546	1.34733	0.179737	1.283	1.292	1.495	1.35667	0.119885	1.09	1.293	1.376	1.253	0.147136	0.931	1.008	1.179	1.03933	0.126934	0.946	1.072	0.899	0.972333	0.0894558
A0A096TH56	Uncharacterized protein	1	1	1	1	0	0.707	0.876	0.727	0.77	0.0923418	0.9	0.938	1.075	0.971	0.0920489	1.276	1.284	1.354	1.30467	0.0429108	1.12	1.07	1.002	1.064	0.0592284	1.087	0.924	1.039	1.01667	0.0837636	1.219	0.995	0.897	1.037	0.165058	2.097	0.984	0.971	1.35067	0.646376
A0A096TH62	Uncharacterized protein	1	1	1	1	0	1.262	1.708	1.607	1.52567	0.23386	0.947	1.234	1.09	1.09033	0.1435	0.925	0.991	0.879	0.931667	0.0562968	1.007	1.363	0.904	1.09133	0.240841	3.485	1.712	1.213	2.13667	1.19405	5.926	3.192	2.714	3.944	1.73302	22.34	3.805	3.576	9.907	10.7679
A0A096THA3	Uncharacterized protein	1	1	1	1	0	0.924	1.094	1.028	1.01533	0.0857049	1.235	1.109	0.978	1.10733	0.128508	0.938	0.924	1.017	0.959667	0.0501431	0.777	0.827	1.108	0.904	0.178429	0.769	0.758	1.259	0.928667	0.28613	0.591	0.789	1.244	0.874667	0.334823	0.597	0.657	1.245	0.833	0.358061
A0A096THG4	Uncharacterized protein	1	1	1	1	0	1.104	1.044	0.982	1.04333	0.0610027	2.427	2.214	2.604	2.415	0.195277	2.869	2.494	2.884	2.749	0.220964	4.262	2.866	3.119	3.41567	0.743782	1.328	2.147	2.53	2.00167	0.614038	1.076	1.848	1.887	1.60367	0.457389	1.62	2.465	2.461	2.182	0.48671
A0A096THK1	Uncharacterized protein	1	1	1	1	0	1.058	1.256	1.189	1.16767	0.100709	0.964	1.034	1.03	1.00933	0.0393107	1.074	1.185	1.213	1.15733	0.0735142	1.129	1.136	1.255	1.17333	0.070812	2.26	1.159	1.484	1.63433	0.565686	2.108	1.676	1.905	1.89633	0.21613	2.8	1.812	1.863	2.15833	0.556284
A0A096THS0	Uncharacterized protein	1	1	1	1	0	0.829	0.646	0.9	0.791667	0.131051	0.59	0.652	0.676	0.639333	0.0443772	0.454	0.455	0.586	0.498333	0.0759232	0.332	0.399	0.567	0.432667	0.121063	0.546	0.367	0.538	0.483667	0.101115	0.402	0.433	0.557	0.464	0.0820183	0.761	0.292	0.494	0.515667	0.23525
A0A096TIE6	Uncharacterized protein	1	1	1	1	0	1.494	1.289	1.377	1.38667	0.102841	1.679	1.735	1.8	1.738	0.0605558	1.122	1.12	1.191	1.14433	0.0404269	0.961	0.962	0.976	0.966333	0.0083865	0.891	0.867	0.919	0.892333	0.0260256	0.749	0.808	0.768	0.775	0.0301164	0.745	0.821	0.836	0.800667	0.0487887
A0A096TIT2	Uncharacterized protein	no	1	1	1	0	no	1.288	1.545	1.4165	0.181726	no	1.164	1.259	1.2115	0.0671751	no	1.323	1.686	1.5045	0.25668	no	1.551	1.73	1.6405	0.126572	no	1.557	1.711	1.634	0.108894	no	1.398	1.508	1.453	0.0777817	no	1.208	1.657	1.4325	0.317491
A0A096TIT9	Uncharacterized protein	1	1	no	1	0	1.284	1.534	no	1.409	0.176777	0.919	1.076	no	0.9975	0.111016	0.905	0.831	no	0.868	0.0523259	0.842	0.859	no	0.8505	0.0120208	0.935	0.87	no	0.9025	0.0459619	0.933	0.849	no	0.891	0.059397	1.242	0.832	no	1.037	0.289914
A0A096TJA2	Uncharacterized protein	1	1	1	1	0	0.829	0.921	0.968	0.906	0.0707036	0.96	1.039	1.069	1.02267	0.0563057	1.148	1.302	1.374	1.27467	0.115453	1.194	1.43	1.37	1.33133	0.122659	0.69	1.133	1.267	1.03	0.301975	0.645	1.037	1.059	0.913667	0.232932	0.833	1.114	1.126	1.02433	0.165808
A0A096TKD1	Uncharacterized protein	no	1	1	1	0	no	0.852	0.755	0.8035	0.0685894	no	0.98	0.799	0.8895	0.127986	no	0.815	0.723	0.769	0.0650538	no	0.938	0.742	0.84	0.138593	no	0.818	0.803	0.8105	0.0106066	no	0.733	0.741	0.737	0.00565685	no	0.768	0.824	0.796	0.039598
A0A096TKD8	Uncharacterized protein	1	no	1	1	0	1.041	no	1.17	1.1055	0.0912168	1.001	no	0.643	0.822	0.253144	0.925	no	0.632	0.7785	0.207182	0.68	no	0.595	0.6375	0.0601041	1.049	no	0.855	0.952	0.137179	0.956	no	0.812	0.884	0.101823	1.421	no	0.944	1.1825	0.33729
A0A096TKH4	Uncharacterized protein	1	1	1	1	0	0.929	0.785	0.95	0.888	0.0898165	0.955	0.831	0.802	0.862667	0.081267	1.179	1.041	0.823	1.01433	0.179492	1.151	0.961	1.017	1.043	0.097632	0.977	0.991	0.827	0.931667	0.0909139	0.884	1.087	1.019	0.996667	0.103326	0.856	0.958	0.888	0.900667	0.0521664
A0A096TKJ9	Uncharacterized protein	1	1	1	1	0	0.613	0.576	0.783	0.657333	0.110392	0.906	1.047	1.001	0.984667	0.071905	0.99	0.933	0.926	0.949667	0.0351046	0.882	0.759	0.868	0.836333	0.0673375	0.605	0.626	0.691	0.640667	0.0448367	0.433	0.526	0.572	0.510333	0.070812	0.714	0.62	0.647	0.660333	0.0483977
A0A096TKP7	Uncharacterized protein	no	1	1	1	0	no	5.019	4.093	4.556	0.654781	no	1.663	1.8	1.7315	0.0968736	no	0.811	0.64	0.7255	0.120915	no	0.88	0.705	0.7925	0.123744	no	1.097	1.197	1.147	0.0707107	no	0.844	0.813	0.8285	0.0219203	no	1.088	1.149	1.1185	0.0431335
A0A096TKU0	Uncharacterized protein	1	1	1	1	0	0.687	0.697	1.014	0.799333	0.185974	0.887	0.707	0.845	0.813	0.0941701	0.919	0.964	0.88	0.921	0.0420357	0.917	0.861	0.87	0.882667	0.0300721	0.576	0.965	0.877	0.806	0.203988	0.544	0.955	0.769	0.756	0.205808	1.1	0.823	0.831	0.918	0.157667
A0A096TLC9	Uncharacterized protein	no	1	1	1	0	no	1.193	1.244	1.2185	0.0360624	no	0.942	1.175	1.0585	0.164756	no	0.921	0.961	0.941	0.0282843	no	0.879	1.161	1.02	0.199404	no	0.921	1.46	1.1905	0.381131	no	1.184	2.886	2.035	1.2035	no	1.014	2.948	1.981	1.36754
A0A096TLD8	Uncharacterized protein	1	1	1	1	0	1.004	0.956	0.902	0.954	0.0510294	1.13	0.944	1.078	1.05067	0.0959653	0.986	0.926	1.353	1.08833	0.231163	0.964	0.764	1.217	0.981667	0.227016	0.915	0.802	1.126	0.947667	0.164452	0.863	0.617	0.844	0.774667	0.136873	0.878	0.782	0.92	0.86	0.070739
A0A096TLY3	Uncharacterized protein	1	1	1	1	0	1.577	1.427	1.348	1.45067	0.11632	1.178	1.2	0.967	1.115	0.128643	0.861	0.737	0.721	0.773	0.076629	0.836	0.721	0.745	0.767333	0.0606658	1.128	0.809	0.784	0.907	0.191799	1.087	0.73	0.73	0.849	0.206114	1.4	0.841	0.844	1.02833	0.321876
A0A096TMA9	Uncharacterized protein	1	1	1	1	0	0.828	0.931	0.792	0.850333	0.0721411	0.946	0.961	0.824	0.910333	0.0751421	0.952	0.952	1.021	0.975	0.0398372	0.938	1.033	1.001	0.990667	0.0483356	2.733	1.313	1.204	1.75	0.853046	5.813	3.788	2.585	4.062	1.63135	28.493	5.353	3.478	12.4413	13.9327
A0A096TMH0	Uncharacterized protein	1	1	1	1	0	0.744	0.635	1.263	0.880667	0.335566	1.008	1.04	1.3	1.116	0.16015	1.067	1.367	1.183	1.20567	0.151279	1.045	1.225	1.041	1.10367	0.105097	0.821	0.94	1.09	0.950333	0.134797	0.768	0.899	1.021	0.896	0.126527	0.587	0.819	1.362	0.922667	0.397764
A0A096TMV3	Uncharacterized protein	1	no	1	1	0	0.909	no	1.712	1.3105	0.567807	0.712	no	1.22	0.966	0.35921	0.799	no	0.88	0.8395	0.0572756	0.785	no	0.899	0.842	0.0806102	1.439	no	0.957	1.198	0.340825	1.297	no	0.975	1.136	0.227688	2.211	no	0.995	1.603	0.859842
A0A096TN17	Uncharacterized protein	1	1	1	1	0	0.912	0.861	0.853	0.875333	0.0320052	0.948	0.823	0.825	0.865333	0.0715984	1.164	0.936	1.008	1.036	0.11655	1.023	0.908	0.794	0.908333	0.1145	1.04	0.987	0.772	0.933	0.141926	1.261	0.876	0.779	0.972	0.254937	1.352	0.783	0.702	0.945667	0.354218
A0A096TN72	Uncharacterized protein	1	1	1	1	0	1	1.188	1.489	1.22567	0.246666	0.938	0.938	1.081	0.985667	0.0825611	0.957	0.979	0.945	0.960333	0.0172434	1.047	1.021	1.03	1.03267	0.0132035	2.852	1.432	1.538	1.94067	0.791015	4.083	2.787	3.322	3.39733	0.651276	21.989	5.199	6.344	11.1773	9.38066
A0A096TN76	Uncharacterized protein	1	1	1	1	0	1.373	0.882	0.961	1.072	0.263649	1.276	0.943	0.936	1.05167	0.19431	1.269	1.196	1.272	1.24567	0.0430387	1.266	1.345	1.338	1.31633	0.0437302	0.896	1.251	1.297	1.148	0.219447	1.016	1.04	1.023	1.02633	0.0123423	0.888	1.071	1.115	1.02467	0.120384
A0A096TN87	Uncharacterized protein	1	1	1	1	0	0.902	0.678	0.989	0.856333	0.16045	0.915	0.722	0.851	0.829333	0.0983073	0.679	0.508	0.665	0.617333	0.0949438	0.721	0.527	0.762	0.67	0.125527	1.227	0.544	0.796	0.855667	0.345387	0.897	0.531	0.778	0.735333	0.186693	1.084	0.792	0.852	0.909333	0.154212
A0A096TNW4	Uncharacterized protein	1	no	1	1	0	1.163	no	1.198	1.1805	0.0247487	0.974	no	1.139	1.0565	0.116673	1.087	no	1.021	1.054	0.046669	0.971	no	1.081	1.026	0.0777817	1.576	no	1.06	1.318	0.364867	1.953	no	1.367	1.66	0.414365	1.984	no	1.567	1.7755	0.294864
A0A096TPU6	Uncharacterized protein	1	no	1	1	0	1.042	no	0.681	0.8615	0.255266	0.981	no	0.722	0.8515	0.183141	0.862	no	0.805	0.8335	0.0403051	0.949	no	0.71	0.8295	0.168999	0.415	no	0.606	0.5105	0.135057	0.614	no	0.59	0.602	0.0169706	0.487	no	0.629	0.558	0.100409
A0A096TPX1	Uncharacterized protein	1	1	1	1	0	1.855	1.067	0.872	1.26467	0.520458	1.219	0.916	0.864	0.999667	0.191719	1.086	0.757	0.807	0.883333	0.177286	1.032	0.662	0.606	0.766667	0.231485	1.505	0.613	0.625	0.914333	0.511568	1.194	0.756	0.658	0.869333	0.285407	1.053	0.589	0.553	0.731667	0.278864
A0A096TQE0	Uncharacterized protein	1	1	1	1	0	2.208	4.213	3.92	3.447	1.08296	0.943	1.681	1.514	1.37933	0.386991	0.831	0.427	0.458	0.572	0.224835	0.924	0.306	0.444	0.558	0.324389	1.217	0.865	1.033	1.03833	0.176061	1.408	0.503	0.861	0.924	0.455777	1.17	1.41	1.219	1.26633	0.126808
A0A096TQH8	Uncharacterized protein	1	1	1	1	0	1.011	1.014	1.343	1.12267	0.19082	1.065	1.177	1.365	1.20233	0.151596	2.336	2.93	1.944	2.40333	0.496437	3.071	3.029	2.063	2.721	0.570232	4.285	2.376	1.602	2.75433	1.38093	3.715	2.934	1.948	2.86567	0.88548	5.957	2.717	1.79	3.488	2.18788
A0A096TR68	Uncharacterized protein	1	1	1	1	0	1.049	0.458	0.536	0.681	0.321075	0.738	0.462	0.605	0.601667	0.13803	0.639	0.413	0.577	0.543	0.116773	0.691	0.357	0.568	0.538667	0.168921	0.872	0.279	0.495	0.548667	0.300121	0.757	0.377	0.607	0.580333	0.191398	0.971	0.301	0.446	0.572667	0.352503
A0A096TRE5	Uncharacterized protein	1	1	1	1	0	1.049	1.34	1.361	1.25	0.174387	1.064	1.129	1.101	1.098	0.0326037	1.258	1.233	1.229	1.24	0.0157162	2.351	2.008	1.817	2.05867	0.270581	3.749	2.25	2.305	2.768	0.850016	3.147	2.921	3.186	3.08467	0.143075	4.263	2.792	3.15	3.40167	0.767113
A0A096TRM8	Uncharacterized protein	1	1	1	1	0	1.112	1.449	1.223	1.26133	0.171739	1.108	1.185	1.195	1.16267	0.047606	2.524	2.086	2.177	2.26233	0.231133	1.918	2.117	2.137	2.05733	0.12108	1.336	2.449	2.468	2.08433	0.648145	1.346	1.663	1.789	1.59933	0.228259	1.299	1.578	1.809	1.562	0.255376
A0A096TRR4	Uncharacterized protein	1	1	1	1	0	1.692	0.673	0.81	1.05833	0.55303	2.151	0.637	0.703	1.16367	0.855692	1.303	0.811	0.85	0.988	0.273494	0.822	0.788	0.818	0.809333	0.0185831	0.322	0.91	0.968	0.733333	0.357404	0.636	1.504	1.339	1.15967	0.460952	0.852	0.933	0.893	0.892667	0.040501
A0A096TRZ5	Uncharacterized protein	1	1	1	1	0	0.931	0.884	0.938	0.917667	0.0293655	0.983	0.906	0.927	0.938667	0.0398037	0.981	0.983	0.956	0.973333	0.0150444	1.01	0.927	0.99	0.975667	0.0433167	0.702	0.986	0.901	0.863	0.145764	0.869	0.833	0.803	0.835	0.0330454	0.881	0.89	0.872	0.881	0.009
A0A096TS52	Uncharacterized protein	1	1	no	1	0	1.181	0.845	no	1.013	0.237588	1.242	0.873	no	1.0575	0.260922	1.058	0.961	no	1.0095	0.0685894	0.84	0.946	no	0.893	0.0749533	0.798	0.842	no	0.82	0.0311127	0.616	1.009	no	0.8125	0.277893	1.037	1.036	no	1.0365	0.000707107
A0A096TSS0	Uncharacterized protein	1	no	1	1	0	1.533	no	0.773	1.153	0.537401	1.091	no	0.865	0.978	0.159806	0.914	no	0.834	0.874	0.0565685	0.905	no	0.746	0.8255	0.11243	1.067	no	0.57	0.8185	0.351432	1.307	no	0.756	1.0315	0.389616	1.111	no	0.59	0.8505	0.368403
A0A096TTJ9	Uncharacterized protein	1	1	1	1	0	1.167	1.35	1.496	1.33767	0.164846	1.263	1.508	1.452	1.40767	0.128376	0.8	0.792	0.811	0.801	0.00953939	0.743	0.77	0.826	0.779667	0.042336	0.803	0.825	0.788	0.805333	0.01861	0.857	0.726	0.783	0.788667	0.0656836	0.858	0.667	0.79	0.771667	0.0968108
A0A096TUV6	Uncharacterized protein	1	1	1	1	0	0.369	0.327	0.409	0.368333	0.0410041	0.518	0.558	0.577	0.551	0.0301164	0.525	0.682	0.746	0.651	0.113715	0.454	0.551	0.586	0.530333	0.0683837	0.566	0.33	0.39	0.428667	0.122659	0.302	0.197	0.283	0.260667	0.0559494	0.331	0.128	0.243	0.234	0.101799
A0A096TVA7	Uncharacterized protein	1	1	no	1	0	1.041	1.158	no	1.0995	0.0827315	0.764	0.789	no	0.7765	0.0176777	0.896	0.991	no	0.9435	0.0671751	0.856	0.89	no	0.873	0.0240416	1.35	0.696	no	1.023	0.462448	1.029	0.903	no	0.966	0.0890955	1.271	0.713	no	0.992	0.394566
A0A096TVN1	Uncharacterized protein	1	1	1	1	0	1.589	no	1.794	1.6915	0.144957	1.237	no	1.308	1.2725	0.0502046	2.121	no	2.274	2.1975	0.108187	2.096	no	2.056	2.076	0.0282843	2.583	no	1.422	2.0025	0.820951	5.205	no	2.113	3.659	2.18637	4.801	no	1.377	3.089	2.42113
A0A096TWC2	Uncharacterized protein	1	1	1	1	0	0.905	1.133	0.783	0.940333	0.177655	0.862	0.944	0.679	0.828333	0.13567	0.744	0.782	0.654	0.726667	0.0657368	0.605	0.817	0.617	0.679667	0.119085	0.759	1.295	0.693	0.915667	0.330166	1.658	1.065	1.001	1.24133	0.36226	2.05	1.394	1.008	1.484	0.526798
A0A096TWT0	Uncharacterized protein	1	1	1	1	0	1.219	1.307	1.088	1.20467	0.110201	1.607	1.291	1.339	1.41233	0.170286	1.047	1.062	1.049	1.05267	0.00814453	0.922	1.223	1.079	1.07467	0.150547	0.82	1.418	1.316	1.18467	0.319902	0.649	1.494	1.31	1.151	0.444373	0.472	1.116	1.257	0.948333	0.418498
A0A096TXA8	Uncharacterized protein	1	1	1	1	0	0.814	0.869	1.162	0.948333	0.187073	1.233	1.351	1.419	1.33433	0.0941134	1.551	1.32	1.466	1.44567	0.116835	1.297	1.357	1.609	1.421	0.165554	1.895	1.35	1.505	1.58333	0.280817	1.242	1.52	1.609	1.457	0.191439	0.629	1.681	2.025	1.445	0.727307
A0A096TY64	Uncharacterized protein	no	1	1	1	0	no	0.614	0.758	0.686	0.101823	no	0.796	0.72	0.758	0.0537401	no	0.771	0.76	0.7655	0.00777817	no	0.721	0.672	0.6965	0.0346482	no	0.549	0.658	0.6035	0.0770746	no	0.483	0.541	0.512	0.0410122	no	0.442	0.493	0.4675	0.0360624
A0A096TY66	Uncharacterized protein	1	1	1	1	0	0.936	0.404	0.462	0.600667	0.291852	1.111	0.605	0.65	0.788667	0.280054	0.83	0.62	0.579	0.676333	0.134649	0.574	0.424	0.443	0.480333	0.0816721	0.447	0.302	0.359	0.369333	0.0730502	0.285	0.276	0.291	0.284	0.00754983	0.433	0.352	0.236	0.340333	0.0990168
A0A096TYK8	Uncharacterized protein	1	1	1	1	0	1.409	1.265	1.193	1.289	0.109982	1.494	1.069	1.133	1.232	0.229144	1.41	0.743	0.849	1.00067	0.358433	1.077	0.905	0.909	0.963667	0.0981699	0.673	0.941	1.08	0.898	0.206879	0.426	0.864	1.038	0.776	0.315347	0.467	0.927	0.939	0.777667	0.269112
A0A096TZ44	Uncharacterized protein	1	1	1	1	0	1.244	1.654	1.567	1.48833	0.216024	1.186	1.285	1.17	1.21367	0.0622923	1.309	1.013	0.891	1.071	0.214951	1.34	1.208	0.965	1.171	0.190218	3.236	1.77	1.245	2.08367	1.0319	5.726	3.913	2.689	4.10933	1.52799	17.384	5.664	3.429	8.82567	7.49551
A0A096TZC6	Uncharacterized protein	1	no	1	1	0	1.108	no	0.616	0.862	0.347897	0.97	no	1.053	1.0115	0.0586899	1.175	no	1.293	1.234	0.0834386	1.46	no	1.107	1.2835	0.249609	2.095	no	0.971	1.533	0.794788	1.327	no	1.129	1.228	0.140007	0.879	no	1.005	0.942	0.0890955
A0A096TZK1	Uncharacterized protein	1	1	1	1	0	0.88	0.913	1.099	0.964	0.118072	1.033	1.036	1.12	1.063	0.0493862	1.052	1.261	1.229	1.18067	0.112571	1.42	1.428	1.567	1.47167	0.0826579	2.731	1.458	1.641	1.94333	0.688249	2.362	2.613	3.087	2.68733	0.368172	5.027	2.849	3.442	3.77267	1.12602
A0A096TZR0	Uncharacterized protein	1	1	1	1	0	0.552	0.768	0.618	0.646	0.110689	0.758	0.978	0.929	0.888333	0.1155	0.868	0.936	0.911	0.905	0.0343948	0.73	0.986	0.86	0.858667	0.128005	0.359	0.961	0.995	0.771667	0.357784	0.367	0.777	0.65	0.598	0.209888	0.407	0.478	0.723	0.536	0.165792
A0A096U005	Uncharacterized protein	no	1	1	1	0	no	1.133	0.874	1.0035	0.183141	no	0.926	0.791	0.8585	0.0954594	no	0.631	0.672	0.6515	0.0289914	no	0.555	0.648	0.6015	0.0657609	no	0.963	0.859	0.911	0.0735391	no	1.028	1.061	1.0445	0.0233345	no	1.232	1.072	1.152	0.113137
A0A096U0H7	Uncharacterized protein	1	1	no	1	0	1.564	1.083	no	1.3235	0.340118	0.934	0.986	no	0.96	0.0367696	1.091	1.17	no	1.1305	0.0558614	1.025	1.17	no	1.0975	0.10253	2.32	1.053	no	1.6865	0.895904	1.885	1.335	no	1.61	0.388909	3.35	1.085	no	2.2175	1.6016
A0A096U0P5	Uncharacterized protein	1	1	1	1	0	1.246	1.517	0.953	1.23867	0.282072	0.826	0.934	0.938	0.899333	0.06354	0.925	0.616	0.889	0.81	0.16897	0.988	0.595	0.841	0.808	0.198567	0.986	0.629	0.87	0.828333	0.182111	0.871	0.799	0.626	0.765333	0.125922	1.057	0.988	0.687	0.910667	0.196749
A0A096U1W0	Uncharacterized protein	no	1	1	1	0	no	1.464	1.006	1.235	0.323855	no	0.96	0.776	0.868	0.130108	no	0.944	0.967	0.9555	0.0162635	no	1.015	1.104	1.0595	0.0629325	no	1.098	1.141	1.1195	0.0304056	no	1.193	1.057	1.125	0.0961665	no	1.031	0.957	0.994	0.0523259
A0A096U2E6	Uncharacterized protein	1	1	1	1	0	0.827	1.123	0.812	0.920667	0.175386	0.92	0.951	0.94	0.937	0.0157162	0.895	0.968	0.909	0.924	0.0387427	0.864	0.971	0.861	0.898667	0.0626605	0.529	1.086	0.912	0.842333	0.28496	0.522	0.95	0.825	0.765667	0.220083	0.547	1.028	0.859	0.811333	0.244017
A0A096U2F7	Uncharacterized protein	1	1	1	1	0	1.172	0.943	1.131	1.082	0.122111	1.107	0.993	1.359	1.153	0.187286	1.085	0.882	0.933	0.966667	0.105605	0.965	0.798	1.009	0.924	0.111315	0.943	0.949	1.004	0.965333	0.0336204	0.768	0.722	0.849	0.779667	0.0642988	0.855	0.751	1.035	0.880333	0.143685
A0A096U3P0	Uncharacterized protein	1	1	1	1	0	1.074	1.42	1.271	1.255	0.173554	1.158	1.231	1.157	1.182	0.0424382	1.259	1.191	1.101	1.18367	0.0792549	1.165	1.242	1.016	1.141	0.114896	0.729	1.269	0.964	0.987333	0.270755	0.699	1.103	0.9	0.900667	0.202001	0.818	1.142	0.946	0.968667	0.163185
A0A096U487	Uncharacterized protein	no	1	1	1	0	no	0.896	1.013	0.9545	0.0827315	no	1.029	1.22	1.1245	0.135057	no	1.114	1.231	1.1725	0.0827315	no	1.162	1.183	1.1725	0.0148492	no	1.165	1.407	1.286	0.17112	no	1.357	1.565	1.461	0.147078	no	1.234	1.449	1.3415	0.152028
A0A096U5H6	Uncharacterized protein	1	1	no	1	0	0.732	0.732	no	0.732	0	0.976	1.046	no	1.011	0.0494975	0.975	1.135	no	1.055	0.113137	0.944	0.936	no	0.94	0.00565685	0.533	0.855	no	0.694	0.227688	0.626	0.704	no	0.665	0.0551543	0.916	0.723	no	0.8195	0.136472
A0A096U667	Uncharacterized protein	1	1	no	1	0	0.758	1.116	no	0.937	0.253144	0.898	0.735	no	0.8165	0.115258	0.818	0.622	no	0.72	0.138593	0.695	0.68	no	0.6875	0.0106066	0.54	0.657	no	0.5985	0.0827315	0.639	0.58	no	0.6095	0.0417193	0.495	0.581	no	0.538	0.0608112
A0A096U6E4	Uncharacterized protein	1	1	1	1	0	1.422	0.91	1.107	1.14633	0.258256	0.949	1.307	1.421	1.22567	0.246287	1	1.309	1.305	1.20467	0.177258	1.195	1.224	1.155	1.19133	0.0346458	2.351	0.949	1.146	1.482	0.758995	1.498	0.984	1.059	1.18033	0.277651	1.485	1.087	1.154	1.242	0.213094
A0A096U6H0	Uncharacterized protein	no	1	1	1	0	no	1.072	1.984	1.528	0.644881	no	0.955	1.636	1.2955	0.48154	no	1.232	1.223	1.2275	0.00636396	no	1.241	1.465	1.353	0.158392	no	1.289	1.647	1.468	0.253144	no	1.253	1.291	1.272	0.0268701	no	1.402	1.909	1.6555	0.358503
A0A096U6H7	Uncharacterized protein	1	1	no	1	0	1.158	0.933	no	1.0455	0.159099	0.933	0.99	no	0.9615	0.0403051	0.73	1.2	no	0.965	0.33234	0.64	1.206	no	0.923	0.400222	1.682	1.232	no	1.457	0.318198	3.626	1.149	no	2.3875	1.7515	4.971	1.331	no	3.151	2.57387
A0A096U7A9	Uncharacterized protein	1	1	no	1	0	1.647	1.484	no	1.5655	0.115258	1.51	1.303	no	1.4065	0.146371	1.236	0.901	no	1.0685	0.236881	1.053	1.027	no	1.04	0.0183848	0.803	0.995	no	0.899	0.135765	0.752	0.843	no	0.7975	0.0643467	1.476	0.848	no	1.162	0.444063
A0A096U7P6	Uncharacterized protein	1	1	no	1	0	0.587	0.682	no	0.6345	0.0671751	0.816	0.621	no	0.7185	0.137886	0.978	1.232	no	1.105	0.179605	0.761	0.944	no	0.8525	0.129401	0.774	0.838	no	0.806	0.0452548	0.639	0.661	no	0.65	0.0155563	0.746	0.773	no	0.7595	0.0190919
A0A096U7Y9	Uncharacterized protein	1	1	1	1	0	0.849	0.988	0.865	0.900667	0.0760548	1.073	1.056	0.959	1.02933	0.0615007	1.286	1.378	1.22	1.29467	0.0793557	1.063	1.289	1.061	1.13767	0.131062	0.852	1.238	1.013	1.03433	0.193882	0.777	1.084	0.981	0.947333	0.156244	0.967	0.966	0.855	0.929333	0.0643765
A0A096U8A9	Uncharacterized protein	1	no	1	1	0	1.569	no	0.978	1.2735	0.4179	1.123	no	0.914	1.0185	0.147785	1.055	no	0.741	0.898	0.222032	1.113	no	0.675	0.894	0.309713	1.129	no	0.641	0.885	0.345068	0.889	no	0.725	0.807	0.115966	1.275	no	0.721	0.998	0.391737
A0A096U8E3	Uncharacterized protein	1	1	no	1	0	1.837	1.742	no	1.7895	0.0671751	0.769	1.624	no	1.1965	0.604576	0.642	0.944	no	0.793	0.213546	0.59	1.163	no	0.8765	0.405172	1.491	1.814	no	1.6525	0.228395	1.548	1.322	no	1.435	0.159806	2.079	1.132	no	1.6055	0.66963
A0A096U8U9	Uncharacterized protein	no	1	1	1	0	no	1.113	0.945	1.029	0.118794	no	1.149	1.089	1.119	0.0424264	no	0.991	0.99	0.9905	0.000707107	no	1.082	0.99	1.036	0.0650538	no	0.98	0.952	0.966	0.019799	no	1.017	0.929	0.973	0.0622254	no	1.063	0.96	1.0115	0.072832
A0A096U958	Uncharacterized protein	1	1	1	1	0	0.859	0.701	0.539	0.699667	0.160004	0.997	0.926	0.761	0.894667	0.12108	1.055	0.978	1.005	1.01267	0.0390683	1.025	0.884	0.832	0.913667	0.0998616	0.72	0.835	0.848	0.801	0.0704486	0.708	0.835	0.875	0.806	0.0871952	0.939	0.785	0.712	0.812	0.115884
A0A096U9K7	Uncharacterized protein	1	1	no	1	0	0.538	0.957	no	0.7475	0.296278	0.409	0.731	no	0.57	0.227688	0.375	0.586	no	0.4805	0.1492	0.368	0.532	no	0.45	0.115966	1.066	0.644	no	0.855	0.298399	1.112	0.802	no	0.957	0.219203	1.581	0.757	no	1.169	0.582656
A0A096U9Q5	Uncharacterized protein	1	no	1	1	0	1.175	no	0.983	1.079	0.135765	1.022	no	1.101	1.0615	0.0558614	1.058	no	1.062	1.06	0.00282843	1.096	no	1.129	1.1125	0.0233345	1.926	no	1.045	1.4855	0.622961	1.914	no	1.374	1.644	0.381838	3.201	no	1.348	2.2745	1.31027
A0A096UA28	Uncharacterized protein	1	1	no	1	0	0.827	0.795	no	0.811	0.0226274	1.156	0.995	no	1.0755	0.113844	1.461	1.875	no	1.668	0.292742	1.556	1.992	no	1.774	0.308299	1.64	2.123	no	1.8815	0.341533	1.803	3.305	no	2.554	1.06207	1.277	3.065	no	2.171	1.26431
A0A096UAJ3	Uncharacterized protein	1	1	1	1	0	0.886	1.106	1.227	1.073	0.172879	0.954	1.001	1.238	1.06433	0.152225	0.746	0.818	1.053	0.872333	0.16055	0.826	0.879	0.952	0.885667	0.063264	0.826	0.959	1.035	0.94	0.105788	0.742	0.647	0.687	0.692	0.047697	0.471	0.899	0.836	0.735333	0.231076
A0A096UAK8	Uncharacterized protein	1	no	1	1	0	0.796	no	0.63	0.713	0.11738	1.096	no	0.76	0.928	0.237588	0.972	no	1.043	1.0075	0.0502046	0.913	no	0.799	0.856	0.0806102	0.66	no	0.672	0.666	0.00848528	0.593	no	0.503	0.548	0.0636396	0.793	no	0.456	0.6245	0.238295
A0A096UAZ3	Uncharacterized protein	1	1	1	1	0	1.283	1.259	1.129	1.22367	0.0828573	1.106	1.22	1.12	1.14867	0.0621718	1.341	1.455	1.37	1.38867	0.0592481	1.847	1.562	1.584	1.66433	0.158576	2.983	1.46	1.603	2.01533	0.841069	2.166	1.987	1.942	2.03167	0.118492	2.547	1.671	1.694	1.97067	0.499252
A0A096UBL2	Uncharacterized protein	no	1	1	1	0	no	1.161	1.074	1.1175	0.0615183	no	1.328	1.393	1.3605	0.0459619	no	1.141	1.172	1.1565	0.0219203	no	1.121	1.098	1.1095	0.0162635	no	0.895	1.063	0.979	0.118794	no	0.894	1.064	0.979	0.120208	no	0.833	1.105	0.969	0.192333
A0A096UBU1	Uncharacterized protein	1	1	1	1	0	1.211	1.237	1.138	1.19533	0.0513258	1	1.044	1.003	1.01567	0.0245832	0.884	0.739	0.894	0.839	0.0867468	0.911	0.837	0.919	0.889	0.0452106	1.057	0.734	0.95	0.913667	0.164537	0.802	0.75	0.954	0.835333	0.106006	0.986	0.78	1.091	0.952333	0.15821
A0A096UBU6	Uncharacterized protein	1	1	1	1	0	0.777	0.843	1.038	0.886	0.135709	0.832	0.935	0.992	0.919667	0.0810946	0.889	0.866	0.882	0.879	0.0117898	0.813	0.871	0.808	0.830667	0.035019	0.658	0.825	0.847	0.776667	0.103355	0.57	0.761	0.879	0.736667	0.155931	0.672	0.762	0.96	0.798	0.147336
A0A096UC49	Uncharacterized protein	1	1	no	1	0	1.075	1.415	no	1.245	0.240416	1.104	1.124	no	1.114	0.0141421	1.298	1.215	no	1.2565	0.0586899	1.594	1.482	no	1.538	0.079196	2.069	1.597	no	1.833	0.333754	1.976	2.143	no	2.0595	0.118087	1.357	1.948	no	1.6525	0.4179
A0A096UCQ5	Uncharacterized protein	1	1	1	1	0	0.745	1.279	0.895	0.973	0.275412	0.98	1.098	0.985	1.021	0.0667308	0.802	1.198	1.173	1.05767	0.221766	0.701	1.406	1.245	1.11733	0.369432	0.814	1.203	1.204	1.07367	0.224878	0.764	1.229	1.171	1.05467	0.25339	0.738	1.246	1.191	1.05833	0.278776
A0A096UD48	Uncharacterized protein	1	1	1	1	0	0.848	1.208	0.888	0.981333	0.197315	0.931	0.932	0.81	0.891	0.0701498	1.235	0.995	1.037	1.089	0.128172	1.181	0.853	0.888	0.974	0.180119	0.708	0.722	0.818	0.749333	0.0598777	0.85	0.755	0.582	0.729	0.135879	0.884	0.589	0.651	0.708	0.155541
A0A096UDB7	Uncharacterized protein	1	1	1	1	0	1.018	0.99	1.188	1.06533	0.107151	1.13	0.979	1.011	1.04	0.0795676	1.24	1.067	1.21	1.17233	0.0924464	1.163	1.025	1.279	1.15567	0.127159	0.861	1.134	1.297	1.09733	0.220301	1.171	0.895	1.079	1.04833	0.140532	1.148	0.973	1.272	1.131	0.150223
A0A096UDH4	Uncharacterized protein	no	1	1	1	0	no	0.679	0.759	0.719	0.0565685	no	0.748	0.784	0.766	0.0254558	no	0.732	0.77	0.751	0.0268701	no	0.742	0.78	0.761	0.0268701	no	0.709	0.814	0.7615	0.0742462	no	0.846	0.891	0.8685	0.0318198	no	0.795	0.917	0.856	0.086267
A0A096UDS3	Uncharacterized protein	1	1	1	1	0	0.999	0.592	0.993	0.861333	0.233269	1.015	0.718	1.006	0.913	0.168935	1.399	1.085	1.183	1.22233	0.160653	1.723	1.151	1.242	1.372	0.307361	1.369	1.052	1.314	1.245	0.16939	1.279	1.18	1.572	1.34367	0.203844	0.973	1.087	1.314	1.12467	0.173592
A0A096UDW5	Uncharacterized protein	1	1	1	1	0	1.168	0.812	1.052	1.01067	0.181564	1.233	1.137	1.113	1.161	0.063498	1.132	0.855	0.858	0.948333	0.159067	0.967	0.812	0.839	0.872667	0.082803	0.576	0.912	0.784	0.757333	0.16958	0.405	0.972	0.993	0.79	0.333585	0.661	1.059	0.948	0.889333	0.205383
A0A096UG46	Uncharacterized protein	1	no	1	1	0	0.659	no	0.633	0.646	0.0183848	0.916	no	0.832	0.874	0.059397	0.746	no	0.742	0.744	0.00282843	0.606	no	0.587	0.5965	0.013435	0.265	no	0.469	0.367	0.14425	0.268	no	0.385	0.3265	0.0827315	0.101	no	0.379	0.24	0.196576
A0A096UGG7	Uncharacterized protein	no	1	1	1	0	no	0.977	1.1	1.0385	0.0869741	no	0.927	0.899	0.913	0.019799	no	0.849	0.913	0.881	0.0452548	no	0.841	0.861	0.851	0.0141421	no	0.735	0.812	0.7735	0.0544472	no	0.764	1.083	0.9235	0.225567	no	0.833	0.985	0.909	0.10748
A0A096UGL9	Uncharacterized protein	1	1	1	1	0	1	1.088	0.891	0.993	0.0986864	1.108	0.914	0.85	0.957333	0.134348	1.027	0.926	0.787	0.913333	0.1205	0.94	0.99	0.778	0.902667	0.110821	0.698	0.858	0.815	0.790333	0.082803	0.639	0.702	0.644	0.661667	0.035019	0.567	0.737	0.716	0.673333	0.0926841
A0A096UGV3	Uncharacterized protein	1	1	1	1	0	0.989	1.017	0.993	0.999667	0.0151438	1.029	0.974	1.098	1.03367	0.0621316	0.926	0.849	0.823	0.866	0.053563	0.854	0.861	0.878	0.864333	0.0123423	0.674	0.82	0.802	0.765333	0.0796074	0.642	0.749	0.779	0.723333	0.0720162	0.604	0.806	0.822	0.744	0.121507
A0A096UGX6	Uncharacterized protein	no	1	1	1	0	no	0.349	2.024	1.1865	1.1844	no	0.676	0.832	0.754	0.110309	no	0.988	0.702	0.845	0.202233	no	0.782	1.894	1.338	0.786303	no	0.882	0.604	0.743	0.196576	no	1.165	2.948	2.0565	1.26077	no	0.762	2.586	1.674	1.28976
A0A096UH29	Uncharacterized protein	1	no	1	1	0	0.909	no	1.002	0.9555	0.0657609	1.069	no	1.184	1.1265	0.0813173	1.042	no	1.231	1.1365	0.133643	0.98	no	1.175	1.0775	0.137886	0.803	no	1.094	0.9485	0.205768	0.83	no	1.259	1.0445	0.303349	0.627	no	0.946	0.7865	0.225567
A0A096UHC0	Uncharacterized protein	no	1	1	1	0	no	1.15	1.436	1.293	0.202233	no	1.055	1.253	1.154	0.140007	no	1.221	1.166	1.1935	0.0388909	no	1.38	1.264	1.322	0.0820244	no	1.12	1.332	1.226	0.149907	no	0.998	1.067	1.0325	0.0487904	no	1.108	1.244	1.176	0.0961665
A0A096UHC7	Uncharacterized protein	1	1	1	1	0	0.865	0.931	1.289	1.02833	0.228143	1.008	0.769	1.215	0.997333	0.223191	1.156	0.806	1.089	1.017	0.185777	1.009	0.7	1.043	0.917333	0.188982	0.874	0.637	1.064	0.858333	0.213931	0.81	0.612	1.035	0.819	0.211644	0.846	0.623	1.144	0.871	0.261398
A0A096UHG3	Uncharacterized protein	1	1	1	1	0	1.103	0.987	0.824	0.971333	0.140158	1.032	0.901	0.853	0.928667	0.0926517	1.187	1.187	1.151	1.175	0.0207846	1.226	1.163	1.194	1.19433	0.0315013	0.8	1.106	1.039	0.981667	0.160855	0.827	0.977	0.913	0.905667	0.0752684	0.792	0.945	0.932	0.889667	0.0848312
A0A096UIE4	Uncharacterized protein	1	1	no	1	0	0.86	0.696	no	0.778	0.115966	0.921	0.753	no	0.837	0.118794	0.92	1.214	no	1.067	0.207889	1.298	0.969	no	1.1335	0.232638	2.345	0.913	no	1.629	1.01258	1.165	0.927	no	1.046	0.168291	1.988	0.72	no	1.354	0.896611
A0A096UIK4	Uncharacterized protein	1	1	1	1	0	0.65	1.16	1.026	0.945333	0.264396	0.776	1.066	0.955	0.932333	0.146323	0.841	0.828	0.788	0.819	0.0276225	0.669	0.706	0.738	0.704333	0.0345302	0.644	0.86	0.811	0.771667	0.113245	0.581	0.785	0.664	0.676667	0.102588	0.524	0.863	0.798	0.728333	0.179918
A0A096UJ03	Uncharacterized protein	1	1	1	1	0	0.998	1.08	0.953	1.01033	0.064392	1.034	1.099	1.436	1.18967	0.215792	1.347	1.089	1.535	1.32367	0.223914	1.214	1.1	1.37	1.228	0.135543	0.629	1.186	1.817	1.21067	0.594384	0.635	1.341	2.139	1.37167	0.752469	0.759	1.332	1.89	1.327	0.565517
A0A096UJ98	Uncharacterized protein	1	1	no	1	0	0.969	0.728	no	0.8485	0.170413	1.028	0.895	no	0.9615	0.0940452	0.839	0.875	no	0.857	0.0254558	1.03	0.775	no	0.9025	0.180312	0.725	0.694	no	0.7095	0.0219203	1.055	0.67	no	0.8625	0.272236	0.744	0.715	no	0.7295	0.0205061
A0A096UJG6	Uncharacterized protein	no	1	1	1	0	no	0.811	0.822	0.8165	0.00777817	no	0.967	1.146	1.0565	0.126572	no	0.837	1.039	0.938	0.142836	no	0.732	0.691	0.7115	0.0289914	no	0.621	0.669	0.645	0.0339411	no	0.523	0.794	0.6585	0.191626	no	0.551	0.685	0.618	0.0947523
A0PFJ3	D-amino acid oxidase	no	1	1	1	0	no	1.773	1.373	1.573	0.282843	no	1.285	1.209	1.247	0.0537401	no	1.242	1.123	1.1825	0.0841457	no	1.45	1.243	1.3465	0.146371	no	1.622	1.285	1.4535	0.238295	no	1.652	1.38	1.516	0.192333	no	1.857	1.753	1.805	0.0735391
A1JUJ0	Myo-inositol phosphate synthase	1	1	1	1	0	0.888	0.961	1.158	1.00233	0.139665	1.101	1.28	1.154	1.17833	0.0919474	1.283	1.474	1.337	1.36467	0.0984598	1.681	2.049	1.782	1.83733	0.190138	1.011	1.477	1.47	1.31933	0.267047	1.177	1.815	1.5	1.49733	0.319008	1.068	1.385	1.246	1.233	0.158899
A1XCI0	Lipoxygenase	1	1	1	1	0	0.616	0.587	0.756	0.653	0.0903715	0.604	0.531	0.566	0.567	0.0365103	0.401	0.402	0.333	0.378667	0.0395517	0.366	0.351	0.291	0.336	0.0396863	0.425	0.331	0.284	0.346667	0.0717937	0.418	0.398	0.287	0.367667	0.0705715	0.482	0.348	0.253	0.361	0.115052
A1Y2B7	Protein SUPPRESSOR OF GENE SILENCING 3 homolog	no	1	1	1	0	no	1.272	0.949	1.1105	0.228395	no	0.65	0.727	0.6885	0.0544472	no	0.529	0.672	0.6005	0.101116	no	0.601	0.731	0.666	0.0919239	no	0.58	0.722	0.651	0.100409	no	0.558	0.663	0.6105	0.0742462	no	0.455	0.67	0.5625	0.152028
A1YHR5	Flavin monooxygenase	no	1	1	1	0	no	1.726	1.102	1.414	0.441235	no	1.261	1.178	1.2195	0.0586899	no	2.589	2.292	2.4405	0.210011	no	2.382	1.991	2.1865	0.276479	no	2.188	2.022	2.105	0.11738	no	2.674	1.899	2.2865	0.548008	no	1.894	1.621	1.7575	0.19304
A2SZW8	1-Cys peroxiredoxin PER1	1	1	1	1	0	0.997	1.126	1.094	1.07233	0.0671739	1.026	1.034	0.999	1.01967	0.0183394	1.204	1.153	1.21	1.189	0.0313209	1.568	1.583	1.533	1.56133	0.025658	6.018	2.72	2.581	3.773	1.94547	6.302	5.157	5.065	5.508	0.689161	13.389	6.335	5.864	8.52933	4.21518
A2T1W7	Aldose reductase	1	1	no	1	0	0.689	1.06	no	0.8745	0.262337	1.052	1.086	no	1.069	0.0240416	1.24	1.163	no	1.2015	0.0544472	1.249	1.143	no	1.196	0.0749533	1.254	1.137	no	1.1955	0.0827315	1.086	1.208	no	1.147	0.086267	0.773	1.211	no	0.992	0.309713
A3FMB9	Proteasome subunit alpha type	1	1	1	1	0	0.57	1.194	0.961	0.908333	0.315316	0.932	1.014	0.788	0.911333	0.114409	0.623	0.779	0.78	0.727333	0.0903567	0.568	0.921	0.697	0.728667	0.178618	0.309	0.874	0.698	0.627	0.289114	0.401	0.968	0.746	0.705	0.285715	0.299	0.835	0.727	0.620333	0.283474
A6NAA2	Isopentenyl transferase	1	1	no	1	0	0.967	1.938	no	1.4525	0.686601	1.342	1.28	no	1.311	0.0438406	1.355	1.281	no	1.318	0.0523259	1.306	1.522	no	1.414	0.152735	1.288	1.202	no	1.245	0.0608112	1.188	1.321	no	1.2545	0.0940452	1.19	1.46	no	1.325	0.190919
A7KRJ0	Granule-bound starch synthase	no	1	1	1	0	no	1.391	1.571	1.481	0.127279	no	1.214	1.249	1.2315	0.0247487	no	1.426	1.478	1.452	0.0367696	no	2.049	1.985	2.017	0.0452548	no	2.393	2.251	2.322	0.100409	no	2.399	2.603	2.501	0.14425	no	2.54	2.685	2.6125	0.10253
A7TZX1	Globulin-1	no	1	1	1	0	no	0.879	0.803	0.841	0.0537401	no	0.547	0.61	0.5785	0.0445477	no	0.394	0.593	0.4935	0.140714	no	0.384	0.594	0.489	0.148492	no	0.472	0.52	0.496	0.0339411	no	0.625	0.675	0.65	0.0353553	no	0.745	0.645	0.695	0.0707107
A7XZC6	S-adenosyl-L-methionine: phosphoethanolamine N-methyltransferase	1	1	1	1	0	0.572	0.518	0.634	0.574667	0.058046	0.655	0.473	0.635	0.587667	0.0998065	0.639	0.538	0.718	0.631667	0.0902238	0.483	0.372	0.56	0.471667	0.094511	0.518	0.289	0.538	0.448333	0.138349	0.439	0.314	0.422	0.391667	0.0677963	0.393	0.292	0.522	0.402333	0.115284
A8HNG5	Z1A alpha zein protein	1	1	1	1	0	0.959	1.394	1.391	1.248	0.250286	0.975	1.19	1.116	1.09367	0.109226	1.487	1.257	1.409	1.38433	0.116967	2.701	1.675	2.135	2.17033	0.513912	1.601	2.108	3.355	2.35467	0.902642	1.442	2.002	2.75	2.06467	0.656248	1.311	2.668	3.64	2.53967	1.16979
A8HNM8	Z1D alpha zein protein	1	1	1	1	0	0.904	1.565	1.738	1.40233	0.440153	1.034	1.186	1.105	1.10833	0.0760548	1.128	1.063	1.189	1.12667	0.0630106	4.283	2.317	2.435	3.01167	1.10259	3.623	4.131	4.941	4.23167	0.664742	2.936	4.824	5.268	4.34267	1.23827	4.194	6.54	7.095	5.943	1.53989
A8IK79	Asr protein	1	no	1	1	0	0.898	no	1.313	1.1055	0.293449	1.042	no	1.292	1.167	0.176777	1.003	no	1.36	1.1815	0.252437	1.161	no	1.656	1.4085	0.350018	2.285	no	1.551	1.918	0.519016	2.426	no	2.441	2.4335	0.0106066	4.437	no	2.948	3.6925	1.05288
A8WES1	ZCN9	1	no	1	1	0	1.063	no	1.463	1.263	0.282843	0.995	no	1.067	1.031	0.0509117	1.207	no	1.512	1.3595	0.215668	1.961	no	2.031	1.996	0.0494975	6.872	no	3.106	4.989	2.66296	2.773	no	3.595	3.184	0.581242	3.698	no	3.55	3.624	0.104652
A8WES3	Uncharacterized protein	1	1	1	1	0	1.47	1.571	1.645	1.562	0.0878465	1.172	1.161	1.058	1.13033	0.0628835	1.348	1.392	1.565	1.435	0.114713	1.683	1.67	1.588	1.647	0.0515073	5.726	1.671	2.653	3.35	2.11545	6.22	3.566	4.768	4.85133	1.32896	8.753	4.075	5.992	6.27333	2.35166
A8WES5	Uncharacterized protein	1	no	1	1	0	1.508	no	1.174	1.341	0.236174	1.032	no	1.164	1.098	0.0933381	0.826	no	0.756	0.791	0.0494975	0.78	no	0.638	0.709	0.100409	0.774	no	0.484	0.629	0.205061	0.675	no	0.468	0.5715	0.146371	0.654	no	0.431	0.5425	0.157685
B0FSL2	Early responsive to dehydration protein	no	1	1	1	0	no	1.152	0.916	1.034	0.166877	no	1.027	0.775	0.901	0.178191	no	0.678	0.681	0.6795	0.00212132	no	0.734	0.705	0.7195	0.0205061	no	0.727	0.649	0.688	0.0551543	no	0.67	0.547	0.6085	0.0869741	no	0.649	0.674	0.6615	0.0176777
B2XWS9	Isopentenyl transferase IPT8	no	1	1	1	0	no	4.138	2.703	3.4205	1.0147	no	2.098	2.079	2.0885	0.013435	no	1.636	1.122	1.379	0.363453	no	2.2	1.566	1.883	0.448306	no	2.291	1.905	2.098	0.272943	no	1.964	1.225	1.5945	0.522552	no	2.404	2.237	2.3205	0.118087
B2Y0K4	Tryptophan synthase alpha	1	1	1	1	0	1.025	1.49	0.959	1.158	0.289408	0.982	1.132	0.974	1.02933	0.0890019	1.274	1.322	1.199	1.265	0.0619919	1.316	1.333	1.217	1.28867	0.0626445	1.694	1.442	1.418	1.518	0.152892	1.228	1.476	1.077	1.26033	0.201456	1.194	1.408	1.26	1.28733	0.109587
B4F7T4	Uncharacterized protein	1	1	1	1	0	1.228	1.691	1.356	1.425	0.239088	1.025	1.033	1.069	1.04233	0.0234379	1.279	1.144	1.061	1.16133	0.110029	1.086	0.992	1.294	1.124	0.154544	1.617	0.989	1.343	1.31633	0.314848	1.388	1.106	2.06	1.518	0.490106	1.918	0.942	1.989	1.61633	0.585068
B4F7U0	Proteasome subunit alpha type	1	1	no	1	0	0.753	0.94	no	0.8465	0.132229	0.959	0.93	no	0.9445	0.0205061	0.994	0.987	no	0.9905	0.00494975	0.859	1.088	no	0.9735	0.161927	0.623	0.802	no	0.7125	0.126572	0.702	1.048	no	0.875	0.244659	0.744	0.856	no	0.8	0.079196
B4F7U1	Uncharacterized protein	1	1	1	1	0	1.157	1.001	1.327	1.16167	0.16305	1.075	1.129	1.018	1.074	0.0555068	1.246	1.076	1.042	1.12133	0.109295	1.655	1.042	1.083	1.26	0.342694	1.436	1.034	1.075	1.18167	0.221211	1.289	1.048	1.149	1.162	0.121025	0.95	1.075	1.017	1.014	0.062554
B4F7V1	2-dehydro-3-deoxyphosphooctonate aldolase	1	1	1	1	0	0.915	1.592	1.986	1.49767	0.541696	0.973	1.366	1.624	1.321	0.327825	0.875	1.005	1.149	1.00967	0.13706	0.867	1.033	1.214	1.038	0.173554	1.099	1.188	1.122	1.13633	0.0461988	0.885	1.194	1.408	1.16233	0.262934	0.771	1.175	1.459	1.135	0.34574
B4F7V4	Ras-related protein Rab11A	1	1	1	1	0	1.132	0.964	0.916	1.004	0.11342	1.026	1.013	0.948	0.995667	0.0417892	1.005	1.063	0.851	0.973	0.109563	1.152	0.985	0.764	0.967	0.194625	2.002	1.089	0.842	1.311	0.611034	1.345	0.962	0.569	0.958667	0.388011	1.17	0.839	0.451	0.82	0.359876
B4F817	Dehydroascorbate reductase	1	1	1	1	0	1.162	0.791	0.802	0.918333	0.211093	0.892	0.982	0.964	0.946	0.0476235	0.947	0.963	1.019	0.976333	0.0378065	1.36	1.051	1.027	1.146	0.185718	2.863	1.153	1.22	1.74533	0.968507	1.6	1.672	1.719	1.66367	0.0599361	2.095	1.361	1.404	1.62	0.411924
B4F822	Proteasome subunit alpha type	1	1	1	1	0	0.689	1.247	0.877	0.937667	0.283904	0.816	0.889	0.847	0.850667	0.0366379	0.843	1.011	1.008	0.954	0.0961405	0.703	1.049	1.021	0.924333	0.192191	0.656	0.994	0.93	0.86	0.179544	0.579	1.031	0.941	0.850333	0.239252	0.557	1.03	0.88	0.822333	0.241715
B4F840	Uncharacterized protein	1	1	1	1	0	1.088	2.432	2.4	1.97333	0.766888	1.091	1.604	1.498	1.39767	0.270818	1.061	1.087	0.971	1.03967	0.0608714	1.191	1.231	1.145	1.189	0.0430349	2.654	1.809	1.695	2.05267	0.52388	1.048	1.727	1.595	1.45667	0.360017	1.036	1.917	1.458	1.47033	0.440629
B4F845	Uncharacterized protein	1	no	1	1	0	0.648	no	1.001	0.8245	0.249609	0.944	no	1.113	1.0285	0.119501	1.012	no	1.154	1.083	0.100409	0.89	no	1.164	1.027	0.193747	0.608	no	1.261	0.9345	0.461741	0.766	no	1.352	1.059	0.414365	0.661	no	1.371	1.016	0.502046
B4F848	Chaperonin	1	1	1	1	0	1.109	0.874	0.843	0.942	0.145454	0.893	0.887	0.94	0.906667	0.029023	1.093	1.157	1.184	1.14467	0.0467369	1.29	1.094	1.115	1.16633	0.107612	2.31	1.13	1.198	1.546	0.662516	1.717	1.381	1.415	1.50433	0.184958	1.713	1.168	1.123	1.33467	0.328418
B4F861	Uncharacterized protein	no	1	1	1	0	no	1.405	1.228	1.3165	0.125158	no	1.2	1.13	1.165	0.0494975	no	1.458	1.434	1.446	0.0169706	no	1.581	1.628	1.6045	0.033234	no	1.751	1.889	1.82	0.0975807	no	2.041	2.271	2.156	0.162635	no	1.932	2.145	2.0385	0.150614
B4F875	ATPase ASNA1 homolog	1	no	1	1	0	0.702	no	0.988	0.845	0.202233	1.024	no	1.537	1.2805	0.362746	1.063	no	1.518	1.2905	0.321734	0.936	no	1.511	1.2235	0.406586	0.405	no	1.339	0.872	0.660438	0.318	no	1.076	0.697	0.535987	0.325	no	0.983	0.654	0.465276
B4F892	Cytochrome b-c1 complex subunit Rieske, mitochondrial	1	1	1	1	0	1.001	0.979	1.158	1.046	0.0976166	0.962	1.092	0.802	0.952	0.145258	1.025	1.063	0.724	0.937333	0.185727	1.076	1.026	0.766	0.956	0.166433	1.201	0.884	0.732	0.939	0.239289	0.973	0.823	0.521	0.772333	0.23022	1.206	0.923	0.589	0.906	0.308851
B4F8B3	Glutaredoxin family protein	1	1	1	1	0	0.844	0.977	0.944	0.921667	0.0692556	0.883	1.041	0.911	0.945	0.084309	1.017	1.021	1.001	1.013	0.010583	0.867	1.021	1.135	1.00767	0.134497	1.101	0.893	0.792	0.928667	0.157557	1.148	0.985	0.916	1.01633	0.119132	0.993	0.842	1.031	0.955333	0.0999717
B4F8B4	Oxidoreductase	1	no	1	1	0	1.686	no	4.103	2.8945	1.70908	1.539	no	1.939	1.739	0.282843	1.125	no	0.827	0.976	0.210718	1.073	no	1.496	1.2845	0.299106	0.999	no	2.345	1.672	0.951766	1.384	no	1.8	1.592	0.294156	1.4	no	1.989	1.6945	0.416486
B4F8B9	Uncharacterized protein	1	1	1	1	0	0.904	0.727	1.024	0.885	0.149409	0.974	0.882	1.212	1.02267	0.170298	1.032	1.067	1.388	1.16233	0.196215	1.049	1.069	1.151	1.08967	0.0540494	0.789	1.042	1.101	0.977333	0.165748	0.814	1.156	1.348	1.106	0.270488	0.688	1.02	1.113	0.940333	0.22342
B4F8D2	Uncharacterized protein	1	1	1	1	0	1.115	no	2.831	1.973	1.2134	1.099	no	1.607	1.353	0.35921	1.06	no	1.125	1.0925	0.0459619	0.903	no	1.696	1.2995	0.560736	1.121	no	2.15	1.6355	0.727613	1.708	no	2.848	2.278	0.806102	1.83	no	3.092	2.461	0.892369
B4F8I7	Uncharacterized protein	1	1	no	1	0	1.132	1.488	no	1.31	0.25173	1.062	1.134	no	1.098	0.0509117	1.053	1.006	no	1.0295	0.033234	1.08	0.888	no	0.984	0.135765	0.774	0.898	no	0.836	0.0876812	0.714	0.933	no	0.8235	0.154856	0.722	0.87	no	0.796	0.104652
B4F8J0	Uncharacterized protein	1	1	1	1	0	0.998	1.261	1.693	1.31733	0.350908	1.152	1.041	1.045	1.07933	0.062963	1.175	0.977	0.981	1.04433	0.113178	1.434	1.136	1.088	1.21933	0.18745	2.854	1.349	1.286	1.82967	0.887658	2.762	2.017	1.638	2.139	0.571845	1.764	1.41	1.403	1.52567	0.206432
B4F8J5	Reticulon-like protein	1	1	1	1	0	0.981	0.666	0.673	0.773333	0.179879	0.828	0.743	0.675	0.748667	0.0766572	0.547	0.552	0.467	0.522	0.047697	0.489	0.539	0.401	0.476333	0.0698665	0.346	0.394	0.353	0.364333	0.0259294	0.211	0.33	0.45	0.330333	0.1195	0.28	0.449	0.537	0.422	0.13061
B4F8K1	60S ribosomal protein L7-2	1	1	1	1	0	0.46	1.743	1.741	1.31467	0.740164	0.921	1.272	1.275	1.156	0.203521	0.941	1.088	0.979	1.00267	0.0763042	0.6	0.914	0.953	0.822333	0.193531	0.141	1.091	1.027	0.753	0.530973	0.183	0.704	0.778	0.555	0.324279	0.335	0.916	0.975	0.742	0.353705
B4F8L7	Glyceraldehyde-3-phosphate dehydrogenase	1	1	no	1	0	0.855	1.567	no	1.211	0.50346	1.023	0.965	no	0.994	0.0410122	0.634	0.925	no	0.7795	0.205768	0.572	1.109	no	0.8405	0.379716	0.517	1.209	no	0.863	0.489318	0.704	1.066	no	0.885	0.255973	0.634	1.248	no	0.941	0.434164
B4F8M8	Uncharacterized protein	1	1	1	1	0	1.047	0.948	0.968	0.987667	0.0523482	0.889	0.939	0.897	0.908333	0.0268576	0.995	0.917	0.951	0.954333	0.0391067	1.157	0.846	0.883	0.962	0.169885	1.396	0.806	0.815	1.00567	0.338069	1.05	0.823	0.809	0.894	0.135281	0.793	0.817	0.756	0.788667	0.03073
B4F8P0	Uncharacterized protein	1	1	1	1	0	1.341	0.606	0.823	0.923333	0.377633	0.906	0.721	0.715	0.780667	0.108583	0.846	0.465	0.581	0.630667	0.195296	0.902	0.4	0.498	0.6	0.26609	1.254	0.321	0.523	0.699333	0.490859	1.479	0.374	0.5	0.784333	0.604889	1.431	0.419	0.578	0.809333	0.544217
B4F8P3	Uncharacterized protein	1	1	1	1	0	1.442	1.344	1.518	1.43467	0.0872315	1.102	1.19	1.284	1.192	0.0910165	0.971	0.986	1.163	1.04	0.106785	0.895	1.063	1.351	1.103	0.230617	0.423	1.234	1.305	0.987333	0.490015	0.654	0.999	1.036	0.896333	0.210681	0.284	0.967	1.179	0.81	0.4677
B4F8P4	Anthranilate synthase component I-1	1	1	1	1	0	1.042	1.028	1.181	1.08367	0.0845833	1.013	1.026	0.932	0.990333	0.0509346	1.244	1.334	1.275	1.28433	0.0457202	0.861	1.153	1.189	1.06767	0.179881	1.135	1.139	1.193	1.15567	0.0323934	1.022	1.218	1.213	1.151	0.111745	1.067	1.115	1.139	1.107	0.0366606
B4F8Q9	Uncharacterized protein	1	no	1	1	0	0.919	no	0.753	0.836	0.11738	0.849	no	0.706	0.7775	0.101116	0.668	no	0.565	0.6165	0.072832	0.609	no	0.475	0.542	0.0947523	0.527	no	0.444	0.4855	0.0586899	0.588	no	0.334	0.461	0.179605	0.536	no	0.413	0.4745	0.0869741
B4F8R5	Uncharacterized protein	1	1	1	1	0	1.145	0.854	0.857	0.952	0.16715	0.721	0.827	0.723	0.757	0.06063	0.542	0.542	0.52	0.534667	0.0127017	0.757	0.603	0.554	0.638	0.105929	2.126	0.622	0.571	1.10633	0.883425	3.075	0.78	0.52	1.45833	1.4061	3.483	0.821	0.559	1.621	1.61785
B4F8V5	Uncharacterized protein	1	1	1	1	0	1.067	1.317	1.408	1.264	0.17657	0.87	0.979	1.174	1.00767	0.154014	0.979	0.769	0.941	0.896333	0.111899	0.993	0.933	0.964	0.963333	0.0300056	0.418	0.925	1.107	0.816667	0.357047	0.403	0.872	0.985	0.753333	0.308614	0.43	1.082	0.821	0.777667	0.328153
B4F8V9	T-complex protein 1 subunit delta	1	1	1	1	0	0.705	1.033	0.967	0.901667	0.173486	0.815	0.876	0.944	0.878333	0.0645316	0.845	0.68	0.819	0.781333	0.0887149	0.767	0.814	0.796	0.792333	0.0237136	0.598	0.781	0.798	0.725667	0.110889	0.552	0.707	0.725	0.661333	0.0951122	0.475	0.777	0.82	0.690667	0.188006
B4F8W6	Uncharacterized protein	1	1	1	1	0	0.883	1.048	0.976	0.969	0.0827224	0.941	1.067	0.918	0.975333	0.0802143	1.091	1.178	1.244	1.171	0.0767398	1.054	1.188	1.371	1.20433	0.15913	0.632	1.254	1.326	1.07067	0.381598	0.754	1.156	1.153	1.021	0.231234	0.825	1.088	1.203	1.03867	0.193769
B4F8X3	Acyl-coenzyme A oxidase	1	1	1	1	0	1.303	2.749	2.356	2.136	0.747682	0.989	1.578	1.399	1.322	0.301955	0.787	0.85	0.873	0.836667	0.0445234	0.873	0.976	0.987	0.945333	0.0628835	1.381	1.316	1.192	1.29633	0.0960226	1.411	1.065	1.087	1.18767	0.193725	1.454	1.438	1.286	1.39267	0.0927218
B4F8Z8	Uncharacterized protein	1	no	1	1	0	1.735	no	1.261	1.498	0.335169	1.369	no	1.066	1.2175	0.214253	0.897	no	1.148	1.0225	0.177484	0.788	no	1.135	0.9615	0.245366	1.198	no	1.117	1.1575	0.0572756	1.368	no	1.301	1.3345	0.0473762	1.552	no	1.145	1.3485	0.287792
B4F917	Putative RAN GTPase activating family protein	1	1	1	1	0	1.144	0.777	1.087	1.00267	0.1975	0.925	0.795	0.98	0.9	0.095	0.877	0.815	0.93	0.874	0.0575587	0.801	0.786	0.95	0.845667	0.0906661	0.676	0.941	0.849	0.822	0.134547	1.022	1.512	0.909	1.14767	0.320541	0.641	1.312	0.939	0.964	0.336198
B4F925	Superoxide dismutase	1	1	1	1	0	0.731	0.528	0.588	0.615667	0.10429	0.903	0.823	0.879	0.868333	0.0410528	0.959	1.004	1.014	0.992333	0.0292973	1.023	1.083	1.114	1.07333	0.0462637	0.921	0.925	0.939	0.928333	0.00945163	1.073	1.241	1.384	1.23267	0.155667	0.998	0.999	1.173	1.05667	0.100749
B4F938	Uncharacterized protein	1	1	1	1	0	0.699	1.048	1.427	1.058	0.364103	0.808	0.775	1.179	0.920667	0.224331	0.812	0.97	1.006	0.929333	0.103196	0.617	1.079	1.09	0.928667	0.269967	0.461	1.165	1.199	0.941667	0.416617	0.463	1.197	1.221	0.960333	0.43087	0.377	1.047	1.23	0.884667	0.449073
B4F939	Uncharacterized protein	1	1	1	1	0	1.199	1.223	1.177	1.19967	0.0230072	1.144	1.065	1.097	1.102	0.0397366	1.087	1.002	0.908	0.999	0.0895377	1.099	1.042	0.958	1.033	0.0709295	0.724	0.968	1.074	0.922	0.179477	0.595	0.928	0.925	0.816	0.191397	0.772	0.989	0.914	0.891667	0.11021
B4F945	Uncharacterized protein	1	1	1	1	0	1.03	0.961	0.888	0.959667	0.0710094	0.908	0.986	0.926	0.94	0.0408412	0.925	0.845	0.779	0.849667	0.0731118	0.995	0.95	0.901	0.948667	0.0470142	1.36	1.007	0.832	1.06633	0.268954	1.391	1.289	1.366	1.34867	0.0531633	1.517	1.358	1.248	1.37433	0.135242
B4F946	Uncharacterized protein	1	1	1	1	0	1.258	1.07	1.039	1.12233	0.118509	1.524	1.319	1.165	1.336	0.180103	1.222	0.988	1.027	1.079	0.125367	0.956	0.867	1.062	0.961667	0.0976234	0.979	0.937	1	0.972	0.032078	1.054	0.771	0.676	0.833667	0.196638	1.256	0.656	0.844	0.918667	0.30689
B4F980	Uncharacterized protein	1	no	1	1	0	0.618	no	0.892	0.755	0.193747	0.913	no	0.831	0.872	0.0579828	0.877	no	1.129	1.003	0.178191	0.684	no	1.061	0.8725	0.266579	0.759	no	0.921	0.84	0.114551	0.76	no	1.073	0.9165	0.221324	0.752	no	0.845	0.7985	0.0657609
B4F985	Uncharacterized protein	no	1	1	1	0	no	0.966	0.718	0.842	0.175362	no	0.835	0.746	0.7905	0.0629325	no	0.762	0.852	0.807	0.0636396	no	0.61	0.735	0.6725	0.0883883	no	0.65	0.604	0.627	0.0325269	no	0.748	0.747	0.7475	0.000707107	no	0.534	0.56	0.547	0.0183848
B4F987	Uncharacterized protein	1	1	1	1	0	2.141	1.68	1.184	1.66833	0.478607	1.62	1.09	0.984	1.23133	0.340742	4.898	4.907	1.795	3.86667	1.79412	6.87	6.837	2.067	5.258	2.76354	6.544	5.133	1.717	4.46467	2.48193	6.262	5.578	2.031	4.62367	2.27121	4.955	3.525	1.477	3.319	1.74813
B4F989	Actin-97	1	1	no	1	0	0.937	0.633	no	0.785	0.21496	1.014	0.69	no	0.852	0.229103	1.079	1.114	no	1.0965	0.0247487	0.985	0.945	no	0.965	0.0282843	0.803	0.785	no	0.794	0.0127279	0.803	1.004	no	0.9035	0.142128	0.753	0.85	no	0.8015	0.0685894
B4F9B2	Acetyl-CoA acetyltransferase, cytosolic 1	1	1	1	1	0	1.353	1.102	1.239	1.23133	0.125676	1.034	1.191	1.053	1.09267	0.0856874	1.193	1.2	0.997	1.13	0.115235	1.276	1.363	1.103	1.24733	0.132349	1.821	1.211	1.185	1.40567	0.359924	1.518	1.161	1.116	1.265	0.220257	1.096	1.324	1.035	1.15167	0.15233
B4F9E8	Uncharacterized protein	1	1	1	1	0	0.867	0.887	0.781	0.845	0.0563205	0.917	0.755	0.824	0.832	0.0812958	0.855	0.767	0.803	0.808333	0.0442418	1.054	0.972	0.862	0.962667	0.0963397	3.845	1.513	1.396	2.25133	1.3814	3.686	2.693	1.967	2.782	0.862949	6	2.789	2.102	3.63033	2.08074
B4F9G0	Uncharacterized protein	no	1	1	1	0	no	0.976	1.059	1.0175	0.0586899	no	1.098	0.997	1.0475	0.0714178	no	1.034	1.13	1.082	0.0678823	no	0.842	0.956	0.899	0.0806102	no	0.928	0.954	0.941	0.0183848	no	0.691	0.789	0.74	0.0692965	no	0.671	0.725	0.698	0.0381838
B4F9G6	60S ribosomal protein L6	1	1	1	1	0	0.612	0.543	0.5	0.551667	0.0565007	0.948	0.685	0.847	0.826667	0.132674	1.08	1.186	1.145	1.137	0.0534509	0.689	1.014	0.969	0.890667	0.176092	0.748	0.722	0.726	0.732	0.014	0.635	0.572	0.649	0.618667	0.0410163	0.723	0.551	0.574	0.616	0.0933756
B4F9G8	Pyruvate kinase	1	1	1	1	0	0.84	0.759	0.864	0.821	0.0550182	1.02	0.9	1.169	1.02967	0.13476	0.991	1.245	1.208	1.148	0.137219	0.909	1.027	1.074	1.00333	0.0850078	0.653	0.897	1.05	0.866667	0.200231	0.652	0.784	0.853	0.763	0.102132	0.605	0.827	0.86	0.764	0.138683
B4F9H6	Superoxide dismutase	1	1	1	1	0	0.687	0.627	0.661	0.658333	0.0300888	0.935	0.78	0.885	0.866667	0.0791096	0.942	1.004	0.977	0.974333	0.0310859	0.99	0.953	0.96	0.967667	0.0196554	0.774	0.862	0.91	0.848667	0.0689734	0.972	1.287	1.189	1.14933	0.161203	0.8	1.245	1.266	1.10367	0.263193
B4F9H8	Uncharacterized protein	1	no	1	1	0	1.181	no	0.646	0.9135	0.378302	1.035	no	0.676	0.8555	0.253851	0.698	no	0.745	0.7215	0.033234	0.767	no	0.604	0.6855	0.115258	0.437	no	0.618	0.5275	0.127986	0.573	no	0.583	0.578	0.00707107	1.129	no	0.5	0.8145	0.44477
B4F9I2	Uncharacterized protein	1	1	no	1	0	0.717	0.93	no	0.8235	0.150614	0.887	0.827	no	0.857	0.0424264	0.935	0.949	no	0.942	0.00989949	0.695	0.825	no	0.76	0.0919239	0.772	0.757	no	0.7645	0.0106066	0.712	0.729	no	0.7205	0.0120208	0.891	0.875	no	0.883	0.0113137
B4F9I5	ATP synthase delta chain	1	no	1	1	0	1.207	no	0.893	1.05	0.222032	0.872	no	0.763	0.8175	0.0770746	0.955	no	1.034	0.9945	0.0558614	0.999	no	1.086	1.0425	0.0615183	2.539	no	1.131	1.835	0.995606	1.651	no	1.738	1.6945	0.0615183	2.078	no	1.037	1.5575	0.736098
B4F9J5	Glutamate dehydrogenase	no	1	1	1	0	no	0.734	0.84	0.787	0.0749533	no	1.098	1.121	1.1095	0.0162635	no	1.11	1.066	1.088	0.0311127	no	1.038	0.94	0.989	0.0692965	no	0.774	0.968	0.871	0.137179	no	0.877	0.985	0.931	0.0763675	no	0.732	0.828	0.78	0.0678823
B4F9K0	Uncharacterized protein	1	1	1	1	0	1.15	1.075	1.074	1.09967	0.0435928	1.032	1.084	1.071	1.06233	0.0270617	0.694	0.675	0.602	0.657	0.0485695	0.871	0.764	0.733	0.789333	0.072404	0.302	0.873	0.804	0.659667	0.311664	0.198	0.606	0.612	0.472	0.23731	0.328	0.776	0.707	0.603667	0.241214
B4F9K4	Uncharacterized protein	1	1	1	1	0	1.085	0.957	1.146	1.06267	0.096459	1.006	1.004	1.006	1.00533	0.0011547	1.361	1.682	1.364	1.469	0.18447	1.731	1.781	1.431	1.64767	0.189297	2.749	1.71	1.409	1.956	0.703055	1.78	2.708	1.768	2.08533	0.539279	3.332	2.521	1.767	2.54	0.782673
B4F9L2	Uncharacterized protein	1	1	no	1	0	0.971	0.903	no	0.937	0.0480833	0.829	1.026	no	0.9275	0.1393	0.994	0.977	no	0.9855	0.0120208	1.074	1.019	no	1.0465	0.0388909	1.756	1.1	no	1.428	0.463862	1.308	1.096	no	1.202	0.149907	1.683	0.991	no	1.337	0.489318
B4F9M6	Uncharacterized protein	1	1	1	1	0	1.362	2.43	2.146	1.97933	0.553163	0.915	1.39	1.462	1.25567	0.297214	0.901	0.839	0.777	0.839	0.062	1.252	1.011	1.054	1.10567	0.128539	2.977	1.511	1.435	1.97433	0.869166	1.982	1.138	1.321	1.48033	0.443987	3.216	1.525	1.498	2.07967	0.984186
B4F9M9	Isocitrate dehydrogenase [NADP]	1	1	1	1	0	0.72	0.873	0.768	0.787	0.0782496	0.958	0.951	1.134	1.01433	0.103693	1.082	1.193	1.348	1.20767	0.133605	1.072	1.252	1.318	1.214	0.127326	0.511	0.985	1.121	0.872333	0.320227	0.508	1.113	0.978	0.866333	0.317582	0.457	0.898	0.993	0.782667	0.286008
B4F9R6	60S ribosomal protein L18a	1	1	1	1	0	0.541	0.465	0.706	0.570667	0.123208	0.967	0.692	0.882	0.847	0.140801	0.912	1.039	1.21	1.05367	0.14954	0.57	0.907	0.943	0.806667	0.205748	0.824	0.986	0.935	0.915	0.0828312	0.881	0.555	0.926	0.787333	0.202461	1.219	0.816	0.941	0.992	0.206284
B4F9T3	Uncharacterized protein	1	1	1	1	0	1.027	1.068	1.142	1.079	0.0582838	0.997	1	1.04	1.01233	0.0240069	1.196	1.149	1.266	1.20367	0.0588756	1.362	1.282	1.389	1.34433	0.0556447	0.873	1.213	1.36	1.14867	0.249793	0.934	1.478	1.691	1.36767	0.390375	0.773	1.506	1.629	1.30267	0.462809
B4F9U8	Uncharacterized protein	1	1	1	1	0	0.76	0.797	0.988	0.848333	0.122361	1.009	1.054	1.012	1.025	0.0251595	1.04	1.09	1.045	1.05833	0.0275379	0.831	1.163	1.098	1.03067	0.175944	0.809	0.95	0.964	0.907667	0.0857341	0.759	1.102	1.003	0.954667	0.176534	0.776	1.032	0.956	0.921333	0.131474
B4F9U9	Uncharacterized protein	1	1	1	1	0	0.975	1.335	1.296	1.202	0.197553	1.572	1.752	1.711	1.67833	0.0943416	2.515	3.03	2.749	2.76467	0.257857	2.668	2.563	2.342	2.52433	0.166404	2.24	1.982	1.953	2.05833	0.157995	2.521	1.976	1.914	2.137	0.333996	1.672	2.209	2.159	2.01333	0.296659
B4F9V2	Uncharacterized protein	1	1	no	1	0	1.338	1.343	no	1.3405	0.00353553	1.229	1.067	no	1.148	0.114551	0.914	1.123	no	1.0185	0.147785	1.09	0.998	no	1.044	0.0650538	1.359	1.045	no	1.202	0.222032	2.088	1.193	no	1.6405	0.632861	1.942	1.153	no	1.5475	0.557907
B4F9X6	Uncharacterized protein	1	no	1	1	0	1.003	no	1.663	1.333	0.46669	1.376	no	1.146	1.261	0.162635	1.179	no	1.059	1.119	0.0848528	1.341	no	1.205	1.273	0.0961665	1.828	no	1.157	1.4925	0.474469	1.939	no	1.124	1.5315	0.576292	1.255	no	1.161	1.208	0.066468
B4FA06	APx4-Peroxisomal Ascorbate Peroxidase	1	1	1	1	0	0.713	0.582	0.651	0.648667	0.0655312	1.017	1.092	1.007	1.03867	0.0464579	1.019	1.177	1.207	1.13433	0.101002	0.877	1.014	1.082	0.991	0.104417	0.777	0.769	0.976	0.840667	0.11727	0.669	0.676	0.671	0.672	0.00360555	0.779	0.661	0.752	0.730667	0.061825
B4FA16	Branched-chain-amino-acid aminotransferase	1	1	no	1	0	0.938	0.915	no	0.9265	0.0162635	1.021	0.87	no	0.9455	0.106773	1.156	1.243	no	1.1995	0.0615183	1.287	1.339	no	1.313	0.0367696	0.69	1.232	no	0.961	0.383252	0.648	1.209	no	0.9285	0.396687	1.015	1.15	no	1.0825	0.0954594
B4FA63	Uncharacterized protein	1	1	1	1	0	0.795	0.971	0.806	0.857333	0.0985918	0.913	0.994	0.954	0.953667	0.040501	1.029	1.061	1.057	1.049	0.0174356	0.747	1.099	0.956	0.934	0.177028	1.617	1.192	1.035	1.28133	0.301109	1.449	1.21	1.416	1.35833	0.129516	1.619	1.148	1.236	1.33433	0.250424
B4FA76	Dolichyl-diphosphooligosaccharide--protein glycosyltransferase 48 kDa subunit	1	1	1	1	0	0.835	1.017	1.107	0.986333	0.138569	0.925	0.996	0.788	0.903	0.105731	1.073	1.035	0.928	1.012	0.0751864	0.927	1.06	0.759	0.915333	0.150839	0.572	1.056	0.741	0.789667	0.245643	0.59	0.886	0.594	0.69	0.169753	0.691	0.969	0.662	0.774	0.169496
B4FAB5	Uncharacterized protein	1	1	1	1	0	0.89	0.949	0.912	0.917	0.0298161	1.152	0.844	0.926	0.974	0.159512	1.162	0.812	0.96	0.978	0.175693	1.151	0.841	0.851	0.947667	0.176163	2.372	0.846	0.885	1.36767	0.869997	1.567	0.795	0.914	1.092	0.415643	1.737	0.857	1.027	1.207	0.466798
B4FAD1	S-adenosylmethionine synthase	1	no	1	1	0	0.75	no	0.54	0.645	0.148492	0.962	no	0.689	0.8255	0.19304	0.887	no	0.856	0.8715	0.0219203	0.844	no	0.677	0.7605	0.118087	0.963	no	0.659	0.811	0.21496	0.735	no	0.622	0.6785	0.0799031	0.743	no	0.57	0.6565	0.122329
B4FAD4	Uncharacterized protein	no	1	1	1	0	no	1.186	1.179	1.1825	0.00494975	no	1.228	1.195	1.2115	0.0233345	no	1.086	1.244	1.165	0.111723	no	1.038	1.165	1.1015	0.0898026	no	1.006	1.1	1.053	0.066468	no	1.063	1.055	1.059	0.00565685	no	1.046	0.904	0.975	0.100409
B4FAE1	Ras protein RIC1	1	1	1	1	0	0.874	0.631	0.852	0.785667	0.134396	0.952	0.94	1.041	0.977667	0.0551755	1.127	1.246	1.12	1.16433	0.070812	1.2	1.172	1.057	1.143	0.0757826	1.017	1.116	1.153	1.09533	0.070316	0.892	0.924	0.922	0.912667	0.0179258	1.019	0.835	0.957	0.937	0.0936162
B4FAE6	Uncharacterized protein	1	no	1	1	0	1.057	no	1.01	1.0335	0.033234	1.468	no	1.367	1.4175	0.0714178	1.603	no	1.708	1.6555	0.0742462	1.82	no	1.723	1.7715	0.0685894	1.02	no	1.63	1.325	0.431335	0.847	no	1.309	1.078	0.326683	0.997	no	1.28	1.1385	0.200111
B4FAF0	Uncharacterized protein	1	no	1	1	0	0.539	no	0.684	0.6115	0.10253	0.913	no	0.708	0.8105	0.144957	0.945	no	0.917	0.931	0.019799	0.715	no	0.793	0.754	0.0551543	0.878	no	0.809	0.8435	0.0487904	0.861	no	0.706	0.7835	0.109602	1.202	no	0.764	0.983	0.309713
B4FAF1	Uncharacterized protein	1	1	no	1	0	2.472	1.173	no	1.8225	0.918532	1.837	1.126	no	1.4815	0.502753	0.827	0.827	no	0.827	0	0.805	1.031	no	0.918	0.159806	0.336	1.233	no	0.7845	0.634275	0.931	1.222	no	1.0765	0.205768	0.156	1.237	no	0.6965	0.764382
B4FAF8	Uncharacterized protein	1	1	1	1	0	0.905	0.673	0.743	0.773667	0.119001	0.825	0.841	0.782	0.816	0.0305123	1.118	1.121	1.123	1.12067	0.00251661	1.291	1.107	1.051	1.14967	0.12556	1.001	0.981	1.004	0.995333	0.0125033	1.279	1.151	1.136	1.18867	0.0785897	0.797	1.034	1.018	0.949667	0.132455
B4FAG0	Uncharacterized protein	1	1	1	1	0	1.146	1.466	1.355	1.32233	0.162482	1.598	1.214	1.269	1.36033	0.207654	1.034	1.152	0.94	1.042	0.106226	0.835	0.944	0.87	0.883	0.0556507	0.798	0.877	0.775	0.816667	0.0535008	0.83	1.046	0.78	0.885333	0.141369	0.727	0.923	0.7	0.783333	0.121706
B4FAH3	Uncharacterized protein	1	1	no	1	0	0.652	0.688	no	0.67	0.0254558	0.958	0.942	no	0.95	0.0113137	0.963	0.989	no	0.976	0.0183848	0.862	0.946	no	0.904	0.059397	0.431	0.859	no	0.645	0.302642	0.474	0.83	no	0.652	0.25173	0.386	0.879	no	0.6325	0.348604
B4FAI1	N-acetyl-gamma-glutamyl-phosphate reductase	1	1	1	1	0	0.831	0.928	0.713	0.824	0.107671	0.93	0.932	0.802	0.888	0.0744849	0.994	0.865	0.876	0.911667	0.0715146	1.033	0.751	0.821	0.868333	0.146838	0.772	0.842	0.775	0.796333	0.0395769	0.775	0.804	0.788	0.789	0.0145258	0.704	0.879	0.769	0.784	0.088459
B4FAJ4	2-hydroxyphytanoyl-CoA lyase	1	1	1	1	0	1.072	1.175	1.209	1.152	0.0713372	1.105	1.322	1.28	1.23567	0.115093	1.147	1.229	1.012	1.12933	0.109573	1.038	1.288	1.064	1.13	0.137448	1.077	1.412	1.14	1.20967	0.178035	1.045	1.454	1.213	1.23733	0.205583	0.8	1.751	1.305	1.28533	0.475805
B4FAK9	Glyceraldehyde-3-phosphate dehydrogenase	1	1	1	1	0	1.002	1.027	1.012	1.01367	0.0125831	1.011	0.961	0.864	0.945333	0.0747418	1.059	0.889	0.929	0.959	0.0888819	1.23	0.977	1.118	1.10833	0.126777	0.724	0.978	0.92	0.874	0.133101	0.766	0.833	1.054	0.884333	0.150706	0.916	0.961	1.084	0.987	0.0869655
B4FAL9	Fructose-bisphosphate aldolase	1	1	1	1	0	1.154	1.055	1.501	1.23667	0.23421	1.316	1.401	1.374	1.36367	0.0434319	1.713	1.729	1.196	1.546	0.303214	1.823	1.84	1.423	1.69533	0.236001	1.455	1.81	1.375	1.54667	0.231535	1.365	1.901	1.288	1.518	0.333915	1.018	1.774	1.412	1.40133	0.378113
B4FAM6	Uncharacterized protein	1	1	1	1	0	0.735	0.647	0.642	0.674667	0.05231	0.932	0.979	0.878	0.929667	0.0505404	0.873	1.238	1.146	1.08567	0.189832	0.656	1.06	1.025	0.913667	0.223831	0.438	0.778	0.92	0.712	0.247685	0.484	0.625	0.742	0.617	0.129186	0.412	0.65	0.74	0.600667	0.169474
B4FAQ5	Uncharacterized protein	1	1	1	1	0	1.214	0.922	1.02	1.052	0.148607	1.109	0.849	0.88	0.946	0.142011	1.008	0.974	0.874	0.952	0.0696563	1.247	0.906	0.999	1.05067	0.176273	2.201	0.958	0.757	1.30533	0.782154	1.736	1.233	1.014	1.32767	0.370192	1.971	1.227	0.836	1.34467	0.576576
B4FAQ9	DREPP4 protein	1	no	1	1	0	1.533	no	1.213	1.373	0.226274	1.483	no	1.571	1.527	0.0622254	1.499	no	1.394	1.4465	0.0742462	2.57	no	1.538	2.054	0.729734	7.447	no	1.72	4.5835	4.0496	4.905	no	2.631	3.768	1.60796	8.857	no	2.275	5.566	4.65418
B4FAR8	Proteasome subunit alpha type	1	no	1	1	0	0.91	no	0.514	0.712	0.280014	0.896	no	0.598	0.747	0.210718	1.024	no	0.907	0.9655	0.0827315	1.059	no	0.891	0.975	0.118794	1.19	no	0.771	0.9805	0.296278	0.928	no	0.655	0.7915	0.19304	0.805	no	0.548	0.6765	0.181726
B4FAU8	Uncharacterized protein	1	1	1	1	0	1.334	0.724	0.874	0.977333	0.317857	0.977	0.755	0.802	0.844667	0.116989	0.899	1.053	0.897	0.949667	0.0894949	0.832	0.948	0.761	0.847	0.0943981	1.024	0.677	0.862	0.854333	0.173627	1.176	0.543	0.771	0.83	0.320598	0.758	0.783	0.885	0.808667	0.067278
B4FAU9	Putative cytochrome P450 superfamily protein	1	1	1	1	0	0.812	1.095	1.054	0.987	0.152935	1.328	1.225	1.393	1.31533	0.0847132	2.073	1.642	1.795	1.83667	0.2185	1.539	1.209	1.303	1.35033	0.170016	0.614	1.235	1.506	1.11833	0.457301	0.568	1.008	1.111	0.895667	0.288403	0.695	1.038	1.209	0.980667	0.261752
B4FAV3	40S ribosomal protein S3a	1	1	1	1	0	0.671	0.559	0.767	0.665667	0.104103	1.175	0.878	0.806	0.953	0.195599	1.218	1.535	1.274	1.34233	0.169187	0.746	1.182	1.092	1.00667	0.230185	0.452	0.905	1.053	0.803333	0.313133	0.363	0.567	1.016	0.648667	0.334072	0.659	0.611	1.021	0.763667	0.224146
B4FAV4	Argininosuccinate lyase	1	no	1	1	0	1.136	no	0.736	0.936	0.282843	1.16	no	0.776	0.968	0.271529	0.877	no	0.985	0.931	0.0763675	1.079	no	0.946	1.0125	0.0940452	0.84	no	0.876	0.858	0.0254558	0.835	no	0.888	0.8615	0.0374767	0.87	no	0.664	0.767	0.145664
B4FAV5	Germin-like protein 1	1	1	1	1	0	1.424	1.954	2.051	1.80967	0.3375	1.046	1.965	2.922	1.97767	0.938064	1.01	1.534	2.036	1.52667	0.513039	1.338	1.763	2.08	1.727	0.372308	2.542	1.558	1.763	1.95433	0.519153	2.329	1.704	2.098	2.04367	0.316023	2.881	1.613	1.957	2.15033	0.655736
B4FAW3	Photosystem I reaction center subunit II	1	1	no	1	0	1.135	1.923	no	1.529	0.5572	1.035	1.37	no	1.2025	0.236881	0.985	1.032	no	1.0085	0.033234	1.125	1.423	no	1.274	0.210718	1.405	1.528	no	1.4665	0.0869741	1.375	1.593	no	1.484	0.154149	1.883	2.192	no	2.0375	0.218496
B4FAW7	Uncharacterized protein	1	1	no	1	0	1.05	1.318	no	1.184	0.189505	1.074	1.269	no	1.1715	0.137886	0.892	1.123	no	1.0075	0.163342	0.956	1.126	no	1.041	0.120208	0.647	1.124	no	0.8855	0.33729	0.569	1.24	no	0.9045	0.474469	0.553	1.021	no	0.787	0.330926
B4FAY8	Negatively light-regulated protein	1	1	1	1	0	1.175	1.598	2.786	1.853	0.835224	0.958	1.148	1.262	1.12267	0.153575	1.134	1.043	1.085	1.08733	0.0455448	1.676	1.269	1.414	1.453	0.206284	4.268	1.648	1.55	2.48867	1.54173	2.403	1.6	2.685	2.22933	0.562962	3.914	1.578	2.247	2.57967	1.20301
B4FAZ6	Adaptin ear-binding coat-associated protein 2	1	1	1	1	0	1.546	1.358	3.2	2.03467	1.01358	1.232	0.804	1.897	1.311	0.550766	1.049	0.985	0.963	0.999	0.0446766	1.063	1.109	1.101	1.091	0.0245764	1.817	1.093	1.673	1.52767	0.383256	2.154	1.187	1.43	1.59033	0.503043	2.347	1.476	2.053	1.95867	0.443096
B4FAZ9	Ribonucleoside-diphosphate reductase small chain	1	1	no	1	0	1.065	0.705	no	0.885	0.254558	1.296	0.497	no	0.8965	0.564978	0.974	0.717	no	0.8455	0.181726	0.738	0.517	no	0.6275	0.156271	0.901	0.527	no	0.714	0.264458	1.093	0.487	no	0.79	0.428507	0.865	0.187	no	0.526	0.479418
B4FB47	Uncharacterized protein	1	1	1	1	0	0.461	0.45	1.249	0.72	0.45816	0.48	0.522	0.874	0.625333	0.216373	0.544	0.733	0.693	0.656667	0.0996009	0.45	0.54	0.668	0.552667	0.109551	0.76	0.482	0.577	0.606333	0.141302	1.013	0.463	0.707	0.727667	0.275582	2.049	0.406	0.576	1.01033	0.903519
B4FB55	Ras-related protein ARA-3	1	1	no	1	0	0.778	0.583	no	0.6805	0.137886	0.836	0.819	no	0.8275	0.0120208	0.855	0.888	no	0.8715	0.0233345	0.737	0.695	no	0.716	0.0296985	0.472	0.717	no	0.5945	0.173241	0.513	0.649	no	0.581	0.0961665	0.781	0.596	no	0.6885	0.130815
B4FB81	Uncharacterized protein	1	1	1	1	0	2.106	1.676	1.629	1.80367	0.262881	1.273	1.556	1.839	1.556	0.283	1.022	0.998	1.031	1.017	0.0170587	1.195	0.935	0.896	1.00867	0.162543	2.615	0.812	0.716	1.381	1.06975	1.789	1.257	1.202	1.416	0.324196	1.877	1.039	1.02	1.312	0.489397
B4FB85	Uncharacterized protein	1	1	1	1	0	1.017	3.736	2.648	2.467	1.36851	1	1.817	1.46	1.42567	0.409581	1.164	0.879	0.916	0.986333	0.154972	1.469	1.173	1.057	1.233	0.212452	0.898	1.422	1.521	1.28033	0.33479	1.015	1.315	1.225	1.185	0.153948	0.748	1.609	1.391	1.24933	0.447641
B4FBC2	Uncharacterized protein	1	1	1	1	0	0.96	0.924	1.626	1.17	0.395318	1.182	1.155	1.157	1.16467	0.0150444	0.981	1.062	0.972	1.005	0.0495681	0.885	0.926	1.326	1.04567	0.24364	0.941	0.893	0.785	0.873	0.0798999	0.852	0.846	1.256	0.984667	0.235001	0.892	0.875	1.191	0.986	0.177739
B4FBC8	Uncharacterized protein	1	1	1	1	0	2.309	1.537	2.12	1.98867	0.402408	1.618	1.35	1.763	1.577	0.20953	1.094	1.023	1.159	1.092	0.0680221	1.404	0.958	1.195	1.18567	0.223146	2.902	1.194	1.289	1.795	0.959866	2.214	1.032	1.352	1.53267	0.61136	1.686	1.072	1.433	1.397	0.308579
B4FBC9	Uncharacterized protein	1	1	1	1	0	0.998	1.029	1.642	1.223	0.363196	1.107	1.167	1.259	1.17767	0.0765593	1.176	1.132	1.132	1.14667	0.0254034	1.358	1.185	1.308	1.28367	0.08903	1.04	1.228	1.506	1.258	0.234444	1.039	1.125	1.112	1.092	0.0463573	1.148	0.988	1.117	1.08433	0.0848548
B4FBD5	Uncharacterized protein	1	1	1	1	0	1.153	0.888	0.983	1.008	0.134257	1.027	1.105	1.137	1.08967	0.0565803	1.235	1.249	1.245	1.243	0.0072111	1.316	1.225	1.181	1.24067	0.0688501	1.001	1.333	1.52	1.28467	0.262854	0.895	1.267	1.139	1.10033	0.18899	0.911	1.362	1.394	1.22233	0.270097
B4FBD6	Ribonuclease 3	1	1	1	1	0	1.641	1.203	1.36	1.40133	0.221906	1.184	0.989	1.089	1.08733	0.0975107	2.229	2.134	1.643	2.002	0.314511	3.927	2.828	2.071	2.942	0.933237	8.639	2.652	1.95	4.41367	3.67604	8.905	4.777	3.382	5.688	2.87199	6.653	6.334	3.659	5.54867	1.64425
B4FBF0	Uncharacterized protein	1	1	no	1	0	1.211	0.499	no	0.855	0.50346	1.104	0.703	no	0.9035	0.28355	1.274	0.946	no	1.11	0.231931	1.566	0.926	no	1.246	0.452548	2.478	0.864	no	1.671	1.14127	1.426	1.53	no	1.478	0.0735391	1.867	1.156	no	1.5115	0.502753
B4FBF4	Serine hydroxymethyltransferase	1	1	1	1	0	0.708	0.983	1.004	0.898333	0.165168	1.148	1.234	1.202	1.19467	0.0434665	1.1	1.188	1.152	1.14667	0.0442418	0.976	1.107	1.169	1.084	0.0985343	0.828	1.044	0.989	0.953667	0.112251	0.723	0.988	1.014	0.908333	0.161029	0.805	1.011	1.054	0.956667	0.133095
B4FBF6	Uncharacterized protein	1	1	1	1	0	0.913	1.567	1.285	1.255	0.32803	1.097	1.293	1.227	1.20567	0.0997263	1.315	1.402	1.461	1.39267	0.0734461	1.379	1.372	1.229	1.32667	0.0846542	0.963	1.476	1.186	1.20833	0.257228	1.114	1.465	0.991	1.19	0.24597	0.947	1.762	1.083	1.264	0.436609
B4FBI6	Uncharacterized protein	1	1	1	1	0	1.304	1.927	1.229	1.48667	0.383179	1.192	1.577	1.412	1.39367	0.193154	1.183	1.011	1.106	1.1	0.0861568	1.45	1.294	1.204	1.316	0.124467	1.999	1.358	1.025	1.46067	0.49505	1.513	1.267	1.209	1.32967	0.161398	1.169	1.575	1.185	1.30967	0.229925
B4FBK3	Eukaryotic initiation factor 4A	1	1	no	1	0	0.64	0.571	no	0.6055	0.0487904	0.907	0.783	no	0.845	0.0876812	1.181	1.252	no	1.2165	0.0502046	1.034	1.009	no	1.0215	0.0176777	0.534	0.883	no	0.7085	0.24678	0.521	0.732	no	0.6265	0.1492	0.487	0.647	no	0.567	0.113137
B4FBL0	CAAX prenyl protease 1	no	1	1	1	0	no	1.031	0.842	0.9365	0.133643	no	1.277	1.329	1.303	0.0367696	no	1.149	1.112	1.1305	0.026163	no	1.101	0.978	1.0395	0.0869741	no	0.992	0.84	0.916	0.10748	no	0.785	0.653	0.719	0.0933381	no	0.818	0.618	0.718	0.141421
B4FBM9	Uncharacterized protein	1	1	1	1	0	0.561	0.612	0.699	0.624	0.0697782	0.886	0.701	0.776	0.787667	0.0930502	0.921	1.135	1.166	1.074	0.133405	0.77	0.831	0.917	0.839333	0.0738535	0.545	0.792	0.79	0.709	0.142032	0.559	0.523	0.646	0.576	0.0632376	0.603	0.54	0.65	0.597667	0.0551936
B4FBP3	Signal recognition particle subunit SRP68	1	1	1	1	0	1.118	0.932	0.79	0.946667	0.164491	1.033	0.887	0.901	0.940333	0.0805564	1.096	1.061	1.079	1.07867	0.0175024	1.123	0.954	1.019	1.032	0.0852467	1.01	0.883	0.889	0.927333	0.0716543	0.913	0.752	0.679	0.781333	0.119726	0.864	0.754	0.591	0.736333	0.137355
B4FBV8	Eukaryotic translation initiation factor 3 subunit G	1	1	1	1	0	0.838	0.946	0.968	0.917333	0.0695797	1.015	1.062	1.051	1.04267	0.0245832	1.048	1.199	1.107	1.118	0.0760986	1.087	1.303	1.178	1.18933	0.108445	1.917	1.251	1.188	1.452	0.403932	1.296	1.615	1.583	1.498	0.175667	1.482	1.383	1.228	1.36433	0.128025
B4FC26	Uncharacterized protein	no	1	1	1	0	no	0.954	0.931	0.9425	0.0162635	no	0.807	0.916	0.8615	0.0770746	no	0.977	1.04	1.0085	0.0445477	no	0.779	0.922	0.8505	0.101116	no	0.703	0.913	0.808	0.148492	no	0.591	0.92	0.7555	0.232638	no	0.752	1.084	0.918	0.234759
B4FCA3	Uncharacterized protein	1	1	1	1	0	0.886	0.914	0.695	0.831667	0.119182	0.698	0.724	0.778	0.733333	0.0408085	0.625	0.584	0.692	0.633667	0.0545191	0.542	0.618	0.656	0.605333	0.058046	0.427	0.678	0.761	0.622	0.173899	0.314	0.444	0.757	0.505	0.227713	0.357	0.502	0.57	0.476333	0.108795
B4FCA4	COP9 signalosome complex subunit 4	1	1	1	1	0	1.068	2.541	1.882	1.83033	0.737858	0.938	1.55	1.118	1.202	0.314528	0.759	0.862	0.707	0.776	0.078886	0.834	0.957	0.948	0.913	0.0685638	1.468	1.319	0.864	1.217	0.314654	1.363	1.01	1.04	1.13767	0.19572	1.407	1.257	0.922	1.19533	0.248311
B4FCC0	Uncharacterized protein	1	1	1	1	0	0.744	0.851	0.928	0.841	0.0924067	1.055	1.068	1.053	1.05867	0.00814453	1.871	2.269	1.769	1.96967	0.264199	1.858	2.004	1.57	1.81067	0.220838	0.69	1.319	1.377	1.12867	0.381002	0.748	1.206	1.251	1.06833	0.278328	0.589	1.09	1.284	0.987667	0.358623
B4FCK0	USP family protein	1	1	1	1	0	1.122	0.446	0.621	0.729667	0.350857	0.948	0.619	0.681	0.749333	0.174821	0.938	0.627	0.635	0.733333	0.177292	0.982	0.564	0.621	0.722333	0.226677	1.392	0.614	0.795	0.933667	0.407115	1.068	0.856	0.922	0.948667	0.108487	1.368	0.807	0.966	1.047	0.289138
B4FCK9	60S ribosomal protein L22-2	1	1	1	1	0	0.391	0.615	0.69	0.565333	0.155565	0.847	0.773	0.908	0.842667	0.0676042	0.985	1.03	1.033	1.016	0.0268887	0.727	0.928	0.976	0.877	0.132102	0.802	0.852	0.875	0.843	0.0373229	0.849	0.985	1.102	0.978667	0.126619	0.519	0.82	0.98	0.773	0.234066
B4FCL6	60S ribosomal protein L21	no	1	1	1	0	no	0.697	0.631	0.664	0.046669	no	0.851	0.912	0.8815	0.0431335	no	1.122	1.144	1.133	0.0155563	no	0.927	1.032	0.9795	0.0742462	no	0.834	0.868	0.851	0.0240416	no	0.649	0.678	0.6635	0.0205061	no	0.656	0.669	0.6625	0.00919239
B4FCM3	Uncharacterized protein	1	1	1	1	0	1.005	0.817	1.064	0.962	0.128992	0.867	0.852	0.902	0.873667	0.025658	1.073	0.861	0.917	0.950333	0.109861	1.089	0.76	1.024	0.957667	0.174242	0.964	0.777	0.948	0.896333	0.103655	1.061	0.709	0.848	0.872667	0.177292	1.061	0.827	0.91	0.932667	0.118635
B4FCQ4	Cytochrome c oxidase subunit	no	1	1	1	0	no	0.866	1.025	0.9455	0.11243	no	0.793	1.032	0.9125	0.168999	no	1.202	1.051	1.1265	0.106773	no	0.952	0.988	0.97	0.0254558	no	0.934	1.1	1.017	0.11738	no	1.403	1.48	1.4415	0.0544472	no	1.256	1.251	1.2535	0.00353553
B4FCR0	Uncharacterized protein	1	1	1	1	0	1.108	1.047	1.02	1.05833	0.0450814	0.949	0.983	0.968	0.966667	0.0170392	0.891	0.99	1.049	0.976667	0.0798394	1.11	1.166	1.132	1.136	0.0282135	1.641	1.098	1.099	1.27933	0.313213	1.004	0.989	1.211	1.068	0.124069	0.862	0.87	1.037	0.923	0.0988079
B4FCX7	Uncharacterized protein	no	1	1	1	0	no	1.125	1.203	1.164	0.0551543	no	0.986	1.01	0.998	0.0169706	no	1.007	0.943	0.975	0.0452548	no	1.095	1.047	1.071	0.0339411	no	0.923	1.053	0.988	0.0919239	no	0.738	0.976	0.857	0.168291	no	0.887	0.976	0.9315	0.0629325
B4FD03	Uncharacterized protein	1	1	1	1	0	0.769	0.883	0.954	0.868667	0.0933292	0.764	0.805	0.886	0.818333	0.0620833	0.777	0.73	0.772	0.759667	0.0258134	0.819	0.885	0.971	0.891667	0.076219	0.435	0.957	1.085	0.825667	0.344327	0.469	0.962	1.043	0.824667	0.310668	0.463	1.025	1.208	0.898667	0.388235
B4FD17	Uncharacterized protein	1	no	1	1	0	0.904	no	1.31	1.107	0.287085	0.989	no	1.041	1.015	0.0367696	1.226	no	1.055	1.1405	0.120915	1.391	no	1.146	1.2685	0.173241	0.884	no	1.429	1.1565	0.385373	0.862	no	1.14	1.001	0.196576	0.879	no	1.279	1.079	0.282843
B4FD74	Uncharacterized protein	no	1	1	1	0	no	1.365	1.8	1.5825	0.307591	no	2.333	3.599	2.966	0.895197	no	1.261	1.276	1.2685	0.0106066	no	1.277	1.137	1.207	0.0989949	no	1.159	1.301	1.23	0.100409	no	1.207	1.167	1.187	0.0282843	no	1.133	1.187	1.16	0.0381838
B4FD80	Uncharacterized protein	1	1	1	1	0	1.222	0.904	0.83	0.985333	0.208272	1.044	1.024	1.096	1.05467	0.0371663	1.049	1.077	1.037	1.05433	0.0205264	1.004	1.035	1.156	1.065	0.0803181	0.814	1.016	1.058	0.962667	0.130451	0.959	0.989	0.971	0.973	0.0150997	1.071	1.067	1.021	1.053	0.0277849
B4FD90	40S ribosomal protein S19 OS	1	1	1	1	0	0.779	1.144	1.113	1.012	0.202378	1.015	1.312	1.249	1.192	0.15649	1.131	1.176	1.387	1.23133	0.136676	1.086	1.193	1.468	1.249	0.197061	2.248	1.109	1.362	1.573	0.598098	1.362	1.16	1.34	1.28733	0.110821	2.248	1.248	1.482	1.65933	0.523054
B4FDB1	Uncharacterized protein	1	1	1	1	0	0.71	0.854	0.787	0.783667	0.0720578	0.816	0.848	0.948	0.870667	0.0688573	0.954	0.938	1.156	1.016	0.121507	0.916	0.926	1.099	0.980333	0.10289	0.437	1.095	1.009	0.847	0.357665	0.377	1.093	1.136	0.868667	0.426338	0.522	1.078	0.993	0.864333	0.2995
B4FDG9	Sucrose-phosphatase1	1	1	1	1	0	0.821	1.106	1.131	1.01933	0.172216	1.025	0.892	1.096	1.00433	0.103558	0.994	0.972	1.097	1.021	0.0667308	1.03	0.974	1.072	1.02533	0.0491664	0.664	1.07	1.188	0.974	0.274875	0.487	0.995	1.193	0.891667	0.364167	0.574	0.99	1.25	0.938	0.340987
B4FDI5	Uncharacterized protein	no	1	1	1	0	no	0.918	0.831	0.8745	0.0615183	no	0.98	0.884	0.932	0.0678823	no	1.05	0.871	0.9605	0.126572	no	0.919	0.96	0.9395	0.0289914	no	0.763	0.879	0.821	0.0820244	no	0.885	0.814	0.8495	0.0502046	no	0.736	0.821	0.7785	0.0601041
B4FDK0	Uncharacterized protein	1	1	no	1	0	1.17	2.31	no	1.74	0.806102	1.14	1.299	no	1.2195	0.11243	1.075	0.925	no	1	0.106066	0.793	0.94	no	0.8665	0.103945	1.041	1.22	no	1.1305	0.126572	1.23	0.896	no	1.063	0.236174	0.547	1.347	no	0.947	0.565685
B4FDN9	Uncharacterized protein	1	1	1	1	0	0.639	0.724	0.709	0.690667	0.0453689	0.837	0.786	0.853	0.825333	0.0349905	0.636	0.656	0.719	0.670333	0.0433167	0.574	0.591	0.704	0.623	0.0706612	0.541	0.643	0.63	0.604667	0.0555188	0.543	0.566	0.557	0.555333	0.0115902	0.568	0.602	0.549	0.573	0.0268514
B4FDR1	Uncharacterized protein	1	no	1	1	0	1.307	no	1.688	1.4975	0.269408	1.357	no	0.912	1.1345	0.314663	1.212	no	0.864	1.038	0.246073	1.157	no	1.344	1.2505	0.132229	1.434	no	0.841	1.1375	0.419314	1.32	no	1.472	1.396	0.10748	1.444	no	1.363	1.4035	0.0572756
B4FDT4	Uncharacterized protein	no	1	1	1	0	no	2.787	1.798	2.2925	0.699329	no	2.426	1.055	1.7405	0.969443	no	0.417	0.618	0.5175	0.142128	no	1.081	1.136	1.1085	0.0388909	no	1.728	1.849	1.7885	0.0855599	no	0.506	0.668	0.587	0.114551	no	4.796	3.007	3.9015	1.26501
B4FDY6	Proteasome subunit alpha type	1	1	1	1	0	0.953	0.752	0.747	0.817333	0.117517	0.903	0.904	0.729	0.845333	0.100749	0.859	0.964	0.828	0.883667	0.0712765	0.809	0.887	0.873	0.856333	0.0415853	0.611	0.907	0.719	0.745667	0.149791	0.543	0.915	0.737	0.731667	0.186057	0.578	0.934	0.586	0.699333	0.203267
B4FE06	Uncharacterized protein	1	no	1	1	0	0.974	no	0.774	0.874	0.141421	0.856	no	0.691	0.7735	0.116673	0.936	no	0.887	0.9115	0.0346482	0.845	no	0.837	0.841	0.00565685	0.532	no	0.657	0.5945	0.0883883	0.344	no	0.636	0.49	0.206475	0.618	no	0.614	0.616	0.00282843
B4FE30	Chaperonin	1	1	1	1	0	1.611	0.995	0.656	1.08733	0.484149	1.143	0.935	0.836	0.971333	0.156692	1.097	0.808	0.902	0.935667	0.147412	1.509	0.996	0.994	1.16633	0.29676	3.187	1.071	1.431	1.89633	1.13215	2.229	1.798	1.953	1.99333	0.218312	4.006	1.184	1.168	2.11933	1.63392
B4FE73	Uncharacterized protein	1	no	1	1	0	0.776	no	1.015	0.8955	0.168999	1.001	no	1.249	1.125	0.175362	1.164	no	1.244	1.204	0.0565685	1.136	no	1.31	1.223	0.123037	0.749	no	1.206	0.9775	0.323148	0.813	no	1.035	0.924	0.156978	0.738	no	0.986	0.862	0.175362
B4FEA2	Uncharacterized protein	1	1	1	1	0	1.192	1.135	0.965	1.09733	0.118095	1.044	0.949	0.952	0.981667	0.0540031	1.009	0.977	0.986	0.990667	0.0165025	1.063	0.83	0.93	0.941	0.116889	1.212	0.828	0.849	0.963	0.215896	1.207	0.863	0.765	0.945	0.232129	1.162	0.881	0.937	0.993333	0.148729
B4FEE3	60S ribosomal protein L27	1	1	1	1	0	0.618	0.617	0.526	0.587	0.0528299	0.925	0.543	0.605	0.691	0.205007	0.731	1.164	1.177	1.024	0.253829	0.55	0.873	0.957	0.793333	0.214877	0.764	0.709	0.797	0.756667	0.044456	0.592	0.697	1.103	0.797333	0.269871	0.673	0.759	0.912	0.781333	0.121055
B4FEE7	40S ribosomal protein S26	1	1	no	1	0	0.427	0.822	no	0.6245	0.279307	0.833	0.948	no	0.8905	0.0813173	0.934	1.115	no	1.0245	0.127986	0.401	1.04	no	0.7205	0.451841	0.838	1.405	no	1.1215	0.40093	0.825	1.321	no	1.073	0.350725	1.676	2.019	no	1.8475	0.242538
B4FEF4	Uncharacterized protein	1	1	1	1	0	0.773	0.938	1.077	0.929333	0.152185	1.099	0.986	1.036	1.04033	0.0566245	1.081	1.031	1.071	1.061	0.0264575	0.797	0.971	0.993	0.920333	0.107375	0.765	0.937	0.957	0.886333	0.105553	0.888	0.821	0.847	0.852	0.0337787	0.777	0.816	0.918	0.837	0.072808
B4FEI6	Uncharacterized protein	1	no	1	1	0	0.983	no	0.917	0.95	0.046669	0.886	no	1.001	0.9435	0.0813173	1.111	no	0.996	1.0535	0.0813173	1.539	no	1.092	1.3155	0.316077	2.702	no	1.264	1.983	1.01682	1.603	no	1.382	1.4925	0.156271	1.501	no	1.368	1.4345	0.0940452
B4FEM2	Uncharacterized protein	1	1	1	1	0	1.301	1.124	0.448	0.957667	0.450169	0.938	0.942	0.511	0.797	0.247691	0.984	0.95	0.624	0.852667	0.198759	1.021	0.929	0.498	0.816	0.279211	1.081	0.911	0.457	0.816333	0.322592	1.062	0.823	0.471	0.785333	0.297295	1.086	0.89	0.377	0.784333	0.366121
B4FER7	Uncharacterized protein	1	1	1	1	0	1.104	1.289	1.142	1.17833	0.0977053	0.839	1.07	1.051	0.986667	0.128235	0.929	1.206	0.973	1.036	0.148859	1.343	1.139	0.903	1.12833	0.220194	3.124	1.246	1.058	1.80933	1.14241	2.683	1.44	1.283	1.802	0.766996	4.795	1.435	1.405	2.545	1.94861
B4FEW1	Uncharacterized protein	1	no	1	1	0	1.164	no	2.332	1.748	0.825901	0.815	no	1.16	0.9875	0.243952	0.782	no	0.708	0.745	0.0523259	0.666	no	0.525	0.5955	0.0997021	0.727	no	0.681	0.704	0.0325269	0.75	no	0.86	0.805	0.0777817	0.711	no	1.147	0.929	0.308299
B4FEY3	Arginine/serine-rich splicing factor RS2Z35 transcript I	1	1	1	1	0	0.694	0.563	0.627	0.628	0.0655057	0.79	0.79	0.789	0.789667	0.00057735	0.982	0.952	0.979	0.971	0.0165227	0.94	0.828	0.86	0.876	0.0576888	1.617	0.844	0.935	1.132	0.42248	1.198	0.865	0.978	1.01367	0.169341	1.537	0.763	0.732	1.01067	0.456081
B4FF24	UDP-glucuronic acid decarboxylase 1 isoform 1	1	1	1	1	0	1.002	1.254	1.196	1.15067	0.131975	1.441	1.411	1.563	1.47167	0.0805067	0.992	0.994	1.089	1.025	0.0554346	0.905	0.955	1.099	0.986333	0.100724	0.895	0.929	1.085	0.969667	0.101318	0.851	0.762	1.136	0.916333	0.195372	0.631	0.926	1.069	0.875333	0.223352
B4FF47	Uncharacterized protein	no	1	1	1	0	no	0.961	0.956	0.9585	0.00353553	no	1.233	1.082	1.1575	0.106773	no	1.402	1.287	1.3445	0.0813173	no	1.496	1.172	1.334	0.229103	no	1.432	1.103	1.2675	0.232638	no	1.432	1.05	1.241	0.270115	no	1.354	1.041	1.1975	0.221324
B4FF57	Uncharacterized protein	1	1	1	1	0	0.56	0.851	0.759	0.723333	0.148743	0.799	0.741	0.802	0.780667	0.0343851	0.805	0.774	0.856	0.811667	0.0414045	0.682	0.738	0.771	0.730333	0.0449926	0.458	0.75	0.705	0.637667	0.157214	0.399	0.723	0.626	0.582667	0.16629	0.405	0.731	0.656	0.597333	0.170735
B4FF65	Uncharacterized protein	1	1	1	1	0	0.928	0.899	1.035	0.954	0.071631	0.926	0.86	0.942	0.909333	0.0434665	0.746	0.824	0.899	0.823	0.0765049	0.71	0.841	0.974	0.841667	0.132001	0.4	0.871	1.034	0.768333	0.329233	0.541	0.819	0.992	0.784	0.227528	0.516	0.91	0.968	0.798	0.245935
B4FF90	Phosducin-like protein 3	1	no	1	1	0	1.421	no	1.199	1.31	0.156978	1.307	no	0.787	1.047	0.367696	1.265	no	1.23	1.2475	0.0247487	1.156	no	1.162	1.159	0.00424264	1.79	no	1.079	1.4345	0.502753	2.393	no	1.61	2.0015	0.553665	1.295	no	1.662	1.4785	0.259508
B4FFA1	Quinone oxidoreductase	1	no	1	1	0	1.064	no	1.806	1.435	0.524673	1.065	no	1.201	1.133	0.0961665	1.089	no	1.1	1.0945	0.00777817	0.91	no	1.105	1.0075	0.137886	0.689	no	1.113	0.901	0.299813	0.947	no	1.116	1.0315	0.119501	0.845	no	1.267	1.056	0.298399
B4FFA7	Enoyl-[acyl-carrier-protein] reductase isoform 1	1	1	1	1	0	0.93	0.834	0.866	0.876667	0.0488808	0.934	0.959	0.917	0.936667	0.0211266	1.241	1.234	1.253	1.24267	0.00960902	1.05	1.168	1.131	1.11633	0.0603517	0.659	0.962	0.971	0.864	0.177592	0.692	0.972	1.004	0.889333	0.171643	0.711	0.898	1.042	0.883667	0.165965
B4FFB8	5a2 protein	1	1	1	1	0	1.184	1.202	1.237	1.20767	0.0269506	1.313	1.526	1.515	1.45133	0.119926	2.27	2.227	2.463	2.32	0.125694	2.694	2.095	2.157	2.31533	0.329397	6.467	2.275	2.182	3.64133	2.44754	4.327	3.128	2.762	3.40567	0.818615	7.506	2.693	2.365	4.188	2.87815
B4FFF1	Uncharacterized protein	1	1	1	1	0	0.899	1.208	1.06	1.05567	0.154546	0.949	1.031	1.015	0.998333	0.0434665	1.214	1.081	1.261	1.18533	0.0933613	1.552	1.207	1.323	1.36067	0.175557	1.836	1.241	1.296	1.45767	0.328798	1.803	1.459	1.492	1.58467	0.189801	1.181	1.269	1.312	1.254	0.0667757
B4FFJ0	Asparagine synthetase	1	1	1	1	0	1.019	0.875	1.015	0.969667	0.0820081	1.172	0.916	0.821	0.969667	0.18155	1.218	1.118	0.907	1.081	0.158767	1.191	1.094	0.988	1.091	0.101533	1.164	1.112	0.898	1.058	0.140982	1.136	0.96	1.228	1.108	0.136176	1.048	0.962	0.948	0.986	0.0541479
B4FFJ9	Uncharacterized protein	1	no	1	1	0	0.888	no	0.301	0.5945	0.415072	0.728	no	0.444	0.586	0.200818	0.777	no	0.981	0.879	0.14425	0.986	no	0.617	0.8015	0.260922	2.5	no	0.647	1.5735	1.31027	2.603	no	1.324	1.9635	0.90439	3.049	no	0.574	1.8115	1.75009
B4FFK9	Uncharacterized protein	1	1	1	1	0	1.071	1.16	1.225	1.152	0.0773111	1.115	1.094	1.057	1.08867	0.0293655	1.184	1.2	1.161	1.18167	0.0196044	1.354	1.714	1.705	1.591	0.205297	5.694	3.018	3.161	3.95767	1.50541	4.957	5.023	5.237	5.07233	0.146374	7.409	6.259	6.089	6.58567	0.718076
B4FFL1	Ubiquitin-like protein 5	1	1	1	1	0	0.932	0.79	0.802	0.841333	0.0787485	0.957	0.954	0.937	0.949333	0.0107858	0.88	0.997	1.195	1.024	0.159226	1.36	1.063	1.368	1.26367	0.173828	2.902	1.107	1.516	1.84167	0.940771	1.979	1.509	1.842	1.77667	0.241715	2.273	1.292	1.825	1.79667	0.491113
B4FFP6	Transcription factor BTF3	1	1	1	1	0	0.936	2.381	2.001	1.77267	0.749072	1.028	1.297	1.436	1.25367	0.207423	1.104	1.111	1.181	1.132	0.0425793	1.256	0.935	1.225	1.13867	0.17706	2.821	1.383	1.855	2.01967	0.733006	2.661	1.33	1.461	1.81733	0.733567	2.977	1.715	2.351	2.34767	0.631007
B4FFQ0	Thioredoxin	1	1	1	1	0	1.53	1.666	2.336	1.844	0.431477	1.774	2.185	3.463	2.474	0.880807	1.244	1.444	1.976	1.55467	0.37834	1.348	1.446	2.174	1.656	0.451269	1.227	1.351	1.696	1.42467	0.243023	1.168	1.266	1.636	1.35667	0.246822	1.2	1.292	1.551	1.34767	0.182001
B4FFV3	Malate dehydrogenase	1	1	1	1	0	1.11	1.105	1.172	1.129	0.0373229	1.086	1.073	1.093	1.084	0.0101489	1.388	1.125	1.239	1.25067	0.131888	1.54	1.224	1.138	1.30067	0.211682	1.345	1.181	1.243	1.25633	0.082809	1.126	1.113	1.25	1.163	0.0756241	0.884	1.157	1.157	1.066	0.157617
B4FFW5	Uncharacterized protein	1	1	1	1	0	1.451	1.656	1.67	1.59233	0.122598	1.221	1.962	2.132	1.77167	0.484407	1.182	1.756	1.906	1.61467	0.382133	1.461	1.536	1.704	1.567	0.124431	1.976	1.379	1.598	1.651	0.302008	1.407	1.31	1.491	1.40267	0.0905778	1.093	1.349	1.305	1.249	0.13688
B4FFW7	Uricase	1	1	1	1	0	0.919	0.808	0.848	0.858333	0.0562168	0.958	0.871	0.889	0.906	0.0459239	1.08	0.878	0.912	0.956667	0.108154	0.92	0.86	0.937	0.905667	0.0404516	0.75	0.874	1.003	0.875667	0.126508	0.554	0.793	0.911	0.752667	0.181885	0.65	0.968	0.938	0.852	0.175579
B4FFX7	Proteasome subunit alpha type	1	1	1	1	0	1.181	0.669	0.589	0.813	0.321198	0.822	0.861	0.854	0.845667	0.0207926	0.816	0.828	0.828	0.824	0.0069282	0.919	0.819	0.784	0.840667	0.0700595	1.247	0.64	0.659	0.848667	0.345098	0.966	0.995	0.919	0.96	0.0383536	0.791	0.844	0.839	0.824667	0.0292632
B4FFZ2	Ketol-acid reductoisomerase	1	1	1	1	0	0.79	0.931	0.954	0.891667	0.0887938	1.038	1.007	1.122	1.05567	0.0595007	1.403	0.968	1.306	1.22567	0.228356	0.999	0.879	1.172	1.01667	0.147297	0.651	1.007	1.509	1.05567	0.431065	0.621	0.671	0.952	0.748	0.178429	0.686	0.836	1.27	0.930667	0.303291
B4FFZ7	Uncharacterized protein	1	no	1	1	0	0.493	no	0.95	0.7215	0.323148	0.971	no	1.048	1.0095	0.0544472	0.958	no	1.11	1.034	0.10748	0.533	no	0.972	0.7525	0.31042	0.567	no	1.01	0.7885	0.313248	0.349	no	0.728	0.5385	0.267993	0.346	no	0.8	0.573	0.321026
B4FFZ8	Uncharacterized protein	1	1	1	1	0	0.988	1.6	0.836	1.14133	0.404422	1.035	1.083	0.914	1.01067	0.0870881	0.84	0.963	0.8	0.867667	0.084949	0.752	0.962	0.691	0.801667	0.142163	0.737	1.22	0.724	0.893667	0.282688	0.543	1.139	0.392	0.691333	0.394974	0.576	1.26	0.496	0.777333	0.419911
B4FFZ9	Lipoprotein	1	1	1	1	0	1.224	2.272	2.593	2.02967	0.71595	1.06	1.431	1.631	1.374	0.289736	1.645	1.215	1.137	1.33233	0.273571	2.784	1.826	1.903	2.171	0.532268	4.993	3.045	3.522	3.85333	1.01539	7.983	4.823	4.535	5.78033	1.91299	4.675	6.129	6.888	5.89733	1.12454
B4FG03	Uncharacterized protein	1	1	1	1	0	1.129	0.906	1.084	1.03967	0.117925	1.393	1.05	1.229	1.224	0.171555	2.743	2.409	2.619	2.59033	0.168835	2.102	2.061	2.282	2.14833	0.11756	1.125	1.511	1.69	1.442	0.288751	1.369	1.506	1.638	1.50433	0.134508	0.803	1.167	1.406	1.12533	0.303652
B4FG65	Uncharacterized protein	1	1	1	1	0	5.965	2.38	2.047	3.464	2.17232	9.875	4.132	4.204	6.07033	3.29513	5.919	4.044	4.208	4.72367	1.03843	5.561	4.174	4.287	4.674	0.77024	3.191	3.139	2.884	3.07133	0.164306	1.357	2.008	1.921	1.762	0.353428	2.632	2.903	2.81	2.78167	0.137704
B4FGC8	40S ribosomal protein S12	1	1	1	1	0	1.007	0.956	0.949	0.970667	0.0316596	1.101	1.303	1.246	1.21667	0.104146	1.229	1.856	1.7	1.595	0.326422	1.522	1.713	1.566	1.60033	0.100022	2.207	1.968	1.718	1.96433	0.244521	1.725	2.312	2.064	2.03367	0.294673	1.647	1.857	1.574	1.69267	0.146923
B4FGF1	Non-green plastid inner envelope membrane protein	1	1	1	1	0	0.842	0.706	0.7	0.749333	0.0803077	1.017	0.915	0.811	0.914333	0.103002	1.903	1.62	1.784	1.769	0.142095	2.116	1.456	1.635	1.73567	0.341321	1.066	1.272	1.225	1.18767	0.107955	1.406	1.404	1.395	1.40167	0.00585947	1.234	1.177	1.085	1.16533	0.075182
B4FGF5	Uncharacterized protein	1	1	no	1	0	0.812	0.926	no	0.869	0.0806102	0.969	1.064	no	1.0165	0.0671751	0.94	0.963	no	0.9515	0.0162635	1.012	1.066	no	1.039	0.0381838	1.145	1.006	no	1.0755	0.0982878	1.206	1.356	no	1.281	0.106066	1.189	1.162	no	1.1755	0.0190919
B4FGF7	UMP-CMP kinase	1	no	1	1	0	1.365	no	1.088	1.2265	0.195869	1.119	no	1.227	1.173	0.0763675	1.131	no	1.155	1.143	0.0169706	1.24	no	1.249	1.2445	0.00636396	1.192	no	1.329	1.2605	0.0968736	0.952	no	1.623	1.2875	0.474469	0.917	no	1.476	1.1965	0.395273
B4FGG1	40S ribosomal protein S8	no	1	1	1	0	no	0.714	0.641	0.6775	0.0516188	no	0.978	0.844	0.911	0.0947523	no	1.056	1.202	1.129	0.103238	no	0.86	0.852	0.856	0.00565685	no	0.907	0.88	0.8935	0.0190919	no	0.755	0.792	0.7735	0.026163	no	0.877	0.804	0.8405	0.0516188
B4FGI9	Transport protein particle subunit trs31	no	1	1	1	0	no	1.146	0.509	0.8275	0.450427	no	1.406	0.678	1.042	0.514774	no	0.973	0.75	0.8615	0.157685	no	0.903	0.629	0.766	0.193747	no	0.919	0.549	0.734	0.26163	no	0.692	0.619	0.6555	0.0516188	no	0.749	0.425	0.587	0.229103
B4FGJ4	Pyruvate dehydrogenase E1 component subunit alpha	1	1	1	1	0	0.719	0.998	0.688	0.801667	0.170735	0.843	1.127	0.7	0.89	0.217345	1.051	1.198	1.087	1.112	0.0766225	1.029	1.194	0.825	1.016	0.184843	1.351	1.093	0.711	1.05167	0.321996	1.04	1.058	0.79	0.962667	0.149804	0.706	1.036	0.582	0.774667	0.23466
B4FGL3	Uncharacterized protein	1	1	1	1	0	0.995	0.9	0.931	0.942	0.0484458	1.148	1.064	1.004	1.072	0.0723326	1.184	0.932	0.951	1.02233	0.140329	1.013	0.856	0.957	0.942	0.0795676	0.748	0.824	0.905	0.825667	0.0785133	0.816	0.918	0.968	0.900667	0.0774683	0.678	0.819	0.879	0.792	0.103184
B4FGL9	60S ribosomal protein L11-1	1	1	1	1	0	0.644	1.003	0.884	0.843667	0.182867	0.975	1.01	0.902	0.962333	0.0551029	0.987	1.066	0.967	1.00667	0.0523482	0.832	0.957	0.908	0.899	0.0629841	0.471	0.924	0.83	0.741667	0.23907	0.492	0.638	0.656	0.595333	0.0899407	0.527	0.711	0.742	0.66	0.11622
B4FGM4	Endothelial differentiation-related factor 1	1	1	1	1	0	0.885	1.224	1.019	1.04267	0.170735	0.852	1.082	0.863	0.932333	0.129732	0.875	1.116	1.142	1.04433	0.147222	1.081	1.073	1.195	1.11633	0.0682447	3.372	1.254	1.1	1.90867	1.26962	1.709	1.467	1.787	1.65433	0.166857	2.735	1.336	1.314	1.795	0.814138
B4FGP1	Ras association and pleckstrin homology domains 1 isoform 2	1	1	1	1	0	1.597	1.13	0.824	1.18367	0.389284	1.16	0.876	0.502	0.846	0.330024	1.285	0.815	0.487	0.862333	0.4011	1.821	0.833	0.404	1.01933	0.726645	5.132	1.008	0.598	2.246	2.50774	3.211	1.19	0.77	1.72367	1.30507	3.842	1.165	0.767	1.92467	1.67234
B4FGY0	Calcyclin-binding protein	no	1	1	1	0	no	1.011	1.179	1.095	0.118794	no	1.122	0.866	0.994	0.181019	no	1.121	0.829	0.975	0.206475	no	1.141	0.797	0.969	0.243245	no	1.295	1.082	1.1885	0.150614	no	1.499	1.2	1.3495	0.211425	no	1.338	1.048	1.193	0.205061
B4FH30	Uncharacterized protein	1	1	1	1	0	1.395	1.171	1.3	1.28867	0.112429	1.155	1.075	1.142	1.124	0.0429302	1.106	1.088	1.104	1.09933	0.00986577	1.17	1.16	1.211	1.18033	0.0270247	1.08	1.119	1.189	1.12933	0.0552298	1.052	1.154	1.171	1.12567	0.064361	1.124	1.089	1.206	1.13967	0.0600528
B4FH43	Uncharacterized protein	1	1	1	1	0	0.863	1.027	1.574	1.15467	0.372296	1.109	1.162	1.195	1.15533	0.0433859	1.52	1.783	3.066	2.123	0.827181	2.383	1.604	3.646	2.54433	1.03052	6.291	1.793	5.118	4.40067	2.33322	3.851	1.747	6.247	3.94833	2.25158	6.857	1.797	4.911	4.52167	2.55237
B4FH75	Dihydrodipicolinate reductase	1	1	1	1	0	1.182	0.978	1.314	1.158	0.169281	1.026	1.072	1.051	1.04967	0.023029	0.989	1.044	1.058	1.03033	0.0364737	1.053	1.09	1.079	1.074	0.019	0.881	1.018	1.141	1.01333	0.130063	0.714	0.955	1.15	0.939667	0.218404	0.497	1.041	1.277	0.938333	0.400007
B4FH88	C-1-tetrahydrofolate synthase, cytoplasmic	1	1	1	1	0	1.076	0.983	1.165	1.07467	0.0910073	0.955	1.103	1.015	1.02433	0.0744401	1.044	1.211	1.193	1.14933	0.0916642	1.312	1.251	1.088	1.217	0.115806	1.713	1.372	1.189	1.42467	0.26594	1.314	1.312	1.19	1.272	0.0710211	1.019	1.31	1.359	1.22933	0.183794
B4FH95	Uncharacterized protein	no	1	1	1	0	no	1.118	1.036	1.077	0.0579828	no	1.544	1.128	1.336	0.294156	no	3.002	1.796	2.399	0.852771	no	2.932	1.951	2.4415	0.693672	no	2.176	1.69	1.933	0.343654	no	1.409	1.069	1.239	0.240416	no	1.792	1.22	1.506	0.404465
B4FH98	Uncharacterized protein	1	1	1	1	0	1.217	1.21	1.165	1.19733	0.0282194	0.98	1.015	1.26	1.085	0.152561	1.116	1.279	1.674	1.35633	0.286926	1.577	1.207	1.434	1.406	0.186582	2.678	1.091	1.314	1.69433	0.859146	1.957	1.153	1.512	1.54067	0.402766	1.315	1.152	1.467	1.31133	0.157532
B4FHA4	Uncharacterized protein	no	1	1	1	0	no	1.338	1.301	1.3195	0.026163	no	0.995	1.155	1.075	0.113137	no	0.589	0.626	0.6075	0.026163	no	0.625	0.419	0.522	0.145664	no	0.899	0.351	0.625	0.387495	no	0.627	0.379	0.503	0.175362	no	0.795	0.388	0.5915	0.287792
B4FHA8	Histone deacetylase HDT2	1	1	1	1	0	0.653	0.719	1.079	0.817	0.229286	0.941	0.843	0.849	0.877667	0.0549303	1.252	1.399	1.315	1.322	0.0737496	1.345	1.097	0.995	1.14567	0.180004	1.727	1.114	1.045	1.29533	0.375423	1.194	1.122	1.045	1.12033	0.074514	1.273	1.004	0.947	1.07467	0.17411
B4FHE4	Uncharacterized protein	1	no	1	1	0	0.383	no	0.763	0.573	0.268701	0.829	no	0.836	0.8325	0.00494975	0.964	no	1.362	1.163	0.281428	0.416	no	1.237	0.8265	0.580535	0.605	no	0.944	0.7745	0.239709	0.616	no	0.868	0.742	0.178191	0.725	no	0.837	0.781	0.079196
B4FHF0	Elongation factor Ts, mitochondrial	no	1	1	1	0	no	0.926	1.278	1.102	0.248902	no	0.959	0.966	0.9625	0.00494975	no	1.03	0.905	0.9675	0.0883883	no	1.001	0.884	0.9425	0.0827315	no	0.902	0.89	0.896	0.00848528	no	1.136	0.833	0.9845	0.214253	no	1.067	0.965	1.016	0.0721249
B4FHF2	Uncharacterized protein	1	no	1	1	0	1.442	no	1.522	1.482	0.0565685	1.119	no	1.373	1.246	0.179605	0.808	no	1.047	0.9275	0.168999	0.856	no	0.988	0.922	0.0933381	1.527	no	0.993	1.26	0.377595	1.192	no	0.76	0.976	0.30547	1.67	no	1.181	1.4255	0.345775
B4FHH4	Triosephosphate isomerase	1	1	1	1	0	1.103	1.211	1.053	1.12233	0.0807548	1.038	1.287	1.24	1.18833	0.132296	1.322	1.325	1.408	1.35167	0.0488092	1.56	1.646	1.616	1.60733	0.0436501	1.039	1.586	1.504	1.37633	0.295002	1.075	1.736	1.665	1.492	0.362873	1.116	1.891	1.662	1.55633	0.398159
B4FHI8	Uncharacterized protein	no	1	1	1	0	no	2.045	0.81	1.4275	0.873277	no	1.397	0.971	1.184	0.301227	no	1.888	1.933	1.9105	0.0318198	no	1.591	1.599	1.595	0.00565685	no	1.625	1.495	1.56	0.0919239	no	1.654	1.503	1.5785	0.106773	no	1.894	1.346	1.62	0.387495
B4FHJ2	Xylose isomerase	1	1	1	1	0	0.855	1.019	1.104	0.992667	0.126571	1.189	1.04	0.977	1.06867	0.108868	1.097	1.061	0.918	1.02533	0.0946802	0.88	1.121	0.897	0.966	0.134503	0.574	0.996	0.959	0.843	0.233694	0.705	1.158	0.924	0.929	0.226541	0.724	1.297	0.944	0.988333	0.289061
B4FHJ9	Uncharacterized protein	1	1	1	1	0	0.838	1.377	1.564	1.25967	0.376954	0.929	1.186	1.231	1.11533	0.16293	1.058	1.004	1.078	1.04667	0.0382797	1.038	1.107	1.094	1.07967	0.0366652	0.908	1.247	1.373	1.176	0.240493	0.979	1.22	1.255	1.15133	0.150268	1.443	1.371	1.578	1.464	0.105086
B4FHK5	NPL4 family	1	1	1	1	0	1.081	1.201	0.879	1.05367	0.162731	1.068	1.049	0.99	1.03567	0.0406735	1.175	1.013	0.997	1.06167	0.098475	1.028	0.934	0.96	0.974	0.0485386	0.949	0.999	0.961	0.969667	0.0261024	0.927	1.015	1.037	0.993	0.0582065	1.007	0.97	0.966	0.981	0.0226053
B4FHM1	Uncharacterized protein	1	1	1	1	0	1.335	0.75	0.786	0.957	0.327852	1.274	0.582	0.946	0.934	0.346156	1.008	0.819	0.872	0.899667	0.0974902	1.017	0.691	0.759	0.822333	0.171981	0.745	0.603	0.62	0.656	0.0775435	1.062	0.721	0.682	0.821667	0.209046	0.959	0.626	0.635	0.74	0.189713
B4FHM4	Uncharacterized protein	1	1	1	1	0	0.906	0.85	1.017	0.924333	0.0849961	0.981	1.086	1.157	1.07467	0.0885457	1.071	1.219	1.242	1.17733	0.0928027	1.192	1.047	1.275	1.17133	0.115396	1.196	1.06	1.261	1.17233	0.102569	1.282	1.164	1.414	1.28667	0.125065	0.99	1.072	1.398	1.15333	0.215818
B4FHM5	60S ribosomal protein L37a	1	1	1	1	0	0.584	0.757	0.851	0.730667	0.135434	0.733	0.884	0.926	0.847667	0.1015	0.777	1.196	1.217	1.06333	0.248194	0.646	1.1	1.176	0.974	0.286587	1.516	0.876	0.936	1.10933	0.353459	0.754	0.83	0.9	0.828	0.0730205	0.91	0.769	0.844	0.841	0.0705479
B4FHN3	Uncharacterized protein	1	1	1	1	0	1.038	1.013	0.91	0.987	0.0678454	1.291	1.085	0.934	1.10333	0.179205	1.724	1.227	1.254	1.40167	0.279475	1.997	1.41	1.151	1.51933	0.433468	4.418	1.502	1.184	2.368	1.78246	2.987	1.587	1.358	1.97733	0.881862	3.529	1.255	1.05	1.94467	1.3759
B4FHT1	Annexin	1	1	1	1	0	0.753	0.794	0.827	0.791333	0.037072	1.159	0.928	1.099	1.062	0.119862	0.668	0.618	0.658	0.648	0.0264575	0.654	0.53	0.545	0.576333	0.0676782	0.632	0.472	0.431	0.511667	0.106209	0.565	0.416	0.401	0.460667	0.0906661	0.62	0.415	0.39	0.475	0.126194
B4FHZ4	NADH ubiquinone oxidoreductase B14 subunit	1	1	1	1	0	1.235	0.979	1.318	1.17733	0.176704	1.077	1.171	1.352	1.2	0.139775	0.996	1.071	1.18	1.08233	0.0925221	1.026	1.139	1.268	1.14433	0.121088	1.524	1.063	1.157	1.248	0.2436	1.118	1.328	1.217	1.221	0.105057	0.835	1.252	1.388	1.15833	0.288153
B4FI21	Eukaryotic initiation factor 5C CG2922-PF, isoform F	1	1	1	1	0	0.747	0.914	0.642	0.767667	0.137173	1.07	0.931	0.823	0.941333	0.123824	1.139	1.15	1.225	1.17133	0.046801	1.14	1.086	1.13	1.11867	0.0287286	0.598	0.937	0.876	0.803667	0.180705	0.644	0.707	0.669	0.673333	0.0317228	0.609	0.72	0.605	0.644667	0.0652712
B4FI76	Uncharacterized protein	1	1	1	1	0	0.655	1.463	0.803	0.973667	0.430188	1.164	1.163	0.926	1.08433	0.137122	0.994	0.892	0.881	0.922333	0.0623084	1.092	0.781	0.763	0.878667	0.184971	1.949	0.941	0.791	1.227	0.629752	1.157	0.928	0.77	0.951667	0.194582	1.636	1.008	0.734	1.126	0.462433
B4FI86	Proteasome subunit beta type	1	1	1	1	0	1.175	1.087	1.059	1.107	0.060531	1.02	0.997	0.96	0.992333	0.030271	0.925	0.948	0.958	0.943667	0.0169214	0.931	0.905	0.927	0.921	0.014	0.951	1.013	0.874	0.946	0.0696348	1.012	1.046	0.958	1.00533	0.0443772	1.041	1.052	0.955	1.016	0.0531131
B4FI88	60S acidic ribosomal protein P2A	1	1	1	1	0	1.093	0.973	1.198	1.088	0.112583	1.024	0.84	0.869	0.911	0.0989293	1.492	1.165	1.128	1.26167	0.200331	1.494	1.203	1.081	1.25933	0.212185	1.746	1.223	1.114	1.361	0.337845	1.853	1.284	1.239	1.45867	0.342243	2.069	1.242	1.277	1.52933	0.467693
B4FIA6	Histone H2A	no	1	1	1	0	no	0.654	1.045	0.8495	0.276479	no	0.727	0.898	0.8125	0.120915	no	0.53	0.743	0.6365	0.150614	no	0.607	0.785	0.696	0.125865	no	0.538	0.788	0.663	0.176777	no	0.594	0.821	0.7075	0.160513	no	0.806	0.961	0.8835	0.109602
B4FIB2	Ras-related protein RIC2	1	1	1	1	0	0.901	0.463	0.583	0.649	0.226336	0.942	0.607	0.691	0.746667	0.1743	0.828	0.939	0.716	0.827667	0.1115	0.785	0.664	0.62	0.689667	0.085442	0.781	0.654	0.516	0.650333	0.132538	0.887	0.498	0.478	0.621	0.23058	0.96	0.355	0.43	0.581667	0.329785
B4FIC0	Citrate synthase	1	1	1	1	0	0.751	1.27	1.457	1.15933	0.365779	0.994	1.134	1.151	1.093	0.0861568	1.124	1.253	1.129	1.16867	0.0730776	1.008	1.358	1.197	1.18767	0.175187	0.741	1.164	1.113	1.006	0.230909	0.667	1.079	0.991	0.912333	0.216973	0.757	0.984	1.091	0.944	0.170555
B4FID1	Uncharacterized protein	1	1	1	1	0	0.553	0.705	0.842	0.7	0.144565	1.028	1.137	0.861	1.00867	0.139012	0.947	1.098	1.015	1.02	0.0756241	0.719	0.989	0.971	0.893	0.150957	0.695	0.986	0.845	0.842	0.145523	0.619	0.58	0.721	0.64	0.072808	0.709	0.669	0.729	0.702333	0.0305505
B4FIE5	Transcription factor BTF3	1	1	1	1	0	0.846	0.992	0.963	0.933667	0.0772938	0.908	0.972	1.007	0.962333	0.0502029	0.985	0.941	0.953	0.959667	0.022745	1.169	0.861	0.915	0.981667	0.164467	2.423	1.017	0.967	1.469	0.826566	1.702	1.212	1.155	1.35633	0.30071	2.511	1.144	1.145	1.6	0.788949
B4FIE9	S-adenosylmethionine synthase	1	1	1	1	0	1.388	0.909	0.707	1.00133	0.349763	1.281	1.213	0.914	1.136	0.195241	0.977	1.101	1.137	1.07167	0.0839365	0.809	1.005	1.017	0.943667	0.116779	0.859	1.005	0.896	0.92	0.0759013	0.655	0.858	0.74	0.751	0.101946	0.578	0.886	0.76	0.741333	0.154846
B4FIF8	Uncharacterized protein	1	1	1	1	0	1.007	1.414	1.001	1.14067	0.236733	1.095	1.085	0.848	1.00933	0.139808	1.066	1.019	1.059	1.048	0.0253574	0.953	1.16	0.951	1.02133	0.120093	0.623	1.352	0.949	0.974667	0.365177	0.622	1.049	0.624	0.765	0.245953	0.765	1.248	0.773	0.928667	0.27658
B4FIG6	Uncharacterized protein	1	1	1	1	0	0.928	1.073	1.686	1.229	0.402359	1.157	1.066	1.158	1.127	0.0528299	1.114	1.017	1.214	1.115	0.0985038	0.949	1.028	1.091	1.02267	0.0711501	0.475	0.949	1.254	0.892667	0.392543	0.828	0.825	0.943	0.865333	0.067278	0.399	0.897	1.215	0.837	0.411296
B4FIH9	Xylose isomerase	1	1	1	1	0	0.765	0.99	0.895	0.883333	0.112953	1.045	0.981	0.927	0.984333	0.0590706	1.237	1.272	1.276	1.26167	0.0214554	1.32	1.541	1.357	1.406	0.118368	0.946	1.426	1.226	1.19933	0.241109	1.018	1.338	1.109	1.155	0.164885	1.44	1.471	1.249	1.38667	0.120226
B4FIK1	Putative ubiquitin-conjugating enzyme family	1	1	1	1	0	0.932	2.941	2.793	2.222	1.11962	1.122	1.757	1.955	1.61133	0.435185	1.484	1.201	1.483	1.38933	0.163102	1.551	1.98	2.171	1.90067	0.317522	1.241	2.934	3.431	2.53533	1.14814	1.374	2.564	3.178	2.372	0.917198	1.077	3.954	4.446	3.159	1.81977
B4FIL7	GNAT transcription factor	1	1	1	1	0	0.985	0.798	0.993	0.925333	0.110346	0.993	1.162	0.99	1.04833	0.0984496	1.243	1.353	1.236	1.27733	0.0656227	1.23	1.396	1.337	1.321	0.0841487	0.666	1.224	1.307	1.06567	0.348601	0.744	1.297	1.369	1.13667	0.34196	0.691	1.369	1.937	1.33233	0.623809
B4FIR4	Uncharacterized protein	1	1	no	1	0	1.105	0.883	no	0.994	0.156978	1.018	1.002	no	1.01	0.0113137	1.171	1.131	no	1.151	0.0282843	1.398	0.996	no	1.197	0.284257	2.144	0.976	no	1.56	0.825901	1.674	0.91	no	1.292	0.54023	1.734	0.919	no	1.3265	0.576292
B4FIW6	Uncharacterized protein	1	1	1	1	0	0.831	1.296	1.157	1.09467	0.238685	0.969	1.096	0.958	1.00767	0.0766964	0.931	0.744	0.721	0.798667	0.11518	0.894	0.786	0.743	0.807667	0.0777967	0.903	0.805	0.867	0.858333	0.0495715	0.713	0.678	0.837	0.742667	0.0835484	0.782	0.952	0.879	0.871	0.0852819
B4FIZ5	Uncharacterized protein	1	1	1	1	0	0.726	0.758	0.726	0.736667	0.0184752	0.956	0.844	0.863	0.887667	0.0599361	0.933	0.942	0.938	0.937667	0.00450925	1.174	0.786	0.764	0.908	0.230625	2.399	0.806	0.818	1.341	0.916275	1.805	1.021	0.963	1.263	0.470281	2.193	0.792	0.822	1.269	0.800348
B4FJ16	Succinate dehydrogenase [ubiquinone] iron-sulfur subunit, mitochondrial	no	1	1	1	0	no	0.84	0.674	0.757	0.11738	no	0.856	0.763	0.8095	0.0657609	no	0.993	1.115	1.054	0.086267	no	1.056	1.019	1.0375	0.026163	no	1.066	0.891	0.9785	0.123744	no	1.232	1.117	1.1745	0.0813173	no	1.127	0.95	1.0385	0.125158
B4FJ28	Signal recognition particle 9 kDa protein	1	1	1	1	0	0.871	0.985	0.948	0.934667	0.0581578	1.298	1.006	1.151	1.15167	0.146001	1.324	1.331	1.61	1.42167	0.163139	1.405	1.465	1.612	1.494	0.106504	1.843	1.618	1.808	1.75633	0.121072	2.058	1.883	2.255	2.06533	0.186108	1.414	2.377	2.062	1.951	0.491002
B4FJ31	Small nuclear ribonucleoprotein F	1	no	1	1	0	1.395	no	3.188	2.2915	1.26784	1.046	no	1.638	1.342	0.418607	0.947	no	0.894	0.9205	0.0374767	1.038	no	0.965	1.0015	0.0516188	1.599	no	1.39	1.4945	0.147785	1.419	no	0.92	1.1695	0.352846	1.441	no	1.25	1.3455	0.135057
B4FJ34	Uncharacterized protein	1	1	1	1	0	1.591	1.321	1.063	1.325	0.264023	1.099	1.332	1.146	1.19233	0.123217	1.543	1.925	1.731	1.733	0.191008	1.295	1.559	1.306	1.38667	0.149346	2.05	1.55	1.16	1.58667	0.446132	1.684	1.304	1.293	1.427	0.222636	2.267	1.2	1.117	1.528	0.641337
B4FJ40	Uncharacterized protein	no	1	1	1	0	no	1.148	1.215	1.1815	0.0473762	no	1.298	1.111	1.2045	0.132229	no	0.8	0.974	0.887	0.123037	no	1.132	0.9	1.016	0.164049	no	0.909	1.024	0.9665	0.0813173	no	0.796	0.81	0.803	0.00989949	no	1.111	0.892	1.0015	0.154856
B4FJB2	Ras protein Rab11D	1	1	1	1	0	no	0.669	1.119	0.894	0.318198	no	0.77	0.781	0.7755	0.00777817	no	0.543	0.535	0.539	0.00565685	no	0.573	0.388	0.4805	0.130815	no	0.531	0.447	0.489	0.059397	no	0.635	0.326	0.4805	0.218496	no	0.413	0.401	0.407	0.00848528
B4FJB5	Hydrogen-transporting ATP synthase, rotational mechanism	1	1	1	1	0	1.304	2.282	2.393	1.993	0.599267	1.155	1.481	1.499	1.37833	0.193622	0.857	0.843	0.766	0.822	0.049	0.943	0.883	0.883	0.903	0.034641	1.222	1.233	1.188	1.21433	0.0234592	1.553	1.128	1.18	1.287	0.231825	1.86	1.651	1.6	1.70367	0.137769
B4FJM6	Uncharacterized protein	1	1	no	1	0	1.212	1.432	no	1.322	0.155563	1.201	1.217	no	1.209	0.0113137	1.103	1.286	no	1.1945	0.129401	1.248	1.316	no	1.282	0.0480833	2.654	1.436	no	2.045	0.861256	2.514	2.117	no	2.3155	0.280721	4.221	2.112	no	3.1665	1.49129
B4FJP1	Nucleic acid-binding/nucleotide-binding protein	1	1	1	1	0	1.049	0.996	1.129	1.058	0.0669552	1.074	1.029	1.05	1.051	0.0225167	1.1	1.289	1.024	1.13767	0.136456	1.138	1.184	0.982	1.10133	0.105874	1.906	1.102	0.984	1.33067	0.501734	1.128	1.169	1.052	1.11633	0.0593661	1.282	1.047	0.858	1.06233	0.212415
B4FJR7	Uncharacterized protein	no	1	1	1	0	no	2.974	3.382	3.178	0.2885	no	2.129	2.164	2.1465	0.0247487	no	0.917	0.837	0.877	0.0565685	no	1.278	1.093	1.1855	0.130815	no	1.904	1.476	1.69	0.302642	no	1.128	1.03	1.079	0.0692965	no	1.857	1.301	1.579	0.393151
B4FJT1	Uncharacterized protein	1	1	no	1	0	0.753	0.887	no	0.82	0.0947523	0.836	0.983	no	0.9095	0.103945	0.85	0.973	no	0.9115	0.0869741	0.802	0.884	no	0.843	0.0579828	0.611	0.752	no	0.6815	0.0997021	0.622	0.669	no	0.6455	0.033234	0.573	0.655	no	0.614	0.0579828
B4FJT2	Uncharacterized protein	1	1	1	1	0	1.167	0.635	0.742	0.848	0.281395	1.043	0.767	1.013	0.941	0.151433	0.951	1.035	1.145	1.04367	0.0972899	0.946	0.828	0.892	0.888667	0.0590706	0.787	0.891	1.114	0.930667	0.16707	0.983	0.798	1.44	1.07367	0.330464	1.077	0.479	1.341	0.965667	0.441653
B4FJT7	Uncharacterized protein	no	1	1	1	0	no	0.688	2.142	1.415	1.02813	no	0.79	0.903	0.8465	0.0799031	no	0.911	0.532	0.7215	0.267993	no	0.818	1.644	1.231	0.58407	no	0.894	0.536	0.715	0.253144	no	1.053	2.31	1.6815	0.888833	no	1.006	2.114	1.56	0.783474
B4FK00	Uncharacterized protein	1	1	no	1	0	1.255	0.859	no	1.057	0.280014	1.038	0.876	no	0.957	0.114551	0.886	0.727	no	0.8065	0.11243	0.888	0.628	no	0.758	0.183848	1.298	0.635	no	0.9665	0.468812	1.346	0.902	no	1.124	0.313955	1.197	0.694	no	0.9455	0.355675
B4FK20	Uncharacterized protein	no	1	1	1	0	no	1.545	1.369	1.457	0.124451	no	0.972	1.024	0.998	0.0367696	no	0.767	0.768	0.7675	0.000707107	no	0.602	0.864	0.733	0.185262	no	0.826	0.85	0.838	0.0169706	no	0.718	0.753	0.7355	0.0247487	no	0.731	0.792	0.7615	0.0431335
B4FK47	Uncharacterized protein	1	1	no	1	0	1.789	1.462	no	1.6255	0.231224	1.265	1.172	no	1.2185	0.0657609	1.506	1.322	no	1.414	0.130108	1.741	1.464	no	1.6025	0.195869	3.635	1.517	no	2.576	1.49765	2.966	1.564	no	2.265	0.991364	1.973	1.598	no	1.7855	0.265165
B4FK49	Nucleoside diphosphate kinase	1	1	1	1	0	1.119	0.893	0.764	0.925333	0.179695	0.946	1.121	1.047	1.038	0.0878465	1.33	1.566	1.735	1.54367	0.203422	1.536	1.642	1.626	1.60133	0.0571431	2.25	1.382	1.369	1.667	0.504935	1.885	2.14	2.16	2.06167	0.153324	1.6	1.604	1.442	1.54867	0.0923977
B4FK58	Signal recognition particle 19 kDa protein	1	1	1	1	0	0.794	0.89	0.752	0.812	0.070739	0.804	1.102	1.045	0.983667	0.158184	0.777	1.111	1.254	1.04733	0.24479	1.036	1.174	1.112	1.10733	0.0691183	2.583	1.154	1.254	1.66367	0.797735	1.635	1.585	1.421	1.547	0.111946	2.437	1.437	1.14	1.67133	0.679512
B4FK63	Spliceosomal protein	1	1	1	1	0	0.595	1.022	0.753	0.79	0.215891	0.923	0.969	1.132	1.008	0.109823	0.924	0.832	0.971	0.909	0.0707036	0.838	0.862	0.909	0.869667	0.0361156	0.522	0.771	0.801	0.698	0.153157	0.518	0.877	0.909	0.768	0.217097	0.473	0.831	0.766	0.69	0.190717
B4FK69	Acyl carrier protein	1	1	1	1	0	0.827	0.918	0.958	0.901	0.0671342	0.952	1.215	1.171	1.11267	0.14087	1.037	1.122	1.18	1.113	0.0719236	1.101	1.276	1.181	1.186	0.0876071	0.993	1.124	1.182	1.09967	0.0968211	0.743	1.225	1.21	1.05933	0.274055	0.717	0.949	1.093	0.919667	0.189709
B4FK84	Uncharacterized protein	1	1	1	1	0	1.286	0.691	0.742	0.906333	0.329788	0.972	1.116	1.097	1.06167	0.0782326	0.825	0.71	0.775	0.77	0.0576628	0.633	0.593	0.616	0.614	0.0200749	0.461	0.487	0.538	0.495333	0.0391706	0.395	0.616	0.574	0.528333	0.117364	0.471	0.574	0.69	0.578333	0.109564
B4FKA4	40S ribosomal protein S14	1	1	1	1	0	1.268	1.346	1.259	1.291	0.0478435	0.915	1.17	1.107	1.064	0.132827	0.92	1.273	1.433	1.20867	0.262481	0.802	2.234	2.332	1.78933	0.856459	2.546	1.378	1.124	1.68267	0.758378	2.01	1.337	1.522	1.623	0.347682	1.285	1.017	1.59	1.29733	0.286699
B4FKD5	Eukaryotic translation initiation factor 6	1	1	1	1	0	1.129	2.397	1.58	1.702	0.642743	1.296	1.445	1.159	1.3	0.143042	1.549	1.317	1.604	1.49	0.152325	1.268	1.39	1.592	1.41667	0.163638	0.922	1.472	1.443	1.279	0.309511	0.965	1.283	1.456	1.23467	0.249043	0.972	1.276	1.407	1.21833	0.22316
B4FKF4	Uncharacterized protein	1	1	1	1	0	1.029	0.857	1.033	0.973	0.100479	0.924	0.899	1.007	0.943333	0.0565361	0.881	0.928	0.891	0.9	0.0247588	0.924	0.883	0.904	0.903667	0.020502	1.081	0.726	1.017	0.941333	0.18921	0.795	0.788	0.956	0.846333	0.0950386	0.739	0.682	0.795	0.738667	0.0565007
B4FKG5	Abscisic stress ripening protein 2	1	1	1	1	0	1.006	0.641	0.854	0.833667	0.183348	1.133	0.811	0.948	0.964	0.161595	0.765	0.796	0.671	0.744	0.0650922	0.762	0.634	0.902	0.766	0.134045	0.81	0.757	0.638	0.735	0.0880852	0.968	0.801	0.953	0.907333	0.0923923	0.864	0.88	0.759	0.834333	0.0657292
B4FKH7	Cytochrome b5	1	1	1	1	0	1.282	0.621	0.601	0.834667	0.387531	1.093	0.896	0.845	0.944667	0.130967	1.046	0.845	0.988	0.959667	0.103452	1.184	0.719	0.816	0.906333	0.245309	2.034	0.666	0.674	1.12467	0.787516	2.094	0.66	0.704	1.15267	0.815515	2.896	0.697	0.717	1.43667	1.26386
B4FKM1	Guanine nucleotide-binding protein beta subunit-like protein	1	no	1	1	0	0.591	no	0.809	0.7	0.154149	0.851	no	1.04	0.9455	0.133643	1.207	no	1.39	1.2985	0.129401	1.067	no	1.106	1.0865	0.0275772	0.619	no	0.765	0.692	0.103238	0.679	no	0.784	0.7315	0.0742462	0.813	no	0.803	0.808	0.00707107
B4FKP4	Uncharacterized protein	1	1	1	1	0	1.047	1.614	1.234	1.29833	0.288923	1.113	1.333	1.144	1.19667	0.119081	1.455	1.279	1.297	1.34367	0.0968366	3.39	1.676	1.57	2.212	1.02155	1.872	3.045	2.691	2.536	0.601665	2.351	4.056	2.762	3.05633	0.889792	3.039	3.663	3.256	3.31933	0.316784
B4FKT1	Protein YIF1A	1	no	1	1	0	0.764	no	0.902	0.833	0.0975807	0.906	no	1.459	1.1825	0.39103	0.695	no	0.817	0.756	0.086267	0.632	no	0.699	0.6655	0.0473762	0.707	no	0.66	0.6835	0.033234	0.509	no	0.311	0.41	0.140007	0.506	no	0.315	0.4105	0.135057
B4FKZ5	3-ketoacyl-CoA synthase	no	1	1	1	0	no	3.805	2.864	3.3345	0.665387	no	1.966	1.69	1.828	0.195161	no	1.231	0.887	1.059	0.243245	no	1.683	1.283	1.483	0.282843	no	1.909	1.626	1.7675	0.200111	no	1.675	1.2	1.4375	0.335876	no	1.959	1.801	1.88	0.111723
B4FL17	Translationally-controlled tumor protein	1	1	1	1	0	1.114	0.906	0.931	0.983667	0.113562	1.184	1.024	1.144	1.11733	0.0832666	1.251	1.689	1.488	1.476	0.219246	1.014	1.546	1.449	1.33633	0.283331	0.871	1.222	1.466	1.18633	0.299099	0.807	1.473	1.664	1.31467	0.449905	0.785	1.3	1.35	1.145	0.31277
B4FL64	Ribosomal protein L19	1	1	1	1	0	0.542	0.515	0.604	0.553667	0.0456326	0.915	0.801	0.875	0.863667	0.0578389	0.795	1.221	1.17	1.062	0.232631	0.51	0.967	0.965	0.814	0.263274	0.381	0.826	0.888	0.698333	0.276562	0.318	0.588	0.635	0.513667	0.171074	0.428	0.549	0.575	0.517333	0.0784496
B4FL77	Rickettsia 17 kDa surface antigen family protein	1	1	1	1	0	0.726	1.138	0.906	0.923333	0.206546	0.972	1.256	1.18	1.136	0.147024	0.99	1.162	0.802	0.984667	0.180059	1.033	1.219	1.213	1.155	0.105698	0.818	1.505	0.85	1.05767	0.387732	0.742	0.863	1.071	0.892	0.166406	0.56	1.056	0.982	0.866	0.267574
B4FL79	Uncharacterized protein	1	1	1	1	0	0.996	0.905	0.753	0.884667	0.122769	0.922	0.859	0.895	0.892	0.031607	1.079	1.085	1.056	1.07333	0.015308	1.302	0.938	0.941	1.06033	0.209295	2.113	0.999	1.01	1.374	0.640016	1.386	1.07	1.151	1.20233	0.164135	1.702	1.05	1.081	1.27767	0.36781
B4FLA2	Chorismate synthase	1	1	1	1	0	0.845	0.857	0.722	0.808	0.0747195	1.009	1.018	0.969	0.998667	0.0260832	1.195	1.146	1.202	1.181	0.0305123	1.305	1.139	1.037	1.16033	0.135268	1.08	0.977	1.028	1.02833	0.0515008	0.937	1.182	1.143	1.08733	0.131645	0.885	1.013	1.053	0.983667	0.0877572
B4FLE3	Prostaglandin E synthase 3	1	1	no	1	0	0.992	1.05	no	1.021	0.0410122	1.051	1.162	no	1.1065	0.0784889	0.988	1.182	no	1.085	0.137179	0.891	1.177	no	1.034	0.202233	1.318	1.331	no	1.3245	0.00919239	1.256	1.675	no	1.4655	0.296278	0.977	1.547	no	1.262	0.403051
B4FLG1	Uncharacterized protein	1	1	1	1	0	0.889	0.748	1.098	0.911667	0.176098	0.924	0.792	0.924	0.88	0.0762102	0.932	0.771	0.795	0.832667	0.0868581	0.929	0.667	0.849	0.815	0.134268	1.617	0.685	0.835	1.04567	0.500441	1.115	0.739	0.861	0.905	0.191823	1.699	0.63	0.822	1.05033	0.569906
B4FLH6	NADH-ubiquinone oxidoreductase B18 subunit	1	1	1	1	0	1.217	1.156	1.015	1.12933	0.103607	0.899	1.031	1.209	1.04633	0.155568	0.817	0.838	0.875	0.843333	0.0293655	1.036	0.997	1.004	1.01233	0.0207926	2.308	1.039	1.019	1.45533	0.738499	1.393	1.396	1.538	1.44233	0.0828633	2.071	1.17	1.191	1.47733	0.514238
B4FLL4	Purple acid phosphatase	no	1	1	1	0	no	0.903	1.698	1.3005	0.56215	no	1.035	1.289	1.162	0.179605	no	0.688	1.076	0.882	0.274357	no	0.733	1.171	0.952	0.309713	no	0.582	1.4	0.991	0.578413	no	0.732	1.188	0.96	0.322441	no	0.718	1.56	1.139	0.595384
B4FLR0	GrpE protein homolog	no	1	1	1	0	no	1.102	1.584	1.343	0.340825	no	0.951	1.265	1.108	0.222032	no	1.084	1.298	1.191	0.151321	no	1.236	1.706	1.471	0.33234	no	1.234	1.821	1.5275	0.415072	no	1.35	1.944	1.647	0.420021	no	1.22	1.616	1.418	0.280014
B4FLT9	Uncharacterized protein	1	1	1	1	0	1.573	4.936	4.401	3.63667	1.8071	0.985	2.351	2.301	1.879	0.77463	0.927	0.989	0.751	0.889	0.123467	0.971	1.211	0.962	1.048	0.141234	3.398	1.708	1.607	2.23767	1.00615	2.385	1.4	1.363	1.716	0.579666	1.554	1.67	2.423	1.88233	0.47181
B4FLV6	Protein translation factor SUI1	1	1	1	1	0	0.911	1.03	1.283	1.07467	0.18998	1.041	1.085	1.138	1.088	0.0485695	1.025	1.047	1.018	1.03	0.0151327	1.171	1.09	1.123	1.128	0.0407308	2.057	1.213	1.162	1.47733	0.502653	1.146	1.235	1.262	1.21433	0.0606987	1.194	0.992	1.179	1.12167	0.112545
B4FLW2	4-hydroxy-tetrahydrodipicolinate synthase	1	no	1	1	0	1.046	no	1.514	1.28	0.330926	0.974	no	1.1	1.037	0.0890955	0.966	no	0.901	0.9335	0.0459619	0.992	no	0.773	0.8825	0.154856	0.892	no	0.915	0.9035	0.0162635	0.853	no	0.808	0.8305	0.0318198	0.676	no	0.936	0.806	0.183848
B4FM07	Uncharacterized protein	1	1	1	1	0	0.859	1.669	0.85	1.126	0.470273	0.883	1.259	0.852	0.998	0.226563	0.97	1.059	0.879	0.969333	0.0900019	0.864	1.395	0.848	1.03567	0.311295	0.849	1.429	0.815	1.031	0.345097	0.855	1.336	0.829	1.00667	0.285507	0.954	1.722	0.809	1.16167	0.490649
B4FM12	Esterase isoform 1	1	1	1	1	0	1.036	3.051	2.582	2.223	1.05438	1.579	1.882	1.744	1.735	0.1517	1.248	1.111	0.958	1.10567	0.145074	1.606	1.268	1.372	1.41533	0.173117	0.904	1.146	1.036	1.02867	0.121167	0.848	1.059	1.093	1	0.132729	0.795	1.348	1.005	1.04933	0.279153
B4FM96	UMP-CMP kinase	1	1	no	1	0	1.323	1.153	no	1.238	0.120208	1.652	1.29	no	1.471	0.255973	1.531	1.415	no	1.473	0.0820244	1.83	1.697	no	1.7635	0.0940452	1.895	1.861	no	1.878	0.0240416	1.771	1.879	no	1.825	0.0763675	1.067	1.631	no	1.349	0.398808
B4FMA8	SNF2 transcription factor	1	no	1	1	0	0.722	no	1.125	0.9235	0.284964	0.9	no	0.982	0.941	0.0579828	0.969	no	1.059	1.014	0.0636396	0.913	no	1.025	0.969	0.079196	1.631	no	1.013	1.322	0.436992	1.498	no	1.122	1.31	0.265872	1.632	no	1.076	1.354	0.393151
B4FMB3	Ribosomal protein L15	1	1	1	1	0	0.566	0.953	0.758	0.759	0.193502	0.922	1.328	1.06	1.10333	0.20644	1.007	1.233	1.228	1.156	0.129062	0.833	1.066	1	0.966333	0.120093	0.486	1.08	0.966	0.844	0.315233	0.428	0.917	0.737	0.694	0.24732	0.473	0.988	0.716	0.725667	0.257636
B4FMB6	Induced stolen tip protein TUB8	1	1	1	1	0	2.282	0.465	0.425	1.05733	1.06078	0.931	0.495	0.509	0.645	0.247782	0.569	0.388	0.417	0.458	0.0972163	0.553	0.262	0.269	0.361333	0.166025	1.709	0.321	0.344	0.791333	0.794806	1.426	0.386	0.44	0.750667	0.585479	1.96	0.342	0.401	0.901	0.917595
B4FME9	Uncharacterized protein	no	1	1	1	0	no	1.724	2.029	1.8765	0.215668	no	1.266	1.601	1.4335	0.236881	no	2.834	3.525	3.1795	0.488611	no	2.274	3.293	2.7835	0.720542	no	1.685	2.599	2.142	0.646296	no	1.736	2.133	1.9345	0.280721	no	1.813	2.053	1.933	0.169706
B4FML8	40S ribosomal protein S13	1	1	1	1	0	0.714	0.915	0.765	0.798	0.104484	0.998	0.925	1.132	1.01833	0.104987	0.994	1.101	1.005	1.03333	0.0588586	0.803	0.885	1.008	0.898667	0.103181	1.177	0.839	0.818	0.944667	0.20148	1.14	0.681	0.795	0.872	0.238992	1.375	0.709	0.733	0.939	0.377778
B4FML9	Pyruvate dehydrogenase E1 component subunit alpha	no	1	1	1	0	no	0.765	1.366	1.0655	0.424971	no	1.01	1.197	1.1035	0.132229	no	1.262	1.146	1.204	0.0820244	no	1.808	1.134	1.471	0.47659	no	2.086	1.239	1.6625	0.598919	no	2.157	1.224	1.6905	0.659731	no	2.329	1.468	1.8985	0.608819
B4FMM1	Uncharacterized protein	1	1	1	1	0	2.154	1.316	1.41	1.62667	0.459096	1.743	1.436	1.609	1.596	0.153912	0.93	0.79	0.796	0.838667	0.0791539	0.752	0.83	0.748	0.776667	0.0462313	0.554	0.765	0.874	0.731	0.162687	0.295	0.804	0.764	0.621	0.283032	0.282	0.815	0.763	0.62	0.293869
B4FMP6	Putative oxidoreductase, aldo/keto reductase family protein	1	1	1	1	0	0.648	1.018	0.983	0.883	0.204267	0.779	1.016	0.993	0.929333	0.130699	0.669	0.701	0.807	0.725667	0.0722311	0.65	0.828	0.803	0.760333	0.0963656	0.608	0.872	0.783	0.754333	0.134314	0.58	0.663	0.706	0.649667	0.0640495	0.615	0.867	0.719	0.733667	0.126639
B4FMW6	Uncharacterized protein	1	1	1	1	0	1.038	0.543	0.518	0.699667	0.293272	0.603	0.401	0.327	0.443667	0.142861	0.425	0.351	0.341	0.372333	0.0458839	0.487	0.367	0.319	0.391	0.0865332	1.033	0.404	0.339	0.592	0.383298	0.697	0.373	0.387	0.485667	0.183154	0.675	0.433	0.362	0.49	0.164101
B4FMY6	Uncharacterized protein	1	1	1	1	0	1.245	1.315	0.93	1.16333	0.205081	1.031	0.832	0.933	0.932	0.0995038	0.815	0.971	1.101	0.962333	0.143197	0.738	0.792	0.89	0.806667	0.0770541	0.622	0.838	0.82	0.76	0.11985	0.629	0.802	0.617	0.682667	0.10352	0.586	0.744	0.633	0.654333	0.0811316
B4FN17	USP family protein	1	1	1	1	0	0.832	0.672	0.798	0.767333	0.0842931	0.876	0.869	0.779	0.841333	0.0540956	0.81	0.944	0.861	0.871667	0.0676338	1.001	0.982	0.844	0.942333	0.0856874	1.608	1.206	0.925	1.24633	0.343282	1.123	1.344	1.508	1.325	0.193202	1.108	1.037	1.114	1.08633	0.0428291
B4FN19	Uncharacterized protein	no	1	1	1	0	no	0.632	0.758	0.695	0.0890955	no	0.76	0.829	0.7945	0.0487904	no	1.001	1.021	1.011	0.0141421	no	1.135	0.992	1.0635	0.101116	no	0.857	0.932	0.8945	0.053033	no	1.125	1.22	1.1725	0.0671751	no	0.792	0.935	0.8635	0.101116
B4FN21	Proteasome subunit beta type	no	1	1	1	0	no	1.201	0.958	1.0795	0.171827	no	1.075	1.01	1.0425	0.0459619	no	1.007	1.103	1.055	0.0678823	no	0.991	1.015	1.003	0.0169706	no	0.936	1.087	1.0115	0.106773	no	0.871	0.843	0.857	0.019799	no	0.897	0.872	0.8845	0.0176777
B4FN23	Uncharacterized protein	1	1	1	1	0	1.366	1.386	1.722	1.49133	0.200013	1.125	1.086	1.121	1.11067	0.0214554	1.009	0.892	1.031	0.977333	0.074715	2.03	1.292	1.319	1.547	0.418508	4.022	1.789	1.767	2.526	1.29562	3.842	1.803	1.969	2.538	1.13234	2.464	2.255	2.417	2.37867	0.109646
B4FN24	Peroxiredoxin-5	1	1	1	1	0	1.102	0.761	0.824	0.895667	0.181445	0.828	0.805	0.838	0.823667	0.0169214	0.81	0.837	0.845	0.830667	0.0183394	0.897	0.88	0.899	0.892	0.0104403	1.15	1.101	1.027	1.09267	0.061922	1.333	1.543	1.467	1.44767	0.106327	0.809	1.263	1.235	1.10233	0.25442
B4FN54	Uncharacterized protein	no	1	1	1	0	no	0.699	0.741	0.72	0.0296985	no	0.823	0.854	0.8385	0.0219203	no	0.944	1.022	0.983	0.0551543	no	0.988	0.92	0.954	0.0480833	no	0.67	0.831	0.7505	0.113844	no	0.707	0.814	0.7605	0.0756604	no	0.563	0.718	0.6405	0.109602
B4FN73	Uncharacterized protein	no	1	1	1	0	no	1.228	1.183	1.2055	0.0318198	no	1.67	1.66	1.665	0.00707107	no	1.946	1.782	1.864	0.115966	no	1.868	1.912	1.89	0.0311127	no	1.59	1.646	1.618	0.039598	no	1.706	1.959	1.8325	0.178898	no	1.457	1.726	1.5915	0.190212
B4FN97	Isocitrate dehydrogenase [NADP]	1	1	1	1	0	0.756	0.85	0.851	0.819	0.0545619	0.967	1.108	0.963	1.01267	0.0825853	0.863	0.991	1.014	0.956	0.0813572	0.764	0.828	0.837	0.809667	0.0398037	0.548	0.707	0.701	0.652	0.0901166	0.447	0.574	0.644	0.555	0.0998649	0.508	0.626	0.669	0.601	0.0833607
B4FNB4	Uncharacterized protein	1	1	1	1	0	0.85	0.674	0.728	0.750667	0.0901628	0.96	0.554	0.744	0.752667	0.203139	0.895	0.776	0.808	0.826333	0.0615819	0.803	0.671	0.726	0.733333	0.0663049	0.681	0.605	0.661	0.649	0.0393954	0.805	0.577	0.524	0.635333	0.149306	0.689	0.586	0.526	0.600333	0.0824399
B4FNJ7	Uncharacterized protein	1	1	no	1	0	1.249	0.548	no	0.8985	0.495682	0.882	0.712	no	0.797	0.120208	0.747	0.558	no	0.6525	0.133643	0.706	0.371	no	0.5385	0.236881	0.919	0.355	no	0.637	0.398808	1.289	0.293	no	0.791	0.704278	1.294	0.298	no	0.796	0.704278
B4FNK1	Uncharacterized protein	1	1	1	1	0	1.658	1.408	0.895	1.32033	0.388981	1.234	1.183	0.879	1.09867	0.191938	1.244	1.202	0.988	1.14467	0.137293	1.126	1.177	0.934	1.079	0.128137	1.429	1.455	0.962	1.282	0.277433	1.571	1.435	1.363	1.45633	0.105628	1.439	1.213	1.121	1.25767	0.163638
B4FNK8	Uncharacterized protein	1	1	1	1	0	1.001	no	0.779	0.89	0.156978	1.051	no	0.938	0.9945	0.0799031	0.834	no	0.843	0.8385	0.00636396	0.677	no	0.926	0.8015	0.17607	0.642	no	0.802	0.722	0.113137	0.583	no	0.798	0.6905	0.152028	0.901	no	0.613	0.757	0.203647
B4FNM4	60S acidic ribosomal protein P0	1	1	1	1	0	0.671	0.647	0.795	0.704333	0.0794313	0.951	0.804	0.779	0.844667	0.0929319	1.052	1.017	1.095	1.05467	0.0390683	0.755	0.831	0.798	0.794667	0.0381095	0.573	0.881	0.848	0.767333	0.169105	0.598	0.849	0.835	0.760667	0.141047	0.751	0.869	0.799	0.806333	0.0593408
B4FNN8	Uncharacterized protein	no	1	1	1	0	no	0.919	1.03	0.9745	0.0784889	no	0.935	0.926	0.9305	0.00636396	no	0.726	0.792	0.759	0.046669	no	0.718	0.706	0.712	0.00848528	no	0.681	0.709	0.695	0.019799	no	0.622	0.648	0.635	0.0183848	no	0.65	0.722	0.686	0.0509117
B4FNQ8	Calmodulin	1	1	1	1	0	1.109	0.696	0.733	0.846	0.228515	0.902	0.691	0.79	0.794333	0.105567	0.921	0.822	0.857	0.866667	0.0502029	1.068	0.81	0.787	0.888333	0.15602	1.137	0.747	0.736	0.873333	0.228408	1.365	0.897	0.906	1.056	0.26764	1.317	0.697	0.75	0.921333	0.343681
B4FNR5	LSM Sm-like protein family member	1	no	1	1	0	1.378	no	1.373	1.3755	0.00353553	1.269	no	1.097	1.183	0.121622	1.322	no	1.001	1.1615	0.226981	1.278	no	1.101	1.1895	0.125158	1.445	no	1.15	1.2975	0.208597	1.413	no	1.353	1.383	0.0424264	1.41	no	1.397	1.4035	0.00919239
B4FNT1	Elongation factor 1-delta 1	1	1	1	1	0	0.865	0.913	0.812	0.863333	0.0505206	0.905	1.032	1.014	0.983667	0.0687192	1.002	1.281	1.305	1.196	0.168437	0.857	1.22	1.26	1.11233	0.222028	0.56	1.117	1.151	0.942667	0.331835	0.532	1.08	1.066	0.892667	0.312425	0.525	0.965	0.934	0.808	0.245575
B4FNV6	40S ribosomal protein S24	no	1	1	1	0	no	0.917	0.665	0.791	0.178191	no	0.889	0.788	0.8385	0.0714178	no	1.207	1.117	1.162	0.0636396	no	1.142	1.039	1.0905	0.072832	no	0.982	0.858	0.92	0.0876812	no	0.842	0.55	0.696	0.206475	no	0.865	0.64	0.7525	0.159099
B4FNZ2	Tubulin-specific chaperone A	1	1	1	1	0	1.053	1.026	0.803	0.960667	0.137209	1.031	0.888	0.945	0.954667	0.0719884	1.147	0.871	0.954	0.990667	0.141606	1.307	0.908	0.976	1.06367	0.213458	3.235	0.943	1.001	1.72633	1.30687	2.476	1.559	1.357	1.79733	0.596358	2.512	1.01	1.135	1.55233	0.833442
B4FNZ9	General stress protein 39	1	1	1	1	0	1.079	1.295	1.271	1.215	0.118389	1.041	0.991	1.006	1.01267	0.025658	1.059	1.085	1.039	1.061	0.0230651	2.196	1.821	1.695	1.904	0.260609	5.863	3.339	2.703	3.96833	1.67136	6.759	5.478	4.425	5.554	1.16885	5.596	7.511	6.562	6.55633	0.957513
B4FP18	Uncharacterized protein	1	1	1	1	0	0.871	1	1.239	1.03667	0.18672	0.866	0.903	1.106	0.958333	0.129214	1.083	1.256	1.165	1.168	0.086539	1.058	1.296	1.047	1.13367	0.140692	0.736	1.155	1.091	0.994	0.225714	0.76	1.111	1.257	1.04267	0.255449	0.629	1.21	1.4	1.07967	0.401684
B4FP25	40S ribosomal protein S19	1	1	1	1	0	0.544	0.975	1.032	0.850333	0.266819	0.896	1.26	1.188	1.11467	0.192762	0.92	1.166	1.032	1.03933	0.123164	0.791	1.247	1.021	1.01967	0.228003	1.909	1.045	0.962	1.30533	0.524435	0.942	1.14	0.964	1.01533	0.108523	1.825	1.327	1.021	1.391	0.405803
B4FP70	Small nuclear ribonucleoprotein-associated protein	1	1	1	1	0	1.78	0.506	0.591	0.959	0.712276	1.012	0.757	0.951	0.906667	0.133155	1.014	0.645	0.778	0.812333	0.186881	1.071	0.644	0.649	0.788	0.245098	1.712	0.514	0.535	0.920333	0.685684	1.344	0.686	0.715	0.915	0.371808	2.143	0.567	0.617	1.109	0.895819
B4FP94	Uncharacterized protein	1	no	1	1	0	0.838	no	1.245	1.0415	0.287792	0.962	no	1.144	1.053	0.128693	0.854	no	0.941	0.8975	0.0615183	0.737	no	0.885	0.811	0.104652	0.764	no	0.907	0.8355	0.101116	0.754	no	0.875	0.8145	0.0855599	0.777	no	1.097	0.937	0.226274
B4FPA0	Uncharacterized protein	1	1	1	1	0	0.874	0.764	0.851	0.829667	0.0580201	0.918	0.894	0.881	0.897667	0.0187705	0.936	0.868	0.99	0.931333	0.0611337	0.822	0.898	1.059	0.926333	0.121014	0.636	0.884	1.016	0.845333	0.192928	0.761	0.937	1.058	0.918667	0.149346	1.163	0.928	1.1	1.06367	0.12164
B4FPA4	Uncharacterized protein	1	1	1	1	0	1.348	0.966	0.931	1.08167	0.231314	1.088	1.156	1.005	1.083	0.0756241	1.042	1.165	1.133	1.11333	0.0638148	0.801	1.166	1.005	0.990667	0.182922	1.923	1.331	1.156	1.47	0.401949	3.135	1.717	1.82	2.224	0.790628	4.44	1.519	1.489	2.48267	1.69517
B4FPA6	DNA-directed RNA polymerases I, II, and III 17.1 kDa polypeptide	no	1	1	1	0	no	0.886	1.175	1.0305	0.204354	no	0.767	0.841	0.804	0.0523259	no	1.011	1.037	1.024	0.0183848	no	0.933	1.057	0.995	0.0876812	no	0.887	1.159	1.023	0.192333	no	1.381	1.183	1.282	0.140007	no	1.318	1.398	1.358	0.0565685
B4FPC0	Uncharacterized protein	1	1	no	1	0	0.765	0.822	no	0.7935	0.0403051	0.938	0.943	no	0.9405	0.00353553	0.786	0.995	no	0.8905	0.147785	0.73	0.842	no	0.786	0.079196	0.663	0.857	no	0.76	0.137179	0.507	0.82	no	0.6635	0.221324	0.76	0.852	no	0.806	0.0650538
B4FPC4	Putative oxysterol binding domain family protein	no	1	1	1	0	no	1.252	1.637	1.4445	0.272236	no	1.093	1.304	1.1985	0.1492	no	0.98	1.136	1.058	0.110309	no	0.892	1.137	1.0145	0.173241	no	0.971	1.171	1.071	0.141421	no	0.773	1.098	0.9355	0.22981	no	0.891	1.15	1.0205	0.183141
B4FPD1	Membrane steroid-binding protein 1	1	1	1	1	0	1.108	1.289	0.861	1.086	0.214846	1.117	1.088	0.976	1.06033	0.0744603	1.09	1.222	1.211	1.17433	0.0732416	1.244	1.273	1.176	1.231	0.0497896	2.479	1.248	1.33	1.68567	0.688269	2.294	2.435	2.473	2.40067	0.0943098	2.637	1.852	1.74	2.07633	0.48877
B4FPE4	Uncharacterized protein	1	1	no	1	0	1.613	0.74	no	1.1765	0.617304	0.947	0.712	no	0.8295	0.16617	0.812	0.585	no	0.6985	0.160513	0.821	0.509	no	0.665	0.220617	2.06	0.581	no	1.3205	1.04581	1.431	0.765	no	1.098	0.470933	1.678	0.705	no	1.1915	0.688015
B4FPG2	Actin1 isoform 1	1	1	1	1	0	1.369	1.396	1.321	1.362	0.0379868	1.374	1.189	1.319	1.294	0.095	2.114	1.882	2.022	2.006	0.116825	2.512	2.312	2.041	2.28833	0.23639	1.715	1.832	2.242	1.92967	0.276742	1.701	1.917	1.721	1.77967	0.119354	1.681	1.641	2.102	1.808	0.255396
B4FPJ2	U6 snRNA-associated Sm-like protein LSm3	1	no	1	1	0	0.644	no	1.198	0.921	0.391737	0.891	no	1.101	0.996	0.148492	0.688	no	0.733	0.7105	0.0318198	0.64	no	0.903	0.7715	0.185969	0.339	no	0.872	0.6055	0.376888	0.388	no	0.794	0.591	0.287085	0.495	no	0.734	0.6145	0.168999
B4FPM1	Uncharacterized protein	1	1	1	1	0	0.893	1.051	1.235	1.05967	0.171165	1.104	1.224	1.186	1.17133	0.0613297	1.313	1.222	1.375	1.30333	0.0769567	1.366	1.138	1.478	1.32733	0.173267	1.209	1.259	1.484	1.31733	0.146487	1.094	1.21	1.587	1.297	0.257758	0.857	1.476	1.627	1.32	0.408016
B4FPP1	Uncharacterized protein	1	1	1	1	0	1.708	0.902	1.144	1.25133	0.413581	1.171	1.188	0.988	1.11567	0.110889	1.034	1.053	1.01	1.03233	0.0215484	1.29	0.962	0.956	1.06933	0.191126	1.693	0.944	0.82	1.15233	0.472318	1.899	1.071	1.037	1.33567	0.488157	1.609	0.993	1.107	1.23633	0.327734
B4FPR8	Uncharacterized protein	no	1	1	1	0	no	1.239	1.023	1.131	0.152735	no	0.867	1.155	1.011	0.203647	no	1.225	1.106	1.1655	0.0841457	no	1.293	0.921	1.107	0.263044	no	1.287	1.071	1.179	0.152735	no	1.265	0.949	1.107	0.223446	no	1.225	0.975	1.1	0.176777
B4FPT6	GTP-binding protein SAR1A	1	1	1	1	0	0.928	0.991	1.043	0.987333	0.0575876	0.897	0.933	0.93	0.92	0.019975	0.861	0.83	0.92	0.870333	0.0457202	0.866	0.915	0.903	0.894667	0.0255408	0.666	0.947	0.893	0.835333	0.149112	0.491	0.931	0.818	0.746667	0.228509	0.417	0.957	0.797	0.723667	0.277369
B4FPT7	Polyubiquitin 2	1	1	1	1	0	1.302	1.102	0.975	1.12633	0.164852	1.11	0.905	0.792	0.935667	0.161203	1.135	1.141	0.983	1.08633	0.0895396	1.413	1.169	1.017	1.19967	0.199773	3.44	1.154	0.943	1.84567	1.38476	2.464	1.413	1.218	1.69833	0.670217	3.028	1.137	0.944	1.703	1.15153
B4FPX0	26S proteasome non-ATPase regulatory subunit 9	1	1	1	1	0	1.198	1.328	1.208	1.24467	0.0723418	1.131	1.089	1.148	1.12267	0.0303699	1.235	1.259	1.163	1.219	0.04996	1.593	1.639	1.333	1.52167	0.165001	3.769	1.564	1.377	2.23667	1.33033	2.457	2.051	1.73	2.07933	0.364327	2.74	1.985	1.599	2.108	0.580359
B4FPZ7	GrpE protein homolog	1	1	1	1	0	1.264	0.78	0.842	0.962	0.26337	1.057	0.934	0.813	0.934667	0.122001	1.02	0.874	0.846	0.913333	0.0934309	1.167	0.938	0.756	0.953667	0.205947	1.222	1.013	0.817	1.01733	0.202535	1.305	1.129	1.145	1.193	0.0973242	0.959	1.088	0.933	0.993333	0.083008
B4FQ44	Uncharacterized protein	1	1	1	1	0	1.012	1.113	1.443	1.18933	0.225411	1.364	1.236	1.394	1.33133	0.0839127	2.65	2.528	2.438	2.53867	0.106402	2.94	2.236	2.116	2.43067	0.445158	1.352	1.916	1.882	1.71667	0.316268	1.001	1.692	1.606	1.433	0.376586	1.23	1.568	1.786	1.528	0.28015
B4FQ56	Uncharacterized protein	1	1	1	1	0	1.324	1.129	1.965	1.47267	0.437379	1.224	0.919	1.122	1.08833	0.155262	1.144	1.144	0.978	1.08867	0.0958401	1.15	1.025	1.059	1.078	0.0646297	1.288	1.03	1.212	1.17667	0.13258	1.893	0.92	1.287	1.36667	0.491368	1.702	0.913	1.176	1.26367	0.401739
B4FQ58	Uncharacterized protein	1	1	no	1	0	1.009	1.108	no	1.0585	0.0700036	0.968	1.13	no	1.049	0.114551	1.079	1.091	no	1.085	0.00848528	1.479	1.351	no	1.415	0.0905097	2.06	1.214	no	1.637	0.598212	1.624	1.639	no	1.6315	0.0106066	0.725	1.716	no	1.2205	0.700743
B4FQ61	40S ribosomal protein S15a	no	1	1	1	0	no	0.717	0.606	0.6615	0.0784889	no	0.616	0.85	0.733	0.165463	no	1.037	1.106	1.0715	0.0487904	no	0.851	0.89	0.8705	0.0275772	no	0.769	0.829	0.799	0.0424264	no	0.664	0.628	0.646	0.0254558	no	0.662	0.717	0.6895	0.0388909
B4FQ84	Uncharacterized protein	1	no	1	1	0	1.219	no	1.781	1.5	0.397394	1.05	no	0.902	0.976	0.104652	0.975	no	1.199	1.087	0.158392	0.918	no	1.615	1.2665	0.492853	1.068	no	1.422	1.245	0.250316	0.995	no	1.895	1.445	0.636396	0.971	no	1.288	1.1295	0.224153
B4FQA5	Uncharacterized protein	no	1	1	1	0	no	0.624	0.446	0.535	0.125865	no	0.609	0.538	0.5735	0.0502046	no	0.749	0.715	0.732	0.0240416	no	0.788	0.777	0.7825	0.00777817	no	0.663	0.631	0.647	0.0226274	no	0.522	0.463	0.4925	0.0417193	no	0.61	0.466	0.538	0.101823
B4FQC4	Uncharacterized protein	1	1	1	1	0	0.766	1.031	1.017	0.938	0.149121	1.044	1.117	1.113	1.09133	0.0410406	1.17	1.287	1.243	1.23333	0.059096	0.904	1.466	1.237	1.20233	0.282599	0.627	1.163	1.155	0.981667	0.307176	0.704	1.178	0.973	0.951667	0.237719	0.644	1.112	0.986	0.914	0.242165
B4FQC9	Proline iminopeptidase	1	1	1	1	0	0.78	0.828	0.812	0.806667	0.0244404	0.863	0.799	0.972	0.878	0.08747	0.901	0.998	1.018	0.972333	0.0625806	0.755	0.94	0.935	0.876667	0.105396	0.485	0.839	0.878	0.734	0.21652	0.555	0.943	0.855	0.784333	0.203424	0.605	0.863	0.767	0.745	0.130399
B4FQG0	Seed specific protein Bn15D1B	1	1	1	1	0	1.482	0.867	0.781	1.04333	0.382322	0.91	0.886	0.864	0.886667	0.0230072	0.885	0.867	0.846	0.866	0.0195192	1.023	0.855	0.763	0.880333	0.131838	1.888	0.762	0.705	1.11833	0.66716	1.199	0.812	0.812	0.941	0.223435	1.325	0.585	0.691	0.867	0.400165
B4FQH0	Uncharacterized protein	1	1	1	1	0	0.815	0.934	1.16	0.969667	0.175244	1.046	0.936	1.217	1.06633	0.141599	0.89	0.984	0.945	0.939667	0.0472264	0.909	1.261	0.96	1.04333	0.190222	0.795	1.221	1.091	1.03567	0.218324	0.731	1.586	1.063	1.12667	0.431041	0.654	1.648	1.243	1.18167	0.49983
B4FQH1	Uncharacterized protein	1	no	1	1	0	1.056	no	0.614	0.835	0.312541	1.055	no	0.939	0.997	0.0820244	0.912	no	0.965	0.9385	0.0374767	0.893	no	0.988	0.9405	0.0671751	0.749	no	0.878	0.8135	0.0912168	0.668	no	1.172	0.92	0.356382	0.782	no	0.719	0.7505	0.0445477
B4FQJ6	Uncharacterized protein	1	1	1	1	0	0.777	0.83	0.869	0.825333	0.0461772	0.995	0.933	0.963	0.963667	0.0310054	1.078	1.069	1.093	1.08	0.0121244	0.971	1.027	1.029	1.009	0.0329242	0.725	0.901	0.901	0.842333	0.101614	0.744	0.89	0.896	0.843333	0.0860775	0.795	0.838	0.845	0.826	0.027074
B4FQK0	Uncharacterized protein	1	1	1	1	0	0.772	0.99	1.041	0.934333	0.142879	0.854	0.853	0.939	0.882	0.049366	0.709	0.668	0.739	0.705333	0.0356417	0.67	0.639	0.805	0.704667	0.0882629	0.544	0.665	0.767	0.658667	0.111635	0.549	0.66	0.672	0.627	0.0678159	0.549	0.625	0.706	0.626667	0.0785133
B4FQK5	Eukaryotic peptide chain release factor subunit 1-1	1	1	1	1	0	0.843	1.17	1.085	1.03267	0.169665	1.055	1.252	1.105	1.13733	0.102403	1.173	1.68	1.471	1.44133	0.254799	1.143	1.479	1.295	1.30567	0.168254	0.717	1.417	1.372	1.16867	0.391801	0.491	1.022	1.085	0.866	0.326284	0.666	1.222	1.14	1.00933	0.300149
B4FQL2	SEC13-related protein	1	1	1	1	0	0.867	0.875	0.907	0.883	0.021166	0.969	0.852	1.07	0.963667	0.109098	1.01	1.11	1.233	1.11767	0.111698	1.021	1.065	1.383	1.15633	0.197528	1.242	0.978	1.153	1.12433	0.134314	0.878	1.106	1.214	1.066	0.171534	1.025	1.174	1.245	1.148	0.112281
B4FQM2	Pyrophosphate--fructose 6-phosphate 1-phosphotransferase beta subunit	1	1	1	1	0	0.904	0.705	0.956	0.855	0.13248	1.187	0.993	1.166	1.11533	0.106463	1.511	1.608	1.549	1.556	0.0488774	1.392	1.527	1.482	1.467	0.0687386	0.807	1.255	1.319	1.127	0.27897	0.799	1.138	1.142	1.02633	0.196887	0.763	1.084	1.053	0.966667	0.17706
B4FQP4	Uncharacterized protein	1	1	1	1	0	1.773	1.144	1.587	1.50133	0.323132	1.874	1.576	1.138	1.52933	0.370213	1.019	0.85	1.363	1.07733	0.261427	0.915	0.941	1.378	1.078	0.260133	1.723	0.823	0.961	1.169	0.484714	2.246	0.878	1.04	1.388	0.747452	2.539	0.792	0.975	1.43533	0.960173
B4FQQ1	Uncharacterized protein	1	1	1	1	0	1.212	1.271	0.962	1.14833	0.164044	0.883	1.033	0.966	0.960667	0.0751421	1.07	0.94	0.989	0.999667	0.0656531	1.371	1.106	1.041	1.17267	0.174809	2.534	1.136	1.08	1.58333	0.823777	1.678	1.372	1.361	1.47033	0.179929	2.35	1.308	1.275	1.64433	0.611348
B4FQS5	36.4 kDa proline-rich protein	no	1	1	1	0	no	1.346	0.75	1.048	0.421436	no	1.2	0.63	0.915	0.403051	no	0.625	0.576	0.6005	0.0346482	no	1.047	0.622	0.8345	0.30052	no	1.055	0.587	0.821	0.330926	no	1.028	0.608	0.818	0.296985	no	1.099	0.593	0.846	0.357796
B4FQS9	Putative cytochrome P450 superfamily protein	1	1	1	1	0	1.071	0.685	0.766	0.840667	0.203544	1.075	1.19	1.055	1.10667	0.0728583	0.818	0.796	0.771	0.795	0.023516	0.707	0.673	0.699	0.693	0.0177764	0.427	0.684	0.586	0.565667	0.129701	0.514	0.58	0.5	0.531333	0.0427239	0.483	0.54	0.606	0.543	0.0615549
B4FQU2	Uncharacterized protein	1	no	1	1	0	1.702	no	1.94	1.821	0.168291	1.314	no	1.077	1.1955	0.167584	1.72	no	0.899	1.3095	0.580535	1.333	no	1.068	1.2005	0.187383	1.118	no	1.643	1.3805	0.371231	1.068	no	1.004	1.036	0.0452548	1.124	no	1.526	1.325	0.284257
B4FQV3	Uncharacterized protein	1	1	1	1	0	0.826	0.796	0.906	0.842667	0.0568624	0.888	0.755	0.881	0.841333	0.0748487	1.004	0.807	0.79	0.867	0.11895	0.826	0.763	0.852	0.813667	0.0457639	0.8	0.743	0.745	0.762667	0.0323471	0.905	0.767	0.878	0.85	0.0731369	1.22	0.727	0.963	0.97	0.246575
B4FQW0	Stem-specific protein TSJT1	1	no	1	1	0	1.006	no	0.905	0.9555	0.0714178	1.003	no	1.097	1.05	0.066468	1.23	no	1.434	1.332	0.14425	1.048	no	1.281	1.1645	0.164756	0.922	no	1.28	1.101	0.253144	0.885	no	1.151	1.018	0.18809	1.098	no	0.894	0.996	0.14425
B4FQW6	Glyceraldehyde-3-phosphate dehydrogenase	no	1	1	1	0	no	0.941	0.975	0.958	0.0240416	no	1.183	1.152	1.1675	0.0219203	no	1.203	1.178	1.1905	0.0176777	no	1.169	1.123	1.146	0.0325269	no	1.137	1.082	1.1095	0.0388909	no	1.13	1.094	1.112	0.0254558	no	1.208	1.152	1.18	0.039598
B4FQW8	Aquaporin PIP1.1	1	1	1	1	0	0.835	0.747	0.704	0.762	0.0667757	0.893	0.819	0.736	0.816	0.078543	0.727	0.49	0.437	0.551333	0.154423	0.675	0.508	0.369	0.517333	0.153213	0.565	0.483	0.309	0.452333	0.130726	0.641	0.386	0.277	0.434667	0.186816	0.718	0.453	0.386	0.519	0.175565
B4FQX1	Uncharacterized protein	1	1	1	1	0	1.056	0.788	0.952	0.932	0.135115	1.141	1.207	1.32	1.22267	0.0905226	0.863	0.946	0.973	0.927333	0.0573265	0.63	0.782	0.851	0.754333	0.113068	0.552	0.739	0.739	0.676667	0.107965	0.523	0.629	0.629	0.593667	0.0611991	0.557	0.62	0.684	0.620333	0.0635007
B4FR03	OB-fold nucleic acid binding domain containing protein	1	1	1	1	0	1.438	0.422	1.133	0.997667	0.521345	1.23	0.656	1.002	0.962667	0.289014	1.03	0.794	0.874	0.899333	0.120022	0.965	0.703	0.843	0.837	0.131103	1.53	0.949	0.957	1.14533	0.333155	1.378	1.373	0.906	1.219	0.271077	1.562	1.268	1.024	1.28467	0.269387
B4FR27	Uncharacterized protein	1	1	1	1	0	0.997	0.947	0.879	0.941	0.0592284	1.017	1.212	1.117	1.11533	0.0975107	1.164	1.205	1.098	1.15567	0.0539846	1.475	1.04	0.998	1.171	0.264108	1.465	0.997	0.93	1.13067	0.291473	0.801	0.881	0.801	0.827667	0.046188	0.702	0.855	0.86	0.805667	0.0898128
B4FR28	Uncharacterized protein	1	1	1	1	0	1.201	0.951	0.745	0.965667	0.228354	0.91	0.814	0.719	0.814333	0.0955004	0.985	1.008	0.768	0.920333	0.132425	1.106	1.203	0.814	1.041	0.202482	0.816	0.946	0.697	0.819667	0.12454	0.454	0.934	0.702	0.696667	0.240044	0.699	0.791	0.599	0.696333	0.0960278
B4FR30	Uncharacterized protein	1	1	no	1	0	1.018	2.372	no	1.695	0.957423	1.016	1.49	no	1.253	0.335169	0.689	0.879	no	0.784	0.13435	0.615	0.878	no	0.7465	0.185969	0.802	1.112	no	0.957	0.219203	1.092	0.935	no	1.0135	0.111016	0.986	1.414	no	1.2	0.302642
B4FR32	NADP-dependent glyceraldehyde-3-phosphate dehydrogenase	1	1	1	1	0	1.195	1.832	1.255	1.42733	0.351733	1.524	1.928	1.499	1.65033	0.240791	0.92	0.824	0.727	0.823667	0.0965004	0.875	0.942	0.758	0.858333	0.0931254	1.006	0.944	0.81	0.92	0.10018	0.725	0.993	0.931	0.883	0.1403	1.225	1.024	0.955	1.068	0.140275
B4FR35	Uncharacterized protein	1	no	1	1	0	1.347	no	1.069	1.208	0.196576	1.229	no	0.951	1.09	0.196576	1.245	no	1.313	1.279	0.0480833	1.254	no	1.141	1.1975	0.0799031	1.479	no	1.038	1.2585	0.311834	1.896	no	0.856	1.376	0.735391	0.909	no	0.75	0.8295	0.11243
B4FR57	Eukaryotic translation initiation factor 3 subunit H	1	1	no	1	0	1.032	1.678	no	1.355	0.456791	0.895	1.092	no	0.9935	0.1393	1.011	0.842	no	0.9265	0.119501	0.943	0.997	no	0.97	0.0381838	1.078	1.178	no	1.128	0.0707107	0.785	0.963	no	0.874	0.125865	1.082	1.271	no	1.1765	0.133643
B4FR70	26S proteasome non-ATPase regulatory subunit 8	no	1	1	1	0	no	0.947	1.378	1.1625	0.304763	no	1.115	1.261	1.188	0.103238	no	1.267	1.088	1.1775	0.126572	no	1.236	1.267	1.2515	0.0219203	no	1.077	1.067	1.072	0.00707107	no	1.122	1.06	1.091	0.0438406	no	1.035	1.031	1.033	0.00282843
B4FR72	Purple acid phosphatase	1	1	1	1	0	1.512	1.345	1.481	1.446	0.0888313	1.249	1.189	1.137	1.19167	0.0560476	0.958	0.959	1.139	1.01867	0.104213	0.961	0.998	1.133	1.03067	0.0905336	1.742	1.006	1.119	1.289	0.396357	1.979	1.279	1.156	1.47133	0.443933	2.061	1.267	1.039	1.45567	0.536486
B4FR89	Phosphomannomutase	1	1	no	1	0	0.949	1.526	no	1.2375	0.408001	1.088	1.064	no	1.076	0.0169706	1.03	0.873	no	0.9515	0.111016	0.968	0.905	no	0.9365	0.0445477	1.651	1.172	no	1.4115	0.338704	2.38	1.118	no	1.749	0.892369	3.384	1.368	no	2.376	1.42553
B4FR90	Uncharacterized protein	1	1	1	1	0	0.678	no	0.557	0.6175	0.0855599	0.906	no	0.88	0.893	0.0183848	0.839	no	0.627	0.733	0.149907	0.882	no	0.996	0.939	0.0806102	2.391	no	1.228	1.8095	0.822365	3.209	no	1.575	2.392	1.15541	4.785	no	1.171	2.978	2.55548
B4FR92	Uncharacterized protein	no	1	1	1	0	no	0.636	0.605	0.6205	0.0219203	no	0.843	0.706	0.7745	0.0968736	no	0.81	0.782	0.796	0.019799	no	0.672	0.665	0.6685	0.00494975	no	0.825	0.671	0.748	0.108894	no	0.828	0.725	0.7765	0.072832	no	0.868	0.681	0.7745	0.132229
B4FRA6	Uncharacterized protein	1	1	1	1	0	1.609	0.829	0.958	1.132	0.418099	1.158	0.84	0.854	0.950667	0.179692	1.177	1.092	1.232	1.167	0.0705337	1.336	0.902	0.964	1.06733	0.234728	2.273	0.781	0.849	1.301	0.842463	2.175	1.155	1.136	1.48867	0.594458	2.133	0.91	1.024	1.35567	0.675599
B4FRC2	Uncharacterized protein	no	1	1	1	0	no	0.824	0.871	0.8475	0.033234	no	0.881	0.86	0.8705	0.0148492	no	0.706	0.83	0.768	0.0876812	no	0.68	0.633	0.6565	0.033234	no	0.636	0.642	0.639	0.00424264	no	0.628	0.567	0.5975	0.0431335	no	0.642	0.606	0.624	0.0254558
B4FRC6	Uncharacterized protein	1	1	1	1	0	1.176	1.627	1.59	1.46433	0.250388	1.111	1.292	1.394	1.26567	0.143326	1.282	1.733	1.584	1.533	0.229785	1.656	2.15	2.111	1.97233	0.274646	3.643	2.151	2.61	2.80133	0.764181	2.405	3.364	2.777	2.84867	0.4835	3.225	3.088	3.184	3.16567	0.070316
B4FRC9	Transaldolase 2	1	1	1	1	0	0.807	0.668	0.994	0.823	0.163588	0.925	0.979	1.158	1.02067	0.12196	0.764	0.783	0.856	0.801	0.0485695	0.677	0.75	0.924	0.783667	0.126895	0.394	0.663	0.844	0.633667	0.22643	0.332	0.604	0.628	0.521333	0.164406	0.287	0.593	0.716	0.532	0.220909
B4FRD9	Eukaryotic translation initiation factor 3 subunit F	1	1	1	1	0	1.088	1.196	1.346	1.21	0.129569	1.086	0.94	0.939	0.988333	0.0845833	0.948	1.044	0.941	0.977667	0.0575529	0.869	0.777	0.764	0.803333	0.0572393	0.947	0.843	0.757	0.849	0.095142	1.254	0.72	0.603	0.859	0.347046	1.505	0.81	0.631	0.982	0.461689
B4FRE4	Uncharacterized protein	1	1	no	1	0	2.129	0.833	no	1.481	0.91641	0.713	0.736	no	0.7245	0.0162635	0.36	0.437	no	0.3985	0.0544472	0.555	0.558	no	0.5565	0.00212132	1.725	0.972	no	1.3485	0.532451	1.533	1.083	no	1.308	0.318198	2.212	1.384	no	1.798	0.585484
B4FRG1	14-3-3-like protein	1	1	1	1	0	0.988	0.536	0.543	0.689	0.258965	0.996	0.875	0.862	0.911	0.0738986	0.616	0.627	0.58	0.607667	0.0245832	0.624	0.532	0.677	0.611	0.0733689	0.421	0.614	0.574	0.536333	0.101864	0.573	0.593	0.711	0.625667	0.0745743	0.451	0.665	0.667	0.594333	0.124134
B4FRG8	Uncharacterized protein	1	1	1	1	0	1.037	2.298	1.994	1.77633	0.658076	1.139	1.545	1.339	1.341	0.203007	1.337	1.312	1.364	1.33767	0.0260064	1.077	1.146	1.049	1.09067	0.0499233	1.419	1.358	1.27	1.349	0.0749066	1.869	1.146	1.074	1.363	0.439685	1.888	1.63	1.62	1.71267	0.151925
B4FRH5	Succinyl-CoA ligase beta-chain	no	1	1	1	0	no	0.798	0.847	0.8225	0.0346482	no	0.863	0.97	0.9165	0.0756604	no	0.924	1.077	1.0005	0.108187	no	0.905	1.044	0.9745	0.0982878	no	0.771	1.003	0.887	0.164049	no	0.801	1.048	0.9245	0.174655	no	0.683	0.993	0.838	0.219203
B4FRH8	Actin-7	1	1	1	1	0	1.026	1.019	0.746	0.930333	0.159676	0.997	0.819	1.027	0.947667	0.112434	0.738	0.71	1.13	0.859333	0.234822	0.724	0.618	1.139	0.827	0.275349	0.876	0.723	1.094	0.897667	0.186447	1.027	0.738	0.976	0.913667	0.154254	1.292	0.736	1.125	1.051	0.285291
B4FRI1	Phosphoserine aminotransferase	1	1	1	1	0	1.004	1.002	0.971	0.992333	0.0185023	0.978	1.025	1.098	1.03367	0.0604676	1.126	1.124	1.225	1.15833	0.0577437	1.436	1.136	1.14	1.23733	0.172062	1.954	1.049	1.081	1.36133	0.513514	1.51	1.113	1.105	1.24267	0.231552	1.222	1.056	1.069	1.11567	0.0923165
B4FRJ1	Malate dehydrogenase	1	1	1	1	0	1.626	1.357	1.125	1.36933	0.250728	1.015	1.355	1.08	1.15	0.180485	1.089	1.128	1.142	1.11967	0.0274651	1.143	1.022	1.171	1.112	0.0791896	1.6	1.264	0.983	1.28233	0.308908	1.148	1.216	1.181	1.18167	0.0340049	1.624	1.225	1.298	1.38233	0.212448
B4FRJ3	Proteasome subunit beta type	1	1	1	1	0	1.71	0.946	0.784	1.14667	0.49454	0.782	0.961	0.899	0.880667	0.0908974	0.867	0.667	0.767	0.767	0.1	0.792	0.68	0.745	0.739	0.0562406	0.557	0.652	0.66	0.623	0.0572975	1.034	0.835	0.739	0.869333	0.150467	0.098	0.754	0.582	0.478	0.340141
B4FRJ7	Uncharacterized protein	1	1	1	1	0	0.887	1.652	1.546	1.36167	0.414476	0.815	1.275	1.092	1.06067	0.231595	0.785	1.023	0.92	0.909333	0.119358	0.757	1.277	0.949	0.994333	0.262947	1.128	1.365	1.303	1.26533	0.122908	0.989	1.465	1.33	1.26133	0.245317	0.823	1.251	1.125	1.06633	0.219948
B4FRK0	Uncharacterized protein	1	no	1	1	0	1.126	no	1.115	1.1205	0.00777817	1.367	no	1.156	1.2615	0.1492	1.272	no	1.186	1.229	0.0608112	1.779	no	1.151	1.465	0.444063	3.352	no	1.207	2.2795	1.51674	2.427	no	1.3	1.8635	0.796909	1.366	no	1.101	1.2335	0.187383
B4FRM0	Uncharacterized protein	1	no	1	1	0	0.682	no	0.639	0.6605	0.0304056	0.972	no	0.815	0.8935	0.111016	0.984	no	0.893	0.9385	0.0643467	1.02	no	0.806	0.913	0.151321	1.46	no	0.747	1.1035	0.504167	1.268	no	0.74	1.004	0.373352	1.45	no	0.643	1.0465	0.570635
B4FRM7	60S ribosomal protein L12	1	1	1	1	0	0.72	0.761	0.446	0.642333	0.171261	0.971	0.758	0.79	0.839667	0.114858	1.11	0.951	1.13	1.06367	0.0980833	1.281	0.922	1.158	1.12033	0.18244	1.908	0.764	0.988	1.22	0.606261	1.33	0.959	1.059	1.116	0.191956	1.588	0.736	0.834	1.05267	0.466195
B4FRQ7	Proteasome subunit beta type	no	1	1	1	0	no	0.859	0.831	0.845	0.019799	no	0.914	0.947	0.9305	0.0233345	no	0.983	1.008	0.9955	0.0176777	no	0.883	0.884	0.8835	0.000707107	no	0.793	0.812	0.8025	0.013435	no	0.929	0.925	0.927	0.00282843	no	0.884	0.806	0.845	0.0551543
B4FRR0	Cation transport protein chaC	no	1	1	1	0	no	2.431	2.12	2.2755	0.21991	no	1.424	1.366	1.395	0.0410122	no	0.976	1.003	0.9895	0.0190919	no	0.979	0.812	0.8955	0.118087	no	1.096	0.755	0.9255	0.241123	no	1.204	0.782	0.993	0.298399	no	1.475	0.857	1.166	0.436992
B4FRR1	Uncharacterized protein	1	1	no	1	0	1.167	1.13	no	1.1485	0.026163	1.046	0.96	no	1.003	0.0608112	1	0.967	no	0.9835	0.0233345	1.079	1.011	no	1.045	0.0480833	1.608	0.946	no	1.277	0.468105	1.212	0.999	no	1.1055	0.150614	1.205	1.042	no	1.1235	0.115258
B4FRS1	Ras-related protein Rab-6A	1	1	1	1	0	0.957	1.253	1.346	1.18533	0.203136	0.951	1.059	1.139	1.04967	0.0943469	0.855	0.791	0.899	0.848333	0.0543078	0.863	0.759	0.823	0.815	0.0524595	0.757	0.811	0.939	0.835667	0.0934737	0.647	0.765	0.896	0.769333	0.124557	0.649	0.746	1.007	0.800667	0.185155
B4FRS6	Uncharacterized protein	no	1	1	1	0	no	0.904	1.822	1.363	0.649124	no	0.946	1.344	1.145	0.281428	no	0.821	1.033	0.927	0.149907	no	0.788	0.886	0.837	0.0692965	no	0.804	1.124	0.964	0.226274	no	1.146	1.963	1.5545	0.577706	no	0.849	1.332	1.0905	0.341533
B4FRW3	Uncharacterized protein	1	no	1	1	0	0.783	no	0.556	0.6695	0.160513	0.882	no	0.805	0.8435	0.0544472	0.908	no	1.229	1.0685	0.226981	0.943	no	1.043	0.993	0.0707107	1.93	no	0.912	1.421	0.719835	1.801	no	1.122	1.4615	0.480126	1.893	no	1.089	1.491	0.568514
B4FRX0	Uncharacterized protein	no	1	1	1	0	no	1.012	1.138	1.075	0.0890955	no	1.021	1.079	1.05	0.0410122	no	1.015	1.266	1.1405	0.177484	no	1.139	1.217	1.178	0.0551543	no	1.176	1.132	1.154	0.0311127	no	1.182	1.358	1.27	0.124451	no	1.213	1.242	1.2275	0.0205061
B4FRZ2	Pyridoxin biosynthesis protein ER1	1	1	1	1	0	1.054	0.973	0.915	0.980667	0.0698164	0.979	0.961	0.962	0.967333	0.010116	1.158	1.231	1.229	1.206	0.0415812	1.127	1.169	0.971	1.089	0.104326	2.069	1.169	0.96	1.39933	0.589288	1.65	1.271	1.262	1.39433	0.22146	1.582	1.084	1.017	1.22767	0.308685
B4FS03	Uncharacterized protein	1	1	1	1	0	0.799	1.012	1.132	0.981	0.168651	0.967	1.162	1.21	1.113	0.128697	1.094	1.174	1.15	1.13933	0.0410528	0.998	1.298	1.253	1.183	0.161787	0.559	1.189	1.216	0.988	0.37177	0.561	1.145	1.149	0.951667	0.338333	0.53	1.12	1.255	0.968333	0.385562
B4FS78	Pyruvate kinase	1	1	1	1	0	1.028	1.022	0.996	1.01533	0.0170098	1.047	0.823	1	0.956667	0.11812	0.868	0.972	0.995	0.945	0.0676683	0.872	0.811	0.941	0.874667	0.065041	0.8	0.956	0.914	0.89	0.0807217	0.518	0.783	1.015	0.772	0.248683	0.47	0.751	0.992	0.737667	0.261255
B4FS99	ATP synthase D chain, mitochondrial	1	1	1	1	0	0.92	0.667	0.777	0.788	0.126858	1.031	0.878	1.009	0.972667	0.0827184	1.118	1.096	1.134	1.116	0.0190788	1.12	1.001	1.042	1.05433	0.0604511	0.749	1.016	1.037	0.934	0.160558	1.275	1.324	1.364	1.321	0.0445758	0.651	1.011	1.034	0.898667	0.214794
B4FSA2	Thioredoxin domain-containing protein 9	no	1	1	1	0	no	0.807	1.127	0.967	0.226274	no	0.998	1.16	1.079	0.114551	no	1.06	1.227	1.1435	0.118087	no	1.06	1.454	1.257	0.2786	no	0.963	1.592	1.2775	0.44477	no	1.121	1.458	1.2895	0.238295	no	0.949	1.603	1.276	0.462448
B4FSA7	ADP,ATP carrier protein	1	1	1	1	0	0.797	0.678	0.65	0.708333	0.0780534	1.182	1	0.751	0.977667	0.216366	1.012	0.908	0.852	0.924	0.0811911	1.058	0.759	0.737	0.851333	0.179316	1.288	0.763	0.685	0.912	0.327953	1.012	0.643	0.585	0.746667	0.231608	1.404	0.604	0.573	0.860333	0.471084
B4FSE0	Uncharacterized protein	1	1	1	1	0	1.061	0.816	0.561	0.812667	0.250017	0.998	0.924	0.738	0.886667	0.13396	0.966	0.912	0.924	0.934	0.0283549	0.594	0.765	0.767	0.708667	0.0993093	0.751	0.692	0.696	0.713	0.0329697	0.98	0.678	0.642	0.766667	0.185627	0.866	0.749	0.596	0.737	0.135399
B4FSF1	Uncharacterized protein	1	1	1	1	0	0.539	0.807	1.08	0.808667	0.270504	0.874	0.917	1.099	0.963333	0.119442	0.927	1.031	0.972	0.976667	0.0521568	0.701	0.96	1.014	0.891667	0.167315	0.538	0.904	0.978	0.806667	0.235596	0.532	0.864	0.852	0.749333	0.188312	0.599	0.823	0.907	0.776333	0.159215
B4FSH1	Uncharacterized protein	1	1	1	1	0	1.48	1.769	1.313	1.52067	0.230704	1.052	1.182	0.982	1.072	0.101489	0.779	0.98	0.99	0.916333	0.119039	0.653	1.106	1.086	0.948333	0.255962	0.9	1.16	1.212	1.09067	0.167157	0.548	1.056	1.089	0.897667	0.303269	0.699	1.2	1.399	1.09933	0.360694
B4FSJ1	Uncharacterized protein	1	1	1	1	0	1.19	0.776	0.806	0.924	0.230851	1.014	0.743	0.894	0.883667	0.135795	1.021	0.935	0.892	0.949333	0.0656836	1.068	0.77	0.699	0.845667	0.195792	0.989	0.692	0.684	0.788333	0.173828	0.863	0.622	0.571	0.685333	0.155963	0.647	0.61	0.481	0.579333	0.0871455
B4FSJ2	Elongation factor Tu	1	1	1	1	0	0.894	1.046	1.559	1.16633	0.348448	0.953	1.008	1.086	1.01567	0.0668306	1.182	1.252	0.979	1.13767	0.141797	1.141	1.074	1.044	1.08633	0.0496622	0.979	1.057	1.047	1.02767	0.0424421	1.025	1.087	0.886	0.999333	0.102929	1.028	1.055	1.121	1.068	0.0478435
B4FSM5	Peroxiredoxin-5	1	1	1	1	0	1.657	1.909	1.205	1.59033	0.356703	1.045	1.421	1.181	1.21567	0.190382	0.987	1.179	1.092	1.086	0.0961405	1.161	1.415	1.089	1.22167	0.171258	1.756	1.202	1.112	1.35667	0.348748	1.833	1.505	1.396	1.578	0.227462	1.442	1.223	1.381	1.34867	0.113024
B4FSN1	Uncharacterized protein	1	1	1	1	0	1.2	0.891	0.872	0.987667	0.184131	1.011	0.966	0.898	0.958333	0.0568888	1.108	1.002	1.077	1.06233	0.0545008	1.367	1.052	1.091	1.17	0.171718	1.672	0.905	0.998	1.19167	0.418572	1.372	0.941	0.935	1.08267	0.250588	1.351	0.833	0.799	0.994333	0.30935
B4FSN4	Putative regulator of chromosome condensation (RCC1) family protein isoform 1	no	1	1	1	0	no	1.194	1.08	1.137	0.0806102	no	0.823	0.886	0.8545	0.0445477	no	0.859	0.805	0.832	0.0381838	no	0.79	0.788	0.789	0.00141421	no	0.913	0.809	0.861	0.0735391	no	0.785	0.832	0.8085	0.033234	no	0.817	0.73	0.7735	0.0615183
B4FSS3	Uncharacterized protein	1	no	1	1	0	1.096	no	0.712	0.904	0.271529	1.054	no	0.876	0.965	0.125865	0.876	no	0.769	0.8225	0.0756604	0.742	no	0.725	0.7335	0.0120208	0.579	no	0.764	0.6715	0.130815	0.621	no	0.706	0.6635	0.0601041	0.667	no	0.831	0.749	0.115966
B4FST4	SKP1-like protein 1A	1	1	1	1	0	1.117	0.829	0.965	0.970333	0.144074	1.129	0.996	1.044	1.05633	0.0673523	1.061	1.042	1.07	1.05767	0.0142945	1.167	1.069	1.116	1.11733	0.0490136	0.919	1.21	1.188	1.10567	0.162032	1.259	1.583	1.621	1.48767	0.198941	0.95	1.331	1.517	1.266	0.289035
B4FSU4	Uncharacterized protein	1	no	1	1	0	1.03	no	0.755	0.8925	0.194454	0.95	no	0.948	0.949	0.00141421	1.035	no	1.322	1.1785	0.20294	1.14	no	1.323	1.2315	0.129401	2.606	no	1.106	1.856	1.06066	1.822	no	1.299	1.5605	0.369817	1.875	no	1.284	1.5795	0.4179
B4FSV6	6-phosphogluconate dehydrogenase, decarboxylating	1	1	1	1	0	1.089	0.442	0.981	0.837333	0.346601	1.077	0.767	1.075	0.973	0.178404	0.781	0.6	0.759	0.713333	0.098764	0.566	0.482	0.698	0.582	0.108885	0.363	0.383	0.874	0.54	0.289425	0.401	0.369	0.747	0.505667	0.209612	0.424	0.276	0.858	0.519333	0.302485
B4FSW8	Grx_S17-glutaredoxin subgroup II	1	1	1	1	0	1.171	0.896	0.914	0.993667	0.153839	0.938	0.94	0.972	0.95	0.0190788	0.97	0.826	0.832	0.876	0.0814616	1.006	0.824	0.937	0.922333	0.0918822	0.955	0.87	0.989	0.938	0.0612944	1.039	0.921	0.881	0.947	0.0821462	0.995	0.931	0.891	0.939	0.0524595
B4FT23	14-3-3-like protein	1	1	1	1	0	0.856	1.016	1.045	0.972333	0.101786	1.053	0.915	0.935	0.967667	0.0745743	0.961	0.937	0.97	0.956	0.0170587	0.807	0.959	1.009	0.925	0.105205	0.446	0.929	0.966	0.780333	0.290132	0.5	0.998	1.06	0.852667	0.306988	0.863	0.932	1.053	0.949333	0.0961787
B4FT31	Dehydroascorbate reductase	1	1	1	1	0	1.119	0.84	0.822	0.927	0.16652	0.976	0.975	0.985	0.978667	0.00550757	0.958	0.98	1.004	0.980667	0.0230072	1.35	1.029	1.062	1.147	0.176576	3.072	1.261	1.383	1.90533	1.0122	1.804	2.181	2.223	2.06933	0.230743	2.736	2.029	2.068	2.27767	0.397407
B4FT32	Diaminopimelate decarboxylase	1	1	1	1	0	0.737	1.121	1.224	1.02733	0.256656	0.893	1.013	0.911	0.939	0.0647148	0.885	1.009	1.049	0.981	0.0855102	0.937	0.982	0.978	0.965667	0.0249065	0.699	0.918	0.855	0.824	0.112743	0.485	0.866	0.87	0.740333	0.221134	0.589	0.817	0.808	0.738	0.129116
B4FT34	Uncharacterized protein	no	1	1	1	0	no	0.941	0.97	0.9555	0.0205061	no	0.846	0.888	0.867	0.0296985	no	1.038	0.979	1.0085	0.0417193	no	0.945	0.924	0.9345	0.0148492	no	1.04	0.937	0.9885	0.072832	no	1.17	0.885	1.0275	0.201525	no	0.961	0.847	0.904	0.0806102
B4FT54	Uncharacterized protein	1	1	1	1	0	0.839	1.25	1.063	1.05067	0.205777	1.058	1.242	1.135	1.145	0.0924067	1.216	1.313	1.241	1.25667	0.050362	1.609	1.41	1.299	1.43933	0.157068	3.563	1.558	1.353	2.158	1.22108	2.181	1.911	1.701	1.931	0.240624	4.585	1.781	1.586	2.65067	1.67802
B4FT62	Uncharacterized protein	1	1	1	1	0	2.231	1.709	1.659	1.86633	0.316799	1.237	1.288	1.119	1.21467	0.0866853	1.227	0.747	1.108	1.02733	0.249961	1.612	1.005	1.17	1.26233	0.313857	2.347	1.165	1.347	1.61967	0.636429	1.609	1.388	1.228	1.40833	0.191312	0.728	1.41	1.557	1.23167	0.442337
B4FT76	ATP-dependent transporter ycf16	no	1	1	1	0	no	1.31	1.394	1.352	0.059397	no	1.359	1.209	1.284	0.106066	no	1.163	1.178	1.1705	0.0106066	no	1.291	1.175	1.233	0.0820244	no	1.372	1.461	1.4165	0.0629325	no	1.36	1.218	1.289	0.100409	no	1.685	1.587	1.636	0.0692965
B4FT80	OB-fold nucleic acid binding domain containing protein	1	1	1	1	0	0.655	1.135	1.489	1.093	0.418583	0.776	1.051	1.043	0.956667	0.156513	0.91	1.054	0.969	0.977667	0.0723901	0.965	1.034	1.021	1.00667	0.0366652	1.884	0.991	0.987	1.28733	0.516732	1.322	1.04	0.991	1.11767	0.178646	1.287	1.124	1.015	1.142	0.13689
B4FT85	Isochorismate synthase 1	1	1	1	1	0	0.878	0.683	0.694	0.751667	0.109546	0.919	0.93	0.901	0.916667	0.0146401	1.096	1.14	1.199	1.145	0.0516817	1.391	1.108	1.053	1.184	0.181364	1.436	0.912	0.942	1.09667	0.294254	1.084	0.935	0.967	0.995333	0.0784368	0.812	0.905	0.903	0.873333	0.0531256
B4FTA3	60S ribosomal protein L27	no	1	1	1	0	no	0.661	0.518	0.5895	0.101116	no	0.634	0.635	0.6345	0.000707107	no	1.051	1.135	1.093	0.059397	no	0.839	0.813	0.826	0.0183848	no	0.625	0.581	0.603	0.0311127	no	0.597	0.579	0.588	0.0127279	no	0.471	0.53	0.5005	0.0417193
B4FTB5	Proteasome subunit beta type	1	1	1	1	0	0.914	0.93	0.823	0.889	0.0577148	1.013	1.1	0.928	1.01367	0.0860019	1.009	0.961	0.881	0.950333	0.0646632	1.042	1.041	0.727	0.936667	0.181577	1.15	0.864	0.917	0.977	0.152148	0.85	0.988	0.849	0.895667	0.0799646	0.778	0.885	0.755	0.806	0.0693758
B4FTC9	Uncharacterized protein	1	1	no	1	0	0.819	1.116	no	0.9675	0.210011	1.17	0.972	no	1.071	0.140007	1.288	1.282	no	1.285	0.00424264	1.36	1.366	no	1.363	0.00424264	0.948	1.228	no	1.088	0.19799	1.059	1.121	no	1.09	0.0438406	1.112	1.188	no	1.15	0.0537401
B4FTD1	Glutathione S-transferase III	1	1	1	1	0	1.214	0.591	0.703	0.836	0.332113	0.949	1.115	0.979	1.01433	0.0884609	0.813	0.581	0.556	0.65	0.141715	0.646	0.352	0.421	0.473	0.153743	0.588	0.273	0.299	0.386667	0.174844	0.558	0.365	0.369	0.430667	0.110292	0.57	0.279	0.354	0.401	0.151086
B4FTE1	Signal peptidase complex subunit 2	1	1	1	1	0	0.77	0.798	0.832	0.8	0.0310483	0.955	1.056	1.049	1.02	0.0564004	1.147	1.367	1.464	1.326	0.162428	1.198	1.16	1.365	1.241	0.109055	0.805	1.079	1.215	1.033	0.208835	0.733	0.949	1.088	0.923333	0.178886	0.682	1.015	1.062	0.919667	0.207163
B4FTE5	Uncharacterized protein	1	1	1	1	0	0.762	0.638	0.584	0.661333	0.0912652	0.828	0.721	0.661	0.736667	0.0845951	0.765	0.88	0.911	0.852	0.076922	0.678	0.727	0.731	0.712	0.0295127	0.704	0.831	0.707	0.747333	0.072473	0.888	0.783	0.707	0.792667	0.0908864	1.074	0.811	0.742	0.875667	0.175192
B4FTJ6	Uncharacterized protein	1	1	1	1	0	0.692	0.602	0.69	0.661333	0.0513939	0.888	0.905	0.884	0.892333	0.0111505	0.78	0.856	0.865	0.833667	0.046694	0.76	0.75	0.726	0.745333	0.0174738	0.452	0.603	0.589	0.548	0.0834326	0.441	0.498	0.467	0.468667	0.0285365	0.432	0.473	0.466	0.457	0.0219317
B4FTK0	Uncharacterized protein	1	1	1	1	0	1.131	0.924	1.331	1.12867	0.20351	1.106	0.967	1.337	1.13667	0.186897	0.959	0.898	1.001	0.952667	0.0517912	1.186	0.876	1.125	1.06233	0.164226	1.576	1.069	1.456	1.367	0.264958	2.163	2.044	2.832	2.34633	0.424787	2.557	2.221	3.581	2.78633	0.70841
B4FTL0	Uncharacterized protein	1	1	1	1	0	0.556	0.642	0.805	0.667667	0.126469	0.665	0.656	0.797	0.706	0.0789367	0.608	0.771	0.692	0.690333	0.0815128	0.565	0.741	0.723	0.676333	0.0968366	0.497	0.731	0.709	0.645667	0.129218	0.554	0.577	0.552	0.561	0.0138924	0.698	0.634	0.542	0.624667	0.0784177
B4FTM9	Uncharacterized protein	1	1	1	1	0	0.915	1.172	1.256	1.11433	0.177664	0.928	0.857	0.981	0.922	0.0622174	0.994	0.841	1.003	0.946	0.0910439	0.96	0.842	0.962	0.921333	0.068712	1.224	0.851	1.033	1.036	0.186518	1.017	0.841	1.198	1.01867	0.178506	0.812	0.766	0.743	0.773667	0.0351331
B4FTN5	Uncharacterized protein	1	1	1	1	0	0.883	1.047	0.832	0.920667	0.11234	1.037	1.098	0.983	1.03933	0.0575355	1.018	1.087	1.081	1.062	0.038223	0.965	1.023	1.05	1.01267	0.0434319	0.697	1.1	0.953	0.916667	0.203942	0.776	0.771	0.836	0.794333	0.0361709	0.645	0.991	0.866	0.834	0.175206
B4FTP3	Uncharacterized protein	no	1	1	1	0	no	1.319	1.535	1.427	0.152735	no	0.906	0.874	0.89	0.0226274	no	0.762	0.712	0.737	0.0353553	no	0.744	0.693	0.7185	0.0360624	no	0.766	0.796	0.781	0.0212132	no	0.861	0.8	0.8305	0.0431335	no	0.774	0.691	0.7325	0.0586899
B4FTP4	Uncharacterized protein	1	1	1	1	0	1.018	0.872	0.877	0.922333	0.0828875	1.362	1.252	1.499	1.371	0.123746	1.068	1.395	1.499	1.32067	0.22491	0.94	1.404	1.354	1.23267	0.254687	0.773	0.834	1.083	0.896667	0.164226	0.675	0.705	0.775	0.718333	0.051316	0.639	0.708	0.815	0.720667	0.0886811
B4FTR5	Uncharacterized protein	no	1	1	1	0	no	1.41	1.43	1.42	0.0141421	no	1.119	1.238	1.1785	0.0841457	no	1.131	1.342	1.2365	0.1492	no	1.266	1.514	1.39	0.175362	no	1.393	1.663	1.528	0.190919	no	1.385	1.455	1.42	0.0494975	no	1.554	1.764	1.659	0.148492
B4FTR6	Uncharacterized protein	1	1	1	1	0	1.215	0.965	0.779	0.986333	0.218781	1.665	0.843	0.818	1.10867	0.481961	1.755	0.877	1.008	1.21333	0.473648	1.606	0.885	1.077	1.18933	0.373396	0.979	1.126	1.094	1.06633	0.0773067	0.96	1.09	1.252	1.10067	0.146292	0.972	1.012	1.442	1.142	0.260576
B4FTV9	26S protease regulatory subunit S10B	1	1	1	1	0	0.743	0.857	0.967	0.855667	0.112006	0.966	0.639	1.006	0.870333	0.201336	0.882	0.777	0.869	0.842667	0.0572393	0.801	0.73	0.851	0.794	0.060803	0.72	0.726	0.761	0.735667	0.0221435	0.954	0.605	0.758	0.772333	0.174941	0.962	0.714	0.725	0.800333	0.140115
B4FTW5	60S ribosomal protein L7-1	1	1	1	1	0	0.471	0.942	0.89	0.767667	0.258233	0.803	0.855	0.929	0.862333	0.0633193	0.771	0.916	0.942	0.876333	0.092143	0.562	0.759	0.799	0.706667	0.126871	0.445	0.888	0.862	0.731667	0.248601	0.519	0.564	0.544	0.542333	0.0225462	0.776	0.646	0.694	0.705333	0.0657368
B4FTW8	Uncharacterized protein	1	1	1	1	0	0.799	0.831	0.928	0.852667	0.0671739	0.814	0.924	1.048	0.928667	0.11707	0.708	0.847	0.873	0.809333	0.0887149	0.78	0.871	0.842	0.831	0.0464866	0.428	0.839	0.809	0.692	0.229122	0.544	0.64	0.819	0.667667	0.139572	0.49	0.74	0.805	0.678333	0.166308
B4FU01	Cystathionine gamma-synthase	1	1	no	1	0	0.993	0.953	no	0.973	0.0282843	0.904	0.893	no	0.8985	0.00777817	1.142	0.925	no	1.0335	0.153442	1.049	1.019	no	1.034	0.0212132	0.886	1.095	no	0.9905	0.147785	0.899	1.006	no	0.9525	0.0756604	1.032	0.831	no	0.9315	0.142128
B4FU13	Phi-1-like phosphate-induced protein	1	1	1	1	0	1.432	1.075	0.831	1.11267	0.302265	0.927	0.838	0.78	0.848333	0.0740428	0.935	0.769	0.629	0.777667	0.153184	1.179	0.823	0.686	0.896	0.254478	1.731	0.952	0.739	1.14067	0.522219	1.142	0.944	0.647	0.911	0.249145	1.047	0.795	0.772	0.871333	0.152566
B4FU35	Carboxypeptidase	1	1	1	1	0	0.633	0.875	0.96	0.822667	0.169665	0.771	0.79	0.91	0.823667	0.075368	0.81	0.827	0.8	0.812333	0.0136504	0.811	0.82	0.82	0.817	0.00519615	0.683	0.765	0.783	0.743667	0.0533042	0.579	0.811	0.843	0.744333	0.144074	0.59	0.798	0.94	0.776	0.176034
B4FU37	Proteasome subunit alpha type	1	1	1	1	0	0.845	0.751	0.41	0.668667	0.228889	0.977	0.597	0.518	0.697333	0.245398	0.863	0.776	0.895	0.844667	0.0615819	0.783	0.627	0.69	0.7	0.0784793	0.824	0.649	0.695	0.722667	0.0907212	0.725	1.015	0.749	0.829667	0.160951	0.954	0.589	0.505	0.682667	0.238706
B4FU39	Uncharacterized protein	1	1	1	1	0	1.296	0.859	0.865	1.00667	0.250588	0.973	0.804	0.829	0.868667	0.0912159	0.872	0.77	0.808	0.816667	0.0515493	0.956	0.936	0.926	0.939333	0.0152753	0.959	0.906	0.931	0.932	0.0265141	1.028	0.936	0.863	0.942333	0.0826821	0.856	0.883	0.995	0.911333	0.0737044
B4FU40	Cytosolic Fe-S cluster assembly factor NBP35	1	1	no	1	0	0.944	1.391	no	1.1675	0.316077	0.971	0.967	no	0.969	0.00282843	1.017	1.051	no	1.034	0.0240416	1.028	1.284	no	1.156	0.181019	1.397	1.237	no	1.317	0.113137	1.377	1.496	no	1.4365	0.0841457	0.905	0.924	no	0.9145	0.013435
B4FU52	Histone H2A	1	1	1	1	0	0.415	0.733	0.74	0.629333	0.185651	0.544	0.779	0.72	0.681	0.122258	0.46	0.63	0.614	0.568	0.0938723	0.388	0.577	0.527	0.497333	0.0979302	0.41	0.562	0.598	0.523333	0.0997864	0.369	0.41	0.365	0.381333	0.0249065	0.324	0.461	0.469	0.418	0.0815046
B4FU92	Uncharacterized protein	1	1	1	1	0	1.343	1.149	1.194	1.22867	0.10154	1.011	0.973	0.852	0.945333	0.0830321	0.943	0.918	0.763	0.874667	0.0975107	1.274	1.049	0.876	1.06633	0.199565	3.527	1.039	1.154	1.90667	1.40443	3.14	0.94	1.696	1.92533	1.11779	2.589	0.967	1.546	1.70067	0.821987
B4FUA0	Uncharacterized protein	no	1	1	1	0	no	0.903	1.386	1.1445	0.341533	no	0.746	0.964	0.855	0.154149	no	0.681	1.188	0.9345	0.358503	no	0.706	1.244	0.975	0.380423	no	0.748	1.306	1.027	0.394566	no	0.684	1.499	1.0915	0.576292	no	0.679	1.47	1.0745	0.559321
B4FUA9	60 ribosomal protein L14	1	1	1	1	0	0.469	0.655	0.571	0.565	0.093145	0.631	0.877	0.907	0.805	0.151433	0.623	0.895	0.864	0.794	0.148899	0.536	0.695	0.741	0.657333	0.107565	0.392	0.832	0.757	0.660333	0.23539	0.516	0.637	0.608	0.587	0.0631744	0.49	0.692	0.551	0.577667	0.103607
B4FUB4	60S acidic ribosomal protein P1	1	1	1	1	0	0.869	0.991	0.795	0.885	0.0989747	0.888	0.757	0.731	0.792	0.0841487	0.915	0.928	0.773	0.872	0.0859826	0.94	0.889	0.689	0.839333	0.132666	0.907	0.603	0.521	0.677	0.203362	0.461	0.757	0.754	0.657333	0.170036	0.206	0.921	0.798	0.641667	0.382278
B4FUH2	Aspartate aminotransferase	1	1	1	1	0	0.873	1.032	1.001	0.968667	0.0842872	1.218	1.288	1.325	1.277	0.0543415	1.988	2.18	2.211	2.12633	0.120799	2.03	2.195	2.286	2.17033	0.12977	0.97	2.048	2.104	1.70733	0.639163	0.871	1.808	1.908	1.529	0.572034	0.988	1.939	2.03	1.65233	0.577126
B4FUI0	Uncharacterized protein	1	1	1	1	0	0.782	0.86	0.948	0.863333	0.0830502	0.93	0.842	0.966	0.912667	0.0637913	0.923	0.823	0.879	0.875	0.0501199	0.791	0.736	0.79	0.772333	0.0314696	0.777	0.751	0.787	0.771667	0.0185831	0.735	0.809	0.792	0.778667	0.0387599	0.908	0.825	0.893	0.875333	0.0442305
B4FUJ6	Uncharacterized protein	1	1	1	1	0	1.035	0.786	0.91	0.910333	0.1245	1.047	0.706	1.076	0.943	0.20576	1.153	0.863	1.239	1.085	0.197008	1.233	0.72	1.289	1.08067	0.313599	0.976	0.721	1.271	0.989333	0.275242	1.372	0.765	1.24	1.12567	0.319243	1.322	0.738	1.359	1.13967	0.348345
B4FUK2	Peptidyl-prolyl cis-trans isomerase	1	1	1	1	0	1.071	1.117	1.009	1.06567	0.0541972	1.247	0.965	0.963	1.05833	0.163393	1.3	1.274	1.35	1.308	0.0386264	1.875	1.242	1.21	1.44233	0.375042	5.148	1.481	1.382	2.67033	2.14629	4.115	2.142	2.325	2.86067	1.09013	5.95	1.735	1.675	3.12	2.45104
B4FUK7	Uncharacterized protein	1	1	1	1	0	0.737	1.014	1.008	0.919667	0.158222	1.419	1.231	1.271	1.307	0.0990353	2.194	2.557	2.62	2.457	0.229933	1.26	1.921	1.955	1.712	0.391812	1.645	1.612	1.59	1.61567	0.0276827	1.886	1.514	1.533	1.64433	0.209505	1.479	1.443	1.443	1.455	0.0207846
B4FUK9	COP9 signalosome complex subunit 5b	1	1	1	1	0	1	1.039	0.946	0.995	0.0467012	0.908	1.001	0.92	0.943	0.0505866	0.971	1.059	0.89	0.973333	0.0845242	0.974	0.962	0.958	0.964667	0.00832666	0.808	1.039	0.915	0.920667	0.115604	0.581	0.925	0.934	0.813333	0.201257	0.657	0.786	0.87	0.771	0.107289
B4FUM8	Tankyrase 2	1	1	1	1	0	2.135	1.637	2.273	2.015	0.33455	3.155	1.342	1.449	1.982	1.01726	1.235	0.863	1.088	1.062	0.187358	2.223	1.068	1.408	1.56633	0.593556	2.779	0.878	1.57	1.74233	0.962146	1.171	0.841	1.734	1.24867	0.451538	0.865	0.946	2.022	1.27767	0.645883
B4FUN0	Uncharacterized protein	1	no	1	1	0	0.843	no	0.785	0.814	0.0410122	0.948	no	0.88	0.914	0.0480833	0.719	no	0.884	0.8015	0.116673	0.699	no	0.758	0.7285	0.0417193	0.699	no	0.719	0.709	0.0141421	0.697	no	0.693	0.695	0.00282843	0.671	no	0.817	0.744	0.103238
B4FUR6	Uncharacterized protein	1	1	1	1	0	3.084	1.179	0.802	1.68833	1.22329	1.576	1.277	1.046	1.29967	0.265726	1.958	1.747	1.366	1.69033	0.300041	3.363	2.005	1.211	2.193	1.08825	8.448	2.588	1.412	4.14933	3.76891	6.82	4.313	1.831	4.32133	2.49451	9.636	3.379	1.497	4.83733	4.26097
B4FUS2	40S ribosomal protein S18	1	1	1	1	0	0.816	0.664	0.725	0.735	0.0764918	0.893	0.905	0.95	0.916	0.03005	1	0.977	0.991	0.989333	0.0115902	0.595	0.791	0.885	0.757	0.147959	0.613	0.756	0.796	0.721667	0.0962098	0.499	0.507	0.554	0.52	0.0297153	0.461	0.464	0.431	0.452	0.0182483
B4FUT1	Uncharacterized protein	1	1	1	1	0	1.34	1.402	1.178	1.30667	0.11566	1.022	1.209	1.316	1.18233	0.148803	0.913	0.761	0.882	0.852	0.0803181	0.967	0.853	0.861	0.893667	0.0636344	1.378	0.771	0.873	1.00733	0.325033	1.421	0.712	1.06	1.06433	0.35452	1.244	0.898	1.091	1.07767	0.173385
B4FUW7	Uncharacterized protein	no	1	1	1	0	no	2.13	1.021	1.5755	0.784181	no	1.401	1.136	1.2685	0.187383	no	0.953	0.969	0.961	0.0113137	no	0.998	0.928	0.963	0.0494975	no	1.089	0.883	0.986	0.145664	no	1.063	0.955	1.009	0.0763675	no	1.332	0.979	1.1555	0.249609
B4FUX6	Eukaryotic translation initiation factor 3 subunit J	no	1	1	1	0	no	0.915	1.017	0.966	0.0721249	no	0.897	1.026	0.9615	0.0912168	no	1.231	1.212	1.2215	0.013435	no	1.188	1.029	1.1085	0.11243	no	1.102	1.099	1.1005	0.00212132	no	1.567	1.324	1.4455	0.171827	no	1.203	1.234	1.2185	0.0219203
B4FUX7	Uncharacterized protein	1	1	no	1	0	1.065	1.412	no	1.2385	0.245366	1.02	0.928	no	0.974	0.0650538	0.962	1.027	no	0.9945	0.0459619	1.001	1.597	no	1.299	0.421436	2.117	2.126	no	2.1215	0.00636396	2.012	2.283	no	2.1475	0.191626	2.792	3.494	no	3.143	0.496389
B4FV70	Uncharacterized protein	1	1	1	1	0	0.867	1.324	1.41	1.20033	0.29186	1.173	1.145	1.259	1.19233	0.0594082	1.911	1.612	1.877	1.8	0.163698	1.754	1.676	1.936	1.78867	0.133422	1.171	1.796	1.886	1.61767	0.389433	1.081	1.497	2.092	1.55667	0.508134	1.191	1.658	2.326	1.725	0.570459
B4FV82	Uncharacterized protein	no	1	1	1	0	no	1.064	0.8	0.932	0.186676	no	0.833	0.711	0.772	0.086267	no	0.553	0.399	0.476	0.108894	no	0.632	0.405	0.5185	0.160513	no	0.477	0.361	0.419	0.0820244	no	0.417	0.478	0.4475	0.0431335	no	0.597	0.499	0.548	0.0692965
B4FV87	Jasmonate-induced protein	1	1	1	1	0	1.095	1.002	1.038	1.045	0.0468935	0.829	0.775	0.804	0.802667	0.0270247	0.55	0.48	0.476	0.502	0.0416173	0.516	0.469	0.401	0.462	0.0578187	0.533	0.425	0.39	0.449333	0.0745408	0.494	0.447	0.39	0.443667	0.0520801	0.474	0.429	0.41	0.437667	0.0328684
B4FV92	Uncharacterized protein	no	1	1	1	0	no	1.067	1.097	1.082	0.0212132	no	0.922	1.296	1.109	0.264458	no	1.24	1.316	1.278	0.0537401	no	1.048	1.29	1.169	0.17112	no	0.934	1.194	1.064	0.183848	no	1.016	1.271	1.1435	0.180312	no	0.953	1.262	1.1075	0.218496
B4FVB1	Uncharacterized protein	1	1	1	1	0	0.864	0.825	0.966	0.885	0.072808	1.029	0.908	0.851	0.929333	0.0908974	0.981	0.925	1.045	0.983667	0.0600444	0.891	0.908	1.041	0.946667	0.0821361	0.641	0.934	1.006	0.860333	0.19333	0.7	0.805	0.908	0.804333	0.104002	0.979	0.758	0.891	0.876	0.111261
B4FVB2	Elongation factor Tu	1	1	1	1	0	0.705	0.742	1.061	0.836	0.195732	0.958	0.914	0.957	0.943	0.0251197	1.068	1.052	1.069	1.063	0.00953939	1.017	0.964	1.038	1.00633	0.0381357	0.911	0.913	0.961	0.928333	0.0283078	0.854	1.031	1.081	0.988667	0.119274	1.012	0.81	0.974	0.932	0.10735
B4FVD5	Uncharacterized protein	1	1	1	1	0	0.349	0.658	0.611	0.539333	0.1665	0.825	0.738	0.739	0.767333	0.0499433	0.567	0.663	0.654	0.628	0.0530189	0.373	0.507	0.556	0.478667	0.094733	0.18	0.488	0.563	0.410333	0.202969	0.121	0.592	0.494	0.402333	0.24852	0.176	0.509	0.434	0.373	0.17468
B4FVE3	Uncharacterized protein	no	1	1	1	0	no	1.17	0.896	1.033	0.193747	no	1.058	0.905	0.9815	0.108187	no	0.998	1.974	1.486	0.690136	no	0.949	3.36	2.1545	1.70483	no	1.218	3.656	2.437	1.72393	no	0.765	2.126	1.4455	0.962372	no	0.971	2.403	1.687	1.01258
B4FVH1	Malate dehydrogenase	1	1	1	1	0	1.277	0.987	1.012	1.092	0.160702	0.913	1.159	1.097	1.05633	0.127943	1.304	1.368	1.418	1.36333	0.0571431	1.81	1.371	1.451	1.544	0.23381	3.687	1.306	1.536	2.17633	1.31332	2.254	1.711	1.679	1.88133	0.323135	2.598	1.587	1.89	2.025	0.518844
B4FVH9	Transmembrane emp24 domain-containing protein 10	1	1	1	1	0	1.225	0.999	0.861	1.02833	0.183764	1.178	1.029	0.966	1.05767	0.108868	1.249	1.285	1.31	1.28133	0.0306649	1.359	1.343	1.119	1.27367	0.134184	0.94	1.132	1.103	1.05833	0.1035	0.986	1.133	0.963	1.02733	0.0922298	0.952	1.011	0.931	0.964667	0.0414769
B4FVI1	Uncharacterized protein	1	1	1	1	0	1.091	0.828	1.089	1.00267	0.151269	0.66	0.699	0.853	0.737333	0.102051	0.69	0.656	0.68	0.675333	0.0174738	0.571	0.604	0.627	0.600667	0.0281484	0.931	0.57	0.645	0.715333	0.1905	1.332	0.565	0.588	0.828333	0.43634	0.782	0.63	0.665	0.692333	0.0796011
B4FVJ0	Uncharacterized protein	1	1	1	1	0	0.461	0.602	0.934	0.665667	0.242842	0.844	0.947	0.942	0.911	0.0580775	0.938	1.083	1.083	1.03467	0.0837158	0.644	0.887	0.911	0.814	0.147713	0.43	0.74	0.798	0.656	0.197859	0.434	0.526	0.516	0.492	0.0504777	0.478	0.576	0.619	0.557667	0.0722657
B4FVK0	Uncharacterized protein	1	1	1	1	0	0.82	0.962	1.216	0.999333	0.200622	0.97	0.996	1.267	1.07767	0.164482	1.125	1.189	1.188	1.16733	0.0366652	1.096	1.153	1.18	1.143	0.0428836	0.977	1.059	1.334	1.12333	0.186993	0.706	1.022	1.088	0.938667	0.20418	0.759	1.072	1.284	1.03833	0.264114
B4FVL1	26S proteasome non-ATPase regulatory subunit 6	1	no	1	1	0	0.888	no	0.734	0.811	0.108894	0.91	no	0.856	0.883	0.0381838	0.788	no	0.788	0.788	0	0.906	no	0.716	0.811	0.13435	0.643	no	0.71	0.6765	0.0473762	0.576	no	0.688	0.632	0.079196	0.71	no	0.582	0.646	0.0905097
B4FVM1	Uncharacterized protein	1	1	1	1	0	1.428	1.569	1.335	1.444	0.117818	1.094	1.237	1.032	1.121	0.105133	1.134	1.176	1.251	1.187	0.0592706	1.114	1.173	1.225	1.17067	0.0555368	1.477	1.333	1.213	1.341	0.132182	1.343	1.25	1.407	1.33333	0.0789451	1.168	1.287	1.518	1.32433	0.177962
B4FVT4	Uncharacterized protein	1	1	1	1	0	1.14	1.414	1.705	1.41967	0.282543	1.064	1.004	1.234	1.10067	0.119304	1.213	0.909	0.72	0.947333	0.248725	1.536	1.324	0.85	1.23667	0.35124	2.669	1.515	1.2	1.79467	0.773402	1.758	1.635	1.126	1.50633	0.335071	1.809	1.978	1.259	1.682	0.375948
B4FVU4	Uncharacterized protein	no	1	1	1	0	no	1.343	1.509	1.426	0.11738	no	1.271	1.284	1.2775	0.00919239	no	1.029	1.044	1.0365	0.0106066	no	0.855	1.064	0.9595	0.147785	no	1.07	1.148	1.109	0.0551543	no	0.839	0.876	0.8575	0.026163	no	0.865	1.179	1.022	0.222032
B4FVX5	Uncharacterized protein	1	1	1	1	0	1.494	1.237	1.146	1.29233	0.180478	2.349	2.053	2.023	2.14167	0.180181	2.315	2.757	3.087	2.71967	0.387352	2.316	2.832	2.671	2.60633	0.264008	3.687	2.498	2.158	2.781	0.802824	5.845	2.284	2.46	3.52967	2.00707	5.604	1.797	1.566	2.989	2.2676
B4FW06	Uncharacterized protein	1	no	1	1	0	0.561	no	1.285	0.923	0.511945	0.99	no	1.243	1.1165	0.178898	1.124	no	1.173	1.1485	0.0346482	0.788	no	1.241	1.0145	0.320319	0.508	no	1.137	0.8225	0.44477	0.495	no	0.987	0.741	0.347897	0.513	no	1.087	0.8	0.405879
B4FW07	60S ribosomal protein L36	1	no	1	1	0	0.473	no	0.624	0.5485	0.106773	0.953	no	0.78	0.8665	0.122329	0.692	no	1.115	0.9035	0.299106	0.352	no	0.845	0.5985	0.348604	0.578	no	0.797	0.6875	0.154856	0.44	no	0.53	0.485	0.0636396	0.492	no	0.537	0.5145	0.0318198
B4FW18	40S ribosomal protein S28	1	1	1	1	0	1.251	0.564	0.562	0.792333	0.397218	0.838	0.741	0.801	0.793333	0.0489524	0.79	0.941	0.924	0.885	0.0827103	1.066	0.887	0.919	0.957333	0.0954585	2.726	0.918	0.9	1.51467	1.04908	1.545	1.217	1.241	1.33433	0.182837	1.611	0.941	0.978	1.17667	0.376598
B4FW43	Uncharacterized protein	1	1	1	1	0	1.494	1.443	1.317	1.418	0.0911098	1.188	1.208	0.984	1.12667	0.123957	1.143	1.052	1.219	1.138	0.0836122	1.215	1.081	0.959	1.085	0.128047	1.209	1.185	1.03	1.14133	0.0971614	1.15	1.176	1.11	1.14533	0.0332466	1.268	1.089	1.183	1.18	0.0895377
B4FW57	Uncharacterized protein	1	1	1	1	0	0.82	0.884	0.89	0.864667	0.0387986	1.073	0.95	1.002	1.00833	0.0617441	1.362	1.47	1.341	1.391	0.069217	1.121	1.262	1.201	1.19467	0.070713	0.746	1.185	1.171	1.034	0.249514	0.822	1.135	1.089	1.01533	0.169004	0.828	1.004	1.089	0.973667	0.133118
B4FW61	Protein kinase Pti1	no	1	1	1	0	no	0.922	1.444	1.183	0.36911	no	0.942	1.204	1.073	0.185262	no	1.066	1.185	1.1255	0.0841457	no	1.016	1.317	1.1665	0.212839	no	0.916	1.368	1.142	0.319612	no	0.865	1.025	0.945	0.113137	no	0.832	1.377	1.1045	0.385373
B4FW89	Uncharacterized protein	1	1	no	1	0	1.433	0.854	no	1.1435	0.409415	1.57	0.757	no	1.1635	0.574878	1.055	1.013	no	1.034	0.0296985	0.921	1.085	no	1.003	0.115966	0.798	1.04	no	0.919	0.17112	0.753	0.809	no	0.781	0.039598	0.938	0.602	no	0.77	0.237588
B4FWD0	Minor allergen Alt a 7	1	1	1	1	0	1.365	1.08	1.079	1.17467	0.164834	1.082	1.257	1.293	1.21067	0.112873	1.036	1.192	1.005	1.07767	0.100221	0.948	1.033	0.943	0.974667	0.05058	1.239	0.947	0.915	1.03367	0.178542	1.027	1.179	0.859	1.02167	0.160067	1.05	0.96	0.947	0.985667	0.0560922
B4FWF4	Uncharacterized protein	no	1	1	1	0	no	2.015	2.05	2.0325	0.0247487	no	1.478	1.558	1.518	0.0565685	no	1.822	1.728	1.775	0.066468	no	3.187	3.316	3.2515	0.0912168	no	5.085	5.02	5.0525	0.0459619	no	5.062	5.389	5.2255	0.231224	no	6.645	6.053	6.349	0.418607
B4FWI0	Uncharacterized protein	1	1	1	1	0	0.965	1.271	0.888	1.04133	0.202589	1.001	0.927	0.663	0.863667	0.177678	1.043	1.016	0.884	0.981	0.0850823	0.934	1.143	0.96	1.01233	0.113905	0.926	1.241	0.79	0.985667	0.231345	1.291	1.012	0.923	1.07533	0.192001	1.018	1.176	0.8	0.998	0.188796
B4FWI4	Uncharacterized protein	1	1	1	1	0	0.784	0.957	0.762	0.834333	0.1068	0.732	0.617	0.617	0.655333	0.0663953	0.573	0.476	0.399	0.482667	0.0871914	0.45	0.443	0.398	0.430333	0.0282194	0.672	0.532	0.397	0.533667	0.137508	0.755	0.431	0.415	0.533667	0.191847	0.793	0.621	0.431	0.615	0.181075
B4FWJ8	Luminal-binding protein 3	no	1	1	1	0	no	1.023	0.981	1.002	0.0296985	no	1.183	1.017	1.1	0.11738	no	1.267	1.266	1.2665	0.000707107	no	1.394	1.318	1.356	0.0537401	no	1.482	1.377	1.4295	0.0742462	no	2.018	2	2.009	0.0127279	no	1.839	1.62	1.7295	0.154856
B4FWK0	Eukaryotic translation initiation factor 3 subunit D	1	1	1	1	0	0.919	0.803	0.846	0.856	0.058643	0.877	0.712	0.972	0.853667	0.131561	1.089	0.912	1.063	1.02133	0.0955737	0.918	0.951	1.001	0.956667	0.0417892	0.74	0.79	0.977	0.835667	0.124925	0.627	0.787	0.958	0.790667	0.16553	0.411	0.765	1.066	0.747333	0.327857
B4FWK5	7-dehydrocholesterol reductase	no	1	1	1	0	no	1.219	1.055	1.137	0.115966	no	0.876	0.983	0.9295	0.0756604	no	0.978	1.028	1.003	0.0353553	no	0.984	0.963	0.9735	0.0148492	no	0.862	0.987	0.9245	0.0883883	no	0.818	1.008	0.913	0.13435	no	0.726	0.884	0.805	0.111723
B4FWP0	Fructose-bisphosphate aldolase	1	1	1	1	0	0.89	0.777	0.8	0.822333	0.0597188	1.111	1.207	1.138	1.152	0.0495076	1.413	1.381	1.315	1.36967	0.0499733	1.732	1.508	1.457	1.56567	0.146289	1.226	1.43	1.462	1.37267	0.128021	1.06	1.69	1.636	1.462	0.349188	0.705	1.509	1.487	1.23367	0.457971
B4FWP6	Uncharacterized protein	1	1	1	1	0	1.022	0.692	0.717	0.810333	0.183734	0.906	0.757	0.739	0.800667	0.0916642	0.806	0.776	0.962	0.848	0.0998599	0.803	0.687	1.005	0.831667	0.160926	0.904	0.737	0.836	0.825667	0.0839782	0.681	0.689	0.84	0.736667	0.0895786	0.863	0.594	0.772	0.743	0.136825
B4FWQ0	Uncharacterized protein	1	1	1	1	0	0.959	0.661	0.824	0.814667	0.149219	1.007	0.904	1.069	0.993333	0.0833447	1.423	1.357	1.231	1.337	0.09755	1.516	1.267	1.246	1.343	0.15019	1.131	1.212	1.118	1.15367	0.0509346	1.049	1.204	1.138	1.13033	0.0777839	1.044	1.238	1.105	1.129	0.0992018
B4FWR7	60S ribosomal protein L13	1	1	1	1	0	0.872	0.508	0.507	0.629	0.210445	0.969	0.829	0.942	0.913333	0.074272	1.05	1.048	1.316	1.138	0.154156	0.615	0.786	0.804	0.735	0.104312	0.873	0.737	0.901	0.837	0.0877268	0.781	0.567	0.437	0.595	0.173701	0.75	0.565	0.453	0.589333	0.149988
B4FWU6	Uncharacterized protein	1	1	1	1	0	0.864	0.969	0.949	0.927333	0.0557524	1.117	1.064	1.012	1.06433	0.0525008	1.102	1.027	1.002	1.04367	0.0520416	0.967	1	0.96	0.975667	0.021362	0.824	0.967	0.992	0.927667	0.090644	0.663	1.036	0.987	0.895333	0.202693	0.861	1.082	1.058	1.00033	0.121261
B4FWX5	Uncharacterized protein	1	1	1	1	0	1.191	1.074	1.056	1.107	0.0733008	1.024	1.027	1.033	1.028	0.00458258	1.19	1.3	1.274	1.25467	0.057492	1.305	1.302	1.259	1.28867	0.0257358	0.87	1.249	1.272	1.13033	0.225748	0.843	1.194	1.154	1.06367	0.192147	1.005	1.191	1.129	1.10833	0.0947066
B4FX16	Macrophage migration inhibitory factor	1	1	1	1	0	1.045	1.057	1.042	1.048	0.00793725	0.939	1.234	1.127	1.1	0.149342	1.082	1.27	1.194	1.182	0.0945727	1.609	1.456	1.215	1.42667	0.198631	3.493	1.491	1.278	2.08733	1.22199	1.457	1.98	1.559	1.66533	0.277241	2.258	1.747	1.455	1.82	0.406447
B4FX20	AKIN gamma	1	1	1	1	0	1.232	1.25	0.828	1.10333	0.238615	1.026	1.125	1.082	1.07767	0.0496421	1.173	0.949	1.113	1.07833	0.115954	1.089	1.154	1.214	1.15233	0.0625167	0.762	1.38	1.306	1.14933	0.337475	0.603	1.004	1.07	0.892333	0.252734	0.671	1.126	1.3	1.03233	0.324793
B4FX24	Uncharacterized protein	1	1	1	1	0	1.278	1.014	1.313	1.20167	0.163464	1.404	0.895	1.072	1.12367	0.258403	0.997	0.826	0.933	0.918667	0.0863964	1.122	0.89	1.061	1.02433	0.120268	1.276	0.719	1.006	1.00033	0.278543	1.056	0.768	1.064	0.962667	0.168634	0.895	0.883	0.991	0.923	0.0591946
B4FX25	Uncharacterized protein	1	1	1	1	0	0.867	0.754	0.916	0.845667	0.0830803	1.282	1.031	1.069	1.12733	0.135286	1.023	1.215	1.158	1.132	0.0986053	0.905	1.066	1.025	0.998667	0.083668	0.483	0.927	0.912	0.774	0.252125	0.61	0.943	0.884	0.812333	0.177692	0.825	0.926	0.824	0.858333	0.0586032
B4FX35	ELF4-like protein	1	1	no	1	0	1.181	0.83	no	1.0055	0.248194	1.022	1.102	no	1.062	0.0565685	1.736	1.287	no	1.5115	0.317491	2.08	1.284	no	1.682	0.562857	5.83	1.151	no	3.4905	3.30855	4.251	1.159	no	2.705	2.18637	6.306	1.275	no	3.7905	3.55745
B4FX40	Uncharacterized protein	1	no	1	1	0	1.126	no	1.25	1.188	0.0876812	1.042	no	1.682	1.362	0.452548	1.108	no	1.53	1.319	0.298399	1.463	no	1.512	1.4875	0.0346482	3.643	no	1.696	2.6695	1.37674	2.7	no	1.685	2.1925	0.717713	3.897	no	1.527	2.712	1.67584
B4FXI9	Uncharacterized protein	no	1	1	1	0	no	1.645	1.296	1.4705	0.24678	no	2.363	2.191	2.277	0.121622	no	1.679	1.431	1.555	0.175362	no	1.864	1.579	1.7215	0.201525	no	1.405	1.106	1.2555	0.211425	no	1.006	1.07	1.038	0.0452548	no	1.009	1.088	1.0485	0.0558614
B4FXQ4	Ataxin-3	1	1	1	1	0	1.355	1.129	1.448	1.31067	0.164056	1.066	0.721	0.97	0.919	0.178065	1.301	0.772	0.834	0.969	0.289187	1.759	0.905	1.053	1.239	0.456373	2.503	0.722	1.217	1.48067	0.91931	2.833	0.786	1.297	1.63867	1.06541	3.807	0.911	1.364	2.02733	1.55779
B4FXV1	Uncharacterized protein	1	1	1	1	0	2.438	2.804	1.956	2.39933	0.42532	5.313	8.131	3.576	5.67333	2.29878	4.114	7.552	3.714	5.12667	2.1099	3.29	3.834	2.215	3.113	0.823885	4.803	1.681	1.551	2.67833	1.84116	6.213	3.112	2.023	3.78267	2.17402	5.372	1.718	1.381	2.82367	2.21334
B4FXW5	Uncharacterized protein	1	1	1	1	0	1.487	1.085	1.286	1.286	0.201	1.564	1.591	1.726	1.627	0.0867929	0.988	0.962	1.089	1.013	0.0670895	0.81	0.818	0.892	0.84	0.0452106	0.873	0.773	0.857	0.834333	0.0537153	0.783	0.68	0.649	0.704	0.0701498	0.935	0.825	0.694	0.818	0.120652
B4FXY5	Uncharacterized protein	1	1	1	1	0	0.826	0.905	1.022	0.917667	0.098612	0.972	0.943	0.94	0.951667	0.017673	0.934	0.885	0.964	0.927667	0.039879	0.859	0.783	0.928	0.856667	0.0725282	0.59	0.78	0.9	0.756667	0.156312	0.566	0.634	0.792	0.664	0.115948	0.61	0.66	0.837	0.702333	0.119274
B4FXZ3	Grx_C2.2-glutaredoxin subgroup I	1	1	1	1	0	1.26	0.728	0.898	0.962	0.271713	1.019	0.989	0.987	0.998333	0.0179258	0.985	1.032	1.038	1.01833	0.029023	1.27	1.051	1.089	1.13667	0.117023	3.09	1.22	1.268	1.85933	1.06606	1.971	2.328	2.236	2.17833	0.185355	3.4	1.819	1.623	2.28067	0.974312
B4FY24	Uncharacterized protein	1	1	no	1	0	1.361	3.075	no	2.218	1.21198	1.041	1.672	no	1.3565	0.446184	1.209	1.188	no	1.1985	0.0148492	1.113	1.452	no	1.2825	0.239709	1.221	2.149	no	1.685	0.656195	1.655	1.308	no	1.4815	0.245366	1.8	1.889	no	1.8445	0.0629325
B4FY32	Uncharacterized protein	1	1	no	1	0	0.789	1.107	no	0.948	0.22486	0.921	0.965	no	0.943	0.0311127	1.021	1.031	no	1.026	0.00707107	1.072	1.045	no	1.0585	0.0190919	0.729	0.993	no	0.861	0.186676	0.71	1.019	no	0.8645	0.218496	0.73	0.984	no	0.857	0.179605
B4FY73	Uncharacterized protein	1	1	1	1	0	2.445	1.59	1.557	1.864	0.503431	1.757	2.76	3.643	2.72	0.943636	1.648	2.486	3.595	2.57633	0.976638	2.253	2.514	3.209	2.65867	0.494146	1.861	1.69	1.644	1.73167	0.114343	1.487	2.099	1.954	1.84667	0.319807	1.384	1.507	1.386	1.42567	0.0704438
B4FY74	Retrotransposon protein Ty1-copia subclass	1	1	1	1	0	1.55	1.054	0.987	1.197	0.307537	0.968	0.983	0.97	0.973667	0.00814453	0.866	0.759	0.71	0.778333	0.0797768	0.984	0.652	0.558	0.731333	0.223806	1.758	0.627	0.545	0.976667	0.677896	1.099	0.652	0.567	0.772667	0.285791	1.232	0.637	0.562	0.810333	0.367094
B4FY98	Uncharacterized protein	no	1	1	1	0	no	0.955	0.824	0.8895	0.092631	no	1.334	1.262	1.298	0.0509117	no	0.951	0.834	0.8925	0.0827315	no	0.886	0.821	0.8535	0.0459619	no	0.832	0.736	0.784	0.0678823	no	0.726	0.58	0.653	0.103238	no	0.807	0.536	0.6715	0.191626
B4FYD7	Uncharacterized protein	1	1	no	1	0	0.946	0.844	no	0.895	0.0721249	0.533	0.782	no	0.6575	0.17607	0.896	1.012	no	0.954	0.0820244	1.294	0.802	no	1.048	0.347897	2.308	0.92	no	1.614	0.981464	2.224	1.286	no	1.755	0.663266	3.033	1.438	no	2.2355	1.12784
B4FYG3	Succinate semialdehyde dehydrogenase	1	1	1	1	0	0.97	0.827	0.91	0.902333	0.0718076	0.953	1.021	1.037	1.00367	0.0446019	1.072	1.092	1.123	1.09567	0.025697	1.166	1.18	1.285	1.21033	0.065041	0.902	1.227	1.187	1.10533	0.177224	0.964	1.095	0.979	1.01267	0.0716961	0.963	1.333	1.197	1.16433	0.187151
B4FYG4	Uncharacterized protein	1	1	1	1	0	1.097	2.542	2.308	1.98233	0.775597	0.842	1.615	1.2	1.219	0.38685	0.708	0.782	0.715	0.735	0.0408534	0.793	0.855	0.345	0.664333	0.278283	0.872	1.073	0.564	0.836333	0.256368	1.245	0.564	0.332	0.713667	0.474544	0.81	0.72	0.463	0.664333	0.180073
B4FYG9	NADH-ubiquinone oxidoreductase 13 kDa-B subunit	1	1	1	1	0	0.785	0.553	0.552	0.63	0.134235	0.953	0.538	0.667	0.719333	0.212392	0.918	0.47	0.766	0.718	0.227824	0.789	0.542	0.711	0.680667	0.126263	0.652	0.56	0.606	0.606	0.046	0.811	0.553	0.7	0.688	0.129418	0.869	0.374	0.577	0.606667	0.24883
B4FYM0	Acetyl-CoA acetyltransferase, cytosolic 2	1	1	no	1	0	1.088	1.088	no	1.088	0	0.91	1.063	no	0.9865	0.108187	1.155	1.031	no	1.093	0.0876812	1.947	1.108	no	1.5275	0.593263	2.494	1.182	no	1.838	0.927724	1.273	1.223	no	1.248	0.0353553	1.144	1.336	no	1.24	0.135765
B4FYN0	Mitochondrial import inner membrane translocase subunit Tim13	1	1	1	1	0	1.463	0.909	0.631	1.001	0.423561	1.151	0.884	0.755	0.93	0.201968	1.397	1.076	1.026	1.16633	0.201321	1.564	1.088	1.018	1.22333	0.297095	2.446	1.186	1.052	1.56133	0.769068	2.264	1.596	2.012	1.95733	0.337339	2.444	1.324	1.487	1.75167	0.605092
B4FYN6	Uncharacterized protein	no	1	1	1	0	no	1.045	1.192	1.1185	0.103945	no	0.796	0.946	0.871	0.106066	no	0.951	1.067	1.009	0.0820244	no	0.875	0.938	0.9065	0.0445477	no	0.784	0.761	0.7725	0.0162635	no	0.807	0.78	0.7935	0.0190919	no	0.748	0.657	0.7025	0.0643467
B4FYQ7	Uncharacterized protein	1	1	1	1	0	1.138	0.875	0.838	0.950333	0.163574	0.963	0.948	0.996	0.969	0.0245561	1.025	1.011	0.975	1.00367	0.0257941	1.178	0.961	0.869	1.00267	0.158658	1.529	0.91	0.869	1.10267	0.369784	1.394	1.08	1.073	1.18233	0.183342	1.647	0.967	0.92	1.178	0.406845
B4FYS2	Uncharacterized protein	1	1	1	1	0	3.165	2.775	2.146	2.69533	0.51415	1.676	1.492	1.229	1.46567	0.22466	1.276	1.037	0.734	1.01567	0.271629	2.09	1.133	1.007	1.41	0.592258	9.496	2.356	1.523	4.45833	4.38258	6.717	3.073	2.759	4.183	2.20012	8.349	4.097	4.543	5.663	2.33681
B4FYX0	Uncharacterized protein	no	1	1	1	0	no	1.044	1.129	1.0865	0.0601041	no	1.041	0.987	1.014	0.0381838	no	0.954	0.986	0.97	0.0226274	no	1.066	0.877	0.9715	0.133643	no	0.895	0.848	0.8715	0.033234	no	0.992	0.99	0.991	0.00141421	no	0.821	0.835	0.828	0.00989949
B4FZ10	Dolichyl-diphosphooligosaccharide--protein glycosyltransferase 48 kDa subunit	no	1	1	1	0	no	0.8	2.548	1.674	1.23602	no	0.733	1.764	1.2485	0.729027	no	0.844	1.084	0.964	0.169706	no	0.728	1.088	0.908	0.254558	no	0.74	1.219	0.9795	0.338704	no	0.654	1.084	0.869	0.304056	no	0.564	1.362	0.963	0.564271
B4FZ28	Uncharacterized protein	1	1	1	1	0	1.062	0.928	0.785	0.925	0.138524	0.989	1.099	1.147	1.07833	0.0810021	1.211	1.243	2.036	1.49667	0.46735	1.146	1.262	1.872	1.42667	0.390007	0.43	1.21	1.38	1.00667	0.50659	0.397	1.236	1.532	1.055	0.58875	0.958	1.037	1.283	1.09267	0.1695
B4FZ60	Flavin-containing monooxygenase	1	1	no	1	0	0.811	0.878	no	0.8445	0.0473762	1.118	0.933	no	1.0255	0.130815	1.431	1.247	no	1.339	0.130108	1.292	1.19	no	1.241	0.0721249	0.568	1.001	no	0.7845	0.306177	0.5	1.08	no	0.79	0.410122	0.617	0.941	no	0.779	0.229103
B4FZ86	Histone H2A	1	1	1	1	0	0.251	0.713	0.675	0.546333	0.256471	0.473	0.685	0.764	0.640667	0.15048	0.306	0.735	0.708	0.583	0.240269	0.292	0.73	0.631	0.551	0.229698	0.438	0.672	0.664	0.591333	0.132851	0.339	0.744	0.658	0.580333	0.213378	0.346	0.557	0.63	0.511	0.147482
B4FZK6	Methionine aminopeptidase 1	1	no	1	1	0	0.728	no	0.933	0.8305	0.144957	1.048	no	1.137	1.0925	0.0629325	1.271	no	1.205	1.238	0.046669	0.887	no	1.206	1.0465	0.225567	0.839	no	1.197	1.018	0.253144	0.836	no	1.106	0.971	0.190919	0.627	no	1.216	0.9215	0.416486
B4FZN6	40S ribosomal protein S7	1	1	1	1	0	0.548	0.987	1.103	0.879333	0.292746	0.951	0.998	1.013	0.987333	0.0323471	0.88	0.911	0.886	0.892333	0.0164418	0.555	0.815	0.843	0.737667	0.158812	0.474	0.947	0.944	0.788333	0.272225	0.509	0.927	0.805	0.747	0.214951	0.483	0.862	0.943	0.762667	0.245561
B4FZU8	Malate dehydrogenase	1	1	1	1	0	1	0.697	1.672	1.123	0.499002	1.061	0.991	0.999	1.017	0.0383145	1.466	1.417	1.242	1.375	0.117758	1.535	1.244	1.16	1.313	0.196792	2.337	1.165	1.048	1.51667	0.712834	1.336	1.582	1.207	1.375	0.190518	1.976	1.315	1.18	1.49033	0.425982
B4FZU9	Uncharacterized protein	1	1	1	1	0	0.873	0.734	0.838	0.815	0.072298	1.027	0.877	0.935	0.946333	0.0756395	1.003	1.082	1.054	1.04633	0.0400541	1.012	1.082	0.939	1.011	0.0715052	0.772	0.955	1	0.909	0.12076	0.93	1.137	1.185	1.084	0.13551	0.808	1.182	1.143	1.04433	0.205598
B4G004	Uncharacterized protein	1	1	1	1	0	0.869	0.98	0.912	0.920333	0.0559673	0.936	0.884	0.878	0.899333	0.0318957	0.81	0.83	0.801	0.813667	0.0148436	0.863	0.827	0.777	0.822333	0.0431895	0.626	0.784	0.775	0.728333	0.0887374	0.658	0.717	0.642	0.672333	0.0395011	0.67	0.775	0.704	0.716333	0.0535755
B4G019	Uncharacterized protein	1	1	1	1	0	0.65	0.578	0.617	0.615	0.0360416	0.838	0.72	0.682	0.746667	0.081347	0.836	0.803	0.735	0.791333	0.0515008	0.829	0.679	0.643	0.717	0.0986509	1.247	0.72	0.748	0.905	0.296511	1.435	0.99	1.005	1.14333	0.252702	1.751	0.914	1.047	1.23733	0.449791
B4G024	Malate dehydrogenase	1	1	no	1	0	1.614	1.151	no	1.3825	0.32739	1.19	1.022	no	1.106	0.118794	1.037	0.934	no	0.9855	0.072832	1.236	0.897	no	1.0665	0.239709	1.468	0.98	no	1.224	0.345068	1.263	0.934	no	1.0985	0.232638	0.759	1.144	no	0.9515	0.272236
B4G031	Uncharacterized protein	1	1	1	1	0	0.942	0.89	0.902	0.911333	0.0272274	0.949	1.078	1.053	1.02667	0.068413	0.987	1.063	1.099	1.04967	0.0571781	1.258	1.207	1.214	1.22633	0.0276466	1.59	1.284	1.344	1.406	0.162148	1.28	1.531	1.523	1.44467	0.142662	0.935	1.293	1.256	1.16133	0.196882
B4G038	Homoserine dehydrogenase	no	1	1	1	0	no	1.288	1.131	1.2095	0.111016	no	1.215	0.93	1.0725	0.201525	no	1.284	0.975	1.1295	0.218496	no	1.28	0.967	1.1235	0.221324	no	1.225	0.998	1.1115	0.160513	no	1.272	0.899	1.0855	0.263751	no	1.065	0.888	0.9765	0.125158
B4G039	Uncharacterized protein	1	1	1	1	0	0.779	0.595	0.492	0.622	0.145393	1.024	0.87	0.931	0.941667	0.0775521	0.842	0.953	0.756	0.850333	0.098764	0.658	0.719	0.706	0.694333	0.0321299	0.357	0.595	0.575	0.509	0.132015	0.331	0.596	0.566	0.497667	0.145115	0.289	0.414	0.427	0.376667	0.0761993
B4G044	Aminoaldehyde dehydrogenase 2	1	1	1	1	0	0.85	0.989	0.975	0.938	0.076531	1.046	1.06	0.954	1.02	0.0575847	1.08	1.155	0.967	1.06733	0.0946379	0.971	1.225	1.113	1.103	0.127295	0.674	1.291	1.201	1.05533	0.333296	0.669	1.199	1.076	0.981333	0.277392	0.74	1.479	1.17	1.12967	0.371147
B4G066	Uncharacterized protein	1	1	1	1	0	1.042	0.904	0.925	0.957	0.0743572	1.01	0.978	1.011	0.999667	0.0187705	0.947	0.982	0.941	0.956667	0.0221435	1.046	1.04	1.033	1.03967	0.00650641	0.781	0.94	0.931	0.884	0.0893141	0.875	1.073	1.103	1.017	0.123887	0.616	1.194	1.089	0.966333	0.307906
B4G072	DIMBOA UDP-glucosyltransferase BX9	1	1	1	1	0	1.19	1.08	0.977	1.08233	0.106519	0.933	0.949	1.018	0.966667	0.04517	0.793	0.769	0.785	0.782333	0.0122202	0.709	0.855	0.835	0.799667	0.0791539	0.681	0.83	0.824	0.778333	0.0843465	0.643	1	0.83	0.824333	0.178567	0.534	0.957	0.848	0.779667	0.219623
B4G080	Caffeoyl-CoA O-methyltransferase 1	1	1	1	1	0	1.996	1.952	1.602	1.85	0.215898	1.946	1.32	2.093	1.78633	0.41049	1.324	1.185	1.284	1.26433	0.0715565	1.28	1.281	1.352	1.30433	0.0412836	1.159	1.182	1.317	1.21933	0.08536	1.447	1.521	1.634	1.534	0.0941754	1.212	1.24	1.325	1.259	0.0588473
B4G082	Rab GDP dissociation inhibitor alpha	1	1	1	1	0	1.531	1.325	0.965	1.27367	0.28647	1.074	1.39	0.806	1.09	0.292329	1.05	0.918	0.997	0.988333	0.0664254	0.931	0.836	1.042	0.936333	0.103104	0.638	0.932	1.058	0.876	0.215527	0.657	0.742	1.003	0.800667	0.180306	0.693	0.784	0.823	0.766667	0.0667108
B4G087	Uncharacterized protein	1	1	1	1	0	1.44	1.536	1.042	1.33933	0.261934	1.061	1.141	1.002	1.068	0.0697639	1	0.91	0.953	0.954333	0.0450148	1.342	0.966	0.947	1.085	0.222771	2.767	1.153	1.211	1.71033	0.91556	2.066	1.22	1.396	1.56067	0.446391	1.774	1.417	1.49	1.56033	0.188606
B4G0B0	Lipid binding protein	1	1	1	1	0	3.32	2.146	1.332	2.266	0.999418	2.309	4.237	2.409	2.985	1.08542	1.758	2.098	1.549	1.80167	0.277093	1.186	0.935	0.871	0.997333	0.166494	0.718	0.692	0.692	0.700667	0.0150111	1.008	0.863	0.825	0.898667	0.0965729	1.348	0.631	0.618	0.865667	0.417763
B4G0C6	Uncharacterized protein	no	1	1	1	0	no	1.095	0.795	0.945	0.212132	no	1.013	1.046	1.0295	0.0233345	no	2.18	3.079	2.6295	0.635689	no	1.868	2.287	2.0775	0.296278	no	1.707	2.266	1.9865	0.395273	no	2.235	3.044	2.6395	0.572049	no	1.188	1.517	1.3525	0.232638
B4G0E0	Uncharacterized protein	1	1	1	1	0	0.607	0.974	0.8	0.793667	0.183582	0.874	0.964	1.076	0.971333	0.101199	0.967	1.063	1.109	1.04633	0.0724523	0.88	1.002	0.957	0.946333	0.0616955	0.499	1.001	0.976	0.825333	0.282889	0.447	0.921	0.853	0.740333	0.256299	0.514	1.171	0.794	0.826333	0.329691
B4G0F2	Uncharacterized protein	1	1	1	1	0	0.943	1.268	1.05	1.087	0.165629	1.034	1.05	1.006	1.03	0.0222711	1.341	1.807	1.469	1.539	0.240757	1.643	1.888	1.613	1.71467	0.150859	1.36	2.038	1.749	1.71567	0.340227	1.331	2.266	1.825	1.80733	0.46775	1.665	2.013	1.8	1.826	0.175451
B4G0F3	Probable bifunctional methylthioribulose-1-phosphate dehydratase/enolase-phosphatase E1	1	1	1	1	0	0.973	0.98	0.835	0.929333	0.08177	0.939	0.984	0.712	0.878333	0.145796	1.148	1.019	0.781	0.982667	0.186178	1.033	0.986	0.624	0.881	0.223806	0.957	0.905	0.659	0.840333	0.159177	0.928	0.773	0.505	0.735333	0.214001	1.125	0.831	0.461	0.805667	0.332724
B4G0G4	Putative HSP20-like chaperone domain family protein	1	1	1	1	0	1.241	1.266	1.227	1.24467	0.0197569	1.047	1.248	1.105	1.13333	0.103452	0.939	1.23	1.331	1.16667	0.20353	0.999	1.375	1.276	1.21667	0.194896	2.358	1.226	1.455	1.67967	0.598508	1.741	1.656	1.528	1.64167	0.107221	2.712	1.472	1.514	1.89933	0.704103
B4G0H3	Uncharacterized protein	1	1	no	1	0	1.095	0.696	no	0.8955	0.282136	0.988	0.848	no	0.918	0.0989949	0.935	0.857	no	0.896	0.0551543	1.04	0.863	no	0.9515	0.125158	1.056	0.72	no	0.888	0.237588	0.813	0.842	no	0.8275	0.0205061	0.75	0.747	no	0.7485	0.00212132
B4G0H5	Membrane-associated salt-inducible protein like	1	1	no	1	0	0.797	0.711	no	0.754	0.0608112	0.949	0.977	no	0.963	0.019799	1.178	0.935	no	1.0565	0.171827	1.078	0.796	no	0.937	0.199404	1	0.706	no	0.853	0.207889	0.861	0.576	no	0.7185	0.201525	1.273	0.698	no	0.9855	0.406586
B4G0K4	Phosphoglycerate kinase	1	1	1	1	0	0.746	0.954	0.979	0.893	0.127918	1.027	1.173	1.187	1.129	0.0886115	1.242	1.464	1.467	1.391	0.129047	1.257	1.47	1.367	1.36467	0.106519	0.953	1.52	1.516	1.32967	0.326209	0.931	1.532	1.509	1.324	0.340542	0.983	1.4	1.333	1.23867	0.223934
B4G0K5	Uncharacterized protein	1	1	1	1	0	0.598	0.552	0.663	0.604333	0.0557704	0.831	0.597	0.733	0.720333	0.117513	0.727	0.64	0.663	0.676667	0.0450814	0.611	0.537	0.617	0.588333	0.0445571	0.974	0.711	0.785	0.823333	0.135626	1.42	0.95	1.013	1.12767	0.25512	1.107	1.042	1.063	1.07067	0.0331713
B4G0Q9	Abscisic stress ripening protein 2	no	1	1	1	0	no	1.064	1.325	1.1945	0.184555	no	1.159	1.207	1.183	0.0339411	no	0.958	0.691	0.8245	0.188798	no	1.143	0.931	1.037	0.149907	no	0.932	0.805	0.8685	0.0898026	no	1.126	0.799	0.9625	0.231224	no	1.141	1.029	1.085	0.079196
B4G0R1	Nucleoside diphosphate kinase	1	1	1	1	0	0.931	0.851	0.657	0.813	0.140897	1	1.136	1.041	1.059	0.0697639	1.2	1.225	1.223	1.216	0.0138924	1.42	1.478	1.196	1.36467	0.148921	1.202	1.532	1.344	1.35933	0.165533	1.122	1.542	1.699	1.45433	0.298323	0.98	1.941	1.627	1.516	0.490021
B4G0S0	Uncharacterized protein	1	1	1	1	0	0.835	1.156	2.715	1.56867	1.00564	0.987	1.04	1.503	1.17667	0.283853	1.086	0.852	1.059	0.999	0.12802	1.033	0.904	1.086	1.00767	0.0936073	0.873	1.087	1.601	1.187	0.37416	0.998	0.929	1.211	1.046	0.147	1.032	1.186	1.696	1.30467	0.347542
B4G0T4	Uncharacterized protein	1	1	1	1	0	0.662	0.667	0.778	0.702333	0.0655769	0.997	1.054	1.205	1.08533	0.107482	1.36	1.816	1.7	1.62533	0.236992	0.973	1.351	1.281	1.20167	0.2011	0.614	1.056	1.147	0.939	0.285112	0.554	0.899	0.898	0.783667	0.198898	0.578	0.841	0.883	0.767333	0.165307
B4G0U0	Uncharacterized protein	1	no	1	1	0	0.931	no	1.02	0.9755	0.0629325	1.04	no	0.947	0.9935	0.0657609	0.998	no	0.705	0.8515	0.207182	0.944	no	0.677	0.8105	0.188798	0.757	no	0.743	0.75	0.00989949	0.642	no	0.551	0.5965	0.0643467	0.62	no	0.596	0.608	0.0169706
B4G0V9	Lipase/lipooxygenase, PLAT/LH2	1	no	1	1	0	1.105	no	1.306	1.2055	0.142128	1.001	no	0.92	0.9605	0.0572756	0.794	no	0.855	0.8245	0.0431335	0.786	no	0.778	0.782	0.00565685	1.215	no	0.795	1.005	0.296985	1.118	no	0.827	0.9725	0.205768	1.215	no	0.826	1.0205	0.275065
B4G0X5	Peroxidase 16	1	1	1	1	0	1.12	1.05	1.02	1.06333	0.051316	0.981	0.661	0.591	0.744333	0.207926	0.76	0.449	0.683	0.630667	0.16197	0.918	0.68	1.124	0.907333	0.222192	1.732	0.69	1.151	1.191	0.52215	1.24	0.573	1.122	0.978333	0.355953	0.861	0.641	1.01	0.837333	0.185635
B4G0Z5	60S ribosomal protein L27a-3	1	1	1	1	0	0.518	0.71	0.601	0.609667	0.096293	0.871	0.767	0.77	0.802667	0.0591974	1.186	1.216	1.324	1.242	0.072581	0.717	0.85	0.878	0.815	0.0860174	0.528	0.792	0.828	0.716	0.163805	0.441	0.657	0.639	0.579	0.11985	0.56	0.683	0.636	0.626333	0.0620672
B4G0Z7	Uncharacterized protein	1	1	1	1	0	0.55	0.977	0.919	0.815333	0.231608	0.636	0.762	0.682	0.693333	0.06376	0.608	0.59	0.54	0.579333	0.0352326	0.806	0.772	0.612	0.73	0.103595	1.21	1.178	1.01	1.13267	0.107431	1.062	1.783	1.698	1.51433	0.394031	1.837	1.621	1.465	1.641	0.186805
B4G194	40S ribosomal protein SA	1	1	1	1	0	0.872	0.865	0.957	0.898	0.0512152	0.982	1.072	0.989	1.01433	0.0500633	1.187	1.272	1.241	1.23333	0.0430155	1.158	1.172	1.159	1.163	0.00781025	0.704	1.062	1.062	0.942667	0.206691	0.73	1.033	0.906	0.889667	0.152159	0.725	1.143	0.964	0.944	0.209716
B4G195	Aspartate aminotransferase	1	1	no	1	0	1.035	0.531	no	0.783	0.356382	1.043	0.884	no	0.9635	0.11243	0.897	0.753	no	0.825	0.101823	0.789	0.708	no	0.7485	0.0572756	0.558	0.68	no	0.619	0.086267	0.514	0.546	no	0.53	0.0226274	0.532	0.469	no	0.5005	0.0445477
B4G1C1	Uncharacterized protein	1	1	1	1	0	1.253	1.083	0.956	1.09733	0.149018	2.184	0.978	0.891	1.351	0.722709	1.635	0.994	1.26	1.29633	0.322041	1.586	0.954	1.307	1.28233	0.316721	2.981	1.178	1.811	1.99	0.914731	3.972	2.03	3.546	3.18267	1.02071	3.728	2.689	4.636	3.68433	0.974234
B4G1C9	Dihydrolipoyllysine-residue acetyltransferase component of pyruvatedehydrogenase complex	no	1	1	1	0	no	0.674	0.956	0.815	0.199404	no	0.848	0.827	0.8375	0.0148492	no	1.166	1.026	1.096	0.0989949	no	1.128	1.063	1.0955	0.0459619	no	0.928	0.928	0.928	0	no	1.074	1.134	1.104	0.0424264	no	0.798	0.805	0.8015	0.00494975
B4G1D2	CBS domain protein	1	1	1	1	0	1.551	0.948	0.884	1.12767	0.368011	1.161	1.194	1.155	1.17	0.021	0.892	1.031	0.949	0.957333	0.0698737	1.062	0.909	0.78	0.917	0.14117	1.619	0.952	0.746	1.10567	0.456336	1.442	1.102	1.004	1.18267	0.229872	1.369	0.994	0.816	1.05967	0.282288
B4G1E1	Uncharacterized protein	1	no	1	1	0	1.494	no	1.628	1.561	0.0947523	2.873	no	1.303	2.088	1.11016	1.511	no	4.22	2.8655	1.91555	2.25	no	1.112	1.681	0.804688	2.124	no	1.028	1.576	0.774989	2.572	no	1.205	1.8885	0.966615	6.691	no	0.948	3.8195	4.06091
B4G1E6	Uncharacterized protein	1	1	1	1	0	0.965	0.534	0.643	0.714	0.2241	1.018	0.785	0.761	0.854667	0.141959	0.969	0.919	0.842	0.91	0.0639766	1.159	0.694	0.637	0.83	0.286344	2.661	0.71	0.688	1.353	1.13281	2.857	1.388	1.159	1.80133	0.921376	4.06	1.255	0.984	2.09967	1.7031
B4G1G1	Desiccation-related protein PCC13-62	1	1	1	1	0	0.932	1.248	1.443	1.20767	0.257877	1.093	1.141	1.333	1.189	0.126996	1.588	1.676	1.656	1.64	0.0461303	2.235	1.977	1.928	2.04667	0.164931	2.354	1.983	2.549	2.29533	0.287524	1.9	3.758	4.625	3.42767	1.39221	1.775	3.266	3.976	3.00567	1.12336
B4G1G6	Serine-threonine kinase receptor-associated protein	1	1	1	1	0	1.28	0.656	0.717	0.884333	0.344012	0.993	0.768	0.958	0.906333	0.121072	1.164	1.208	1.165	1.179	0.0251197	1.35	1.263	1.19	1.26767	0.080102	1.591	1.193	1.135	1.30633	0.248228	1.79	1.321	1.171	1.42733	0.322909	1.722	1.327	1.116	1.38833	0.30762
B4G1H1	Uncharacterized protein	1	1	no	1	0	1.637	1.754	no	1.6955	0.0827315	1.208	1.113	no	1.1605	0.0671751	0.91	0.726	no	0.818	0.130108	0.96	0.905	no	0.9325	0.0388909	3.444	1.189	no	2.3165	1.59453	3.517	1.398	no	2.4575	1.49836	5.243	1.799	no	3.521	2.43528
B4G1K3	Calcyclin-binding protein	no	1	1	1	0	no	0.987	0.876	0.9315	0.0784889	no	0.932	0.872	0.902	0.0424264	no	0.821	0.879	0.85	0.0410122	no	0.975	0.877	0.926	0.0692965	no	0.961	0.882	0.9215	0.0558614	no	0.959	0.966	0.9625	0.00494975	no	0.996	1.063	1.0295	0.0473762
B4G1P1	Glutamine synthetase	1	no	1	1	0	1.186	no	0.969	1.0775	0.153442	1.467	no	1.079	1.273	0.274357	0.98	no	0.912	0.946	0.0480833	0.779	no	0.91	0.8445	0.092631	0.787	no	0.937	0.862	0.106066	0.769	no	0.91	0.8395	0.0997021	0.879	no	0.904	0.8915	0.0176777
B4G1P9	3-N-debenzoyl-2-deoxytaxol N-benzoyltransferase	1	1	1	1	0	0.806	0.872	1.078	0.918667	0.141878	0.966	1.012	0.928	0.968667	0.0420634	0.858	0.738	0.729	0.775	0.0720208	0.775	0.665	0.79	0.743333	0.068252	0.757	0.635	0.766	0.719333	0.0731733	0.941	0.824	0.827	0.864	0.0667008	1.25	0.842	0.907	0.999667	0.219218
B4G1Q6	Uncharacterized protein	1	1	no	1	0	1.364	1.281	no	1.3225	0.0586899	1.113	1.212	no	1.1625	0.0700036	1.18	1.069	no	1.1245	0.0784889	1.329	1.244	no	1.2865	0.0601041	1.065	1.265	no	1.165	0.141421	1.095	1.316	no	1.2055	0.156271	0.986	1.347	no	1.1665	0.255266
B4G1S7	Uncharacterized protein	1	1	no	1	0	1.014	0.963	no	0.9885	0.0360624	0.871	1.024	no	0.9475	0.108187	1.056	1.087	no	1.0715	0.0219203	1.241	0.954	no	1.0975	0.20294	2.446	1.004	no	1.725	1.01965	1.546	0.977	no	1.2615	0.402344	2.147	1.069	no	1.608	0.762261
B4G1U7	Uncharacterized protein	1	no	1	1	0	1.036	no	0.812	0.924	0.158392	1.25	no	0.882	1.066	0.260215	1.252	no	1.121	1.1865	0.092631	1.217	no	1.046	1.1315	0.120915	1.526	no	0.847	1.1865	0.480126	1.174	no	1.185	1.1795	0.00777817	1.3	no	0.951	1.1255	0.24678
B4G1W8	Myosin-like protein	1	1	1	1	0	0.964	1.181	1.147	1.09733	0.116715	1.053	0.948	0.896	0.965667	0.0799771	1.097	0.944	0.85	0.963667	0.124669	0.907	1.069	0.876	0.950667	0.103645	1.017	0.99	0.92	0.975667	0.0500633	1.334	1.26	0.862	1.152	0.253858	1.32	1.288	1.032	1.21333	0.157852
B4G1X9	Uncharacterized protein	1	1	1	1	0	0.989	1.192	1.05	1.077	0.104159	1.181	1.101	0.972	1.08467	0.105453	0.85	1.033	0.953	0.945333	0.0917406	1.057	1.116	1.005	1.05933	0.0555368	0.524	1.038	0.939	0.833667	0.272709	0.834	1.078	1.051	0.987667	0.133762	0.246	1.096	0.991	0.777667	0.46342
B4G1Y5	Uncharacterized protein	1	1	1	1	0	0.827	0.61	0.819	0.752	0.123041	0.901	0.866	0.989	0.918667	0.0633745	0.698	0.755	0.817	0.756667	0.0595175	0.619	0.62	0.848	0.695667	0.131925	0.583	0.706	0.877	0.722	0.147652	0.463	0.632	0.822	0.639	0.179602	0.396	0.763	0.818	0.659	0.229419
B4G1Z2	Xyloglucan endotransglucosylase/hydrolase	1	1	1	1	0	0.892	0.519	0.856	0.755667	0.205748	0.801	0.597	0.621	0.673	0.111499	0.671	0.575	0.628	0.624667	0.0480867	0.736	0.61	0.668	0.671333	0.0630661	0.694	0.485	0.512	0.563667	0.113676	0.755	0.461	0.573	0.596333	0.148382	0.741	0.422	0.523	0.562	0.163037
B4G218	Uncharacterized protein	1	1	1	1	0	1.276	no	1.821	1.5485	0.385373	1.583	no	1.52	1.5515	0.0445477	1.904	no	1.423	1.6635	0.340118	2.07	no	1.532	1.801	0.380423	1.207	no	1.667	1.437	0.325269	1.164	no	1.282	1.223	0.0834386	0.862	no	1.364	1.113	0.354968
B4G232	Uncharacterized protein	1	no	1	1	0	0.91	no	0.967	0.9385	0.0403051	0.98	no	0.945	0.9625	0.0247487	1.063	no	1.186	1.1245	0.0869741	1.093	no	1.246	1.1695	0.108187	1.607	no	1.252	1.4295	0.251023	1.293	no	1.623	1.458	0.233345	1.222	no	1.368	1.295	0.103238
B4G233	Disease resistance response protein 206	1	no	1	1	0	1.334	no	1.127	1.2305	0.146371	1.091	no	1.232	1.1615	0.0997021	1.046	no	1.003	1.0245	0.0304056	1.104	no	0.932	1.018	0.121622	1.091	no	0.791	0.941	0.212132	1.15	no	0.827	0.9885	0.228395	1.073	no	0.864	0.9685	0.147785
B4G234	Uncharacterized protein	1	1	1	1	0	0.293	0.675	0.496	0.488	0.191126	0.367	0.568	0.534	0.489667	0.107584	0.27	0.553	0.438	0.420333	0.142325	0.219	0.597	0.408	0.408	0.189	0.261	0.508	0.367	0.378667	0.123913	0.146	0.421	0.327	0.298	0.139775	0.119	0.526	0.353	0.332667	0.20426
B4G250	Uncharacterized protein	1	1	1	1	0	1.511	1.294	1.238	1.34767	0.144195	1.264	1.042	0.978	1.09467	0.150098	1.338	0.994	0.948	1.09333	0.213132	2.771	1.69	1.559	2.00667	0.665165	7.306	1.983	1.856	3.715	3.11055	7.993	3.479	4.113	5.195	2.44379	10.744	3.58	4.008	6.11067	4.01829
B4G286	40S ribosomal protein S18	1	1	1	1	0	0.372	0.795	0.812	0.659667	0.249272	0.824	0.909	0.962	0.898333	0.0696156	0.832	0.938	1.016	0.928667	0.0923544	0.24	0.788	0.884	0.637333	0.347432	0.469	0.73	0.856	0.685	0.197385	0.425	0.668	0.631	0.574667	0.130929	0.462	0.604	0.626	0.564	0.0890169
B5AMJ8	Alpha-1,4 glucan phosphorylase	1	1	1	1	0	0.766	1.012	1.127	0.968333	0.184419	0.873	1.008	0.967	0.949333	0.0692122	0.911	0.931	0.935	0.925667	0.0128582	0.871	0.951	0.945	0.922333	0.0445571	0.632	0.978	1.094	0.901333	0.240353	0.713	0.98	1.08	0.924333	0.189727	0.656	1.032	1.048	0.912	0.221847
B5AMJ9	Alpha-1,4 glucan phosphorylase	1	1	1	1	0	0.895	1.11	1.154	1.053	0.138589	1.042	1.086	1.052	1.06	0.0230651	2.188	2.223	2.085	2.16533	0.0717379	1.994	2.101	1.91	2.00167	0.0957305	0.977	1.954	1.86	1.597	0.538989	0.988	1.746	1.537	1.42367	0.391503	0.888	1.687	1.665	1.41333	0.455085
B6SGB6	Pyrophosphate--fructose 6-phosphate 1-phosphotransferase alpha subunit	1	1	1	1	0	1.06	1.091	1.041	1.064	0.0252389	0.983	0.964	0.955	0.967333	0.0142945	0.841	0.715	0.688	0.748	0.0816639	0.768	0.704	0.618	0.696667	0.0752684	0.773	0.657	0.603	0.677667	0.0868639	0.798	0.547	0.492	0.612333	0.163127	0.824	0.584	0.537	0.648333	0.153936
B6SGF1	40S ribosomal protein S12	1	no	1	1	0	1.079	no	1.035	1.057	0.0311127	1.161	no	1.064	1.1125	0.0685894	1.186	no	1.36	1.273	0.123037	1.225	no	1.418	1.3215	0.136472	2.211	no	1.364	1.7875	0.598919	1.719	no	1.984	1.8515	0.187383	1.55	no	1.604	1.577	0.0381838
B6SGF3	Glyoxalase family protein superfamily	1	1	1	1	0	1.501	1.461	1.306	1.42267	0.102997	1.11	1.055	1.145	1.10333	0.0453689	1.104	0.921	1.06	1.02833	0.0955214	1.073	1.165	1.423	1.22033	0.181442	3.606	2.338	2.152	2.69867	0.791258	4.024	4.682	3.331	4.01233	0.675576	4.228	5.067	3.36	4.21833	0.853541
B6SGF4	Nonspecific lipid-transfer protein	1	1	1	1	0	1.403	1.609	1.392	1.468	0.122233	1.518	1.556	1.307	1.46033	0.134143	1.214	1.01	1.13	1.118	0.102528	2.522	1.301	1.698	1.84033	0.62282	5.216	1.331	1.503	2.68333	2.19504	5.036	1.591	2.284	2.97033	1.82217	13.272	2.478	3.076	6.27533	6.06666
B6SGI4	Ribosomal protein L37	no	1	1	1	0	no	0.355	0.381	0.368	0.0183848	no	0.714	0.744	0.729	0.0212132	no	1.419	1.388	1.4035	0.0219203	no	1.168	1.149	1.1585	0.013435	no	0.813	0.956	0.8845	0.101116	no	0.438	0.418	0.428	0.0141421	no	0.437	0.371	0.404	0.046669
B6SGJ5	Ectonucleotide pyrophosphatase/phosphodiesterase 1	1	1	1	1	0	0.741	0.847	0.854	0.814	0.0633167	0.92	0.827	0.958	0.901667	0.0673968	0.832	0.801	0.869	0.834	0.0340441	0.927	0.704	0.873	0.834667	0.116337	0.777	0.652	0.715	0.714667	0.0625007	0.632	0.623	0.814	0.689667	0.10777	0.604	0.685	0.816	0.701667	0.106978
B6SGM2	Eukaryotic translation initiation factor 4E-2	1	1	no	1	0	0.784	0.79	no	0.787	0.00424264	1.108	1.031	no	1.0695	0.0544472	1.401	1.394	no	1.3975	0.00494975	1.26	1.348	no	1.304	0.0622254	0.547	1.166	no	0.8565	0.437699	0.595	1.116	no	0.8555	0.368403	0.628	1.156	no	0.892	0.373352
B6SGN7	Embryonic protein DC-8	1	1	1	1	0	1.307	1.2	1.306	1.271	0.0614898	1.123	0.915	1.038	1.02533	0.104577	1.089	1.016	0.912	1.00567	0.0889513	1.004	1.103	1.042	1.04967	0.0499433	3.188	2.057	2.086	2.44367	0.644775	5.308	4.615	5.731	5.218	0.563417	14.289	5.362	5.448	8.36633	5.12936
B6SGU6	Uncharacterized protein	1	1	1	1	0	1.043	1.896	1.667	1.53533	0.44148	1.461	5.011	5.059	3.84367	2.06359	1.388	4.448	4.33	3.38867	1.73363	0.831	4.333	4.31	3.158	2.01527	0.621	2.624	2.62	1.955	1.15528	0.343	1.726	2.173	1.414	0.954061	1.143	1.397	1.96	1.5	0.418126
B6SGY5	RNA binding protein	1	1	1	1	0	1.348	1.274	1.179	1.267	0.0847172	0.879	0.828	0.868	0.858333	0.026839	0.799	0.703	0.842	0.781333	0.0711641	1.067	0.81	0.933	0.936667	0.128539	1.929	1.075	1.117	1.37367	0.481391	1.842	1.428	1.402	1.55733	0.246871	3.226	2.115	1.936	2.42567	0.698864
B6SH97	2-isopropylmalate synthase B	no	1	1	1	0	no	0.916	0.99	0.953	0.0523259	no	0.915	1.046	0.9805	0.092631	no	1.37	1.587	1.4785	0.153442	no	3.038	3.129	3.0835	0.0643467	no	1.455	1.474	1.4645	0.013435	no	1.968	2.15	2.059	0.128693	no	2.196	2.092	2.144	0.0735391
B6SHF6	Mitochondrial-processing peptidase alpha subunit	1	1	1	1	0	1.041	0.942	1.015	0.999333	0.0513258	1.083	0.967	0.944	0.998	0.074505	1.065	0.95	1.011	1.00867	0.0575355	1.001	0.914	0.959	0.958	0.0435086	0.76	0.794	0.736	0.763333	0.0291433	0.774	0.843	0.865	0.827333	0.0474798	0.864	0.799	0.708	0.790333	0.0783603
B6SHM6	Prolamin PPROL 17	1	1	1	1	0	1.28	1.775	1.691	1.582	0.264891	0.945	1.215	1.249	1.13633	0.166569	1.062	1.359	1.194	1.205	0.148805	1.731	1.909	1.517	1.719	0.196275	3.465	4.331	2.78	3.52533	0.777258	4.933	6.831	5.242	5.66867	1.0184	4.091	11.455	8.101	7.88233	3.68687
B6SHT0	OB-fold nucleic acid binding domain containing protein	no	1	1	1	0	no	1.393	0.879	1.136	0.363453	no	1.081	0.884	0.9825	0.1393	no	0.961	0.914	0.9375	0.033234	no	0.9	0.714	0.807	0.131522	no	1.182	0.785	0.9835	0.280721	no	1.309	1.192	1.2505	0.0827315	no	1.323	0.887	1.105	0.308299
B6SHT6	PVR3-like protein	1	1	1	1	0	0.993	0.627	0.719	0.779667	0.190393	0.583	0.615	0.643	0.613667	0.0300222	0.52	0.655	0.554	0.576333	0.0702163	0.59	0.636	0.561	0.595667	0.0378197	1.934	0.758	0.723	1.13833	0.68929	1.26	0.784	0.833	0.959	0.261822	2.026	0.672	0.784	1.16067	0.75149
B6SHU5	Fasciclin-like arabinogalactan protein 7	1	1	1	1	0	1.123	0.772	0.756	0.883667	0.207423	0.852	0.828	0.841	0.840333	0.0120139	0.842	0.837	0.883	0.854	0.0252389	0.982	0.838	0.831	0.883667	0.0852311	1.7	0.857	0.801	1.11933	0.503651	1.116	1.158	1.174	1.14933	0.0299555	2.104	1.127	1.109	1.44667	0.569339
B6SHW0	60S ribosomal protein L6	1	1	1	1	0	0.591	0.352	0.45	0.464333	0.120143	0.92	0.699	0.768	0.795667	0.113068	1.022	1.07	1.053	1.04833	0.0243379	0.869	0.797	0.785	0.817	0.0454313	0.656	0.656	0.679	0.663667	0.0132791	0.493	0.308	0.364	0.388333	0.0948701	0.558	0.276	0.404	0.412667	0.1412
B6SHW5	Thioredoxin	1	no	1	1	0	1.109	no	0.65	0.8795	0.324562	0.86	no	0.925	0.8925	0.0459619	0.698	no	0.869	0.7835	0.120915	0.758	no	0.934	0.846	0.124451	0.605	no	0.809	0.707	0.14425	0.665	no	1.043	0.854	0.267286	0.662	no	0.991	0.8265	0.232638
B6SHX0	5a2 protein	1	1	1	1	0	1.221	2.799	1.387	1.80233	0.86712	1.856	4.513	2.52	2.963	1.38279	1.888	4.054	3.252	3.06467	1.09508	2.991	4.413	3.235	3.54633	0.760406	6.245	3.904	2.526	4.225	1.88017	3.084	3.304	2.663	3.017	0.32571	3.073	3.528	2.42	3.007	0.556941
B6SHX4	NADH ubiquinone oxidoreductase B22-like subunit	1	1	1	1	0	0.932	0.625	0.952	0.836333	0.183293	0.898	0.903	0.896	0.899	0.00360555	0.964	0.879	0.858	0.900333	0.0561278	0.99	0.757	0.809	0.852	0.122307	2.292	0.628	0.751	1.22367	0.927246	1.514	0.763	0.967	1.08133	0.388335	2.059	0.612	0.743	1.138	0.800294
B6SHX8	Uncharacterized protein	1	1	1	1	0	1.036	0.986	0.835	0.952333	0.104644	1.051	1.13	1.684	1.28833	0.344927	1.014	0.934	1.063	1.00367	0.0651178	1.221	1.025	1.44	1.22867	0.207606	1.716	0.924	1.269	1.303	0.397093	0.878	1.036	1.551	1.155	0.351928	1.529	1.062	1.391	1.32733	0.239922
B6SHX9	Histone H2A	1	1	1	1	0	0.313	0.55	0.579	0.480667	0.145926	0.476	0.58	0.626	0.560667	0.0768462	0.413	0.544	0.647	0.534667	0.117279	0.314	0.437	0.58	0.443667	0.133125	0.473	0.398	0.461	0.444	0.0402865	0.285	0.326	0.404	0.338333	0.0604511	0.33	0.356	0.422	0.369333	0.0474271
B6SHY0	ATOZI1	1	1	1	1	0	1.223	0.738	0.575	0.845333	0.33707	0.879	1.04	0.903	0.940667	0.0868581	0.849	1.055	0.976	0.96	0.103928	0.876	0.856	0.826	0.852667	0.0251661	1.524	0.758	0.732	1.00467	0.449944	0.929	0.838	0.774	0.847	0.0778909	0.874	0.701	0.527	0.700667	0.1735
B6SI09	Aquaporin TIP3.1	1	1	1	1	0	1.024	1.158	1.022	1.068	0.0779487	1.179	1.189	1.109	1.159	0.043589	2.824	2.88	1.996	2.56667	0.495004	3.99	2.883	2.278	3.05033	0.86818	1.775	3.325	2.31	2.47	0.78729	2.019	1.855	1.76	1.878	0.131023	2.026	2.028	1.787	1.947	0.138568
B6SI11	Actin-2	no	1	1	1	0	no	1.178	0.803	0.9905	0.265165	no	0.932	0.992	0.962	0.0424264	no	1.288	1.442	1.365	0.108894	no	1.332	1.448	1.39	0.0820244	no	1.401	1.468	1.4345	0.0473762	no	1.403	1.079	1.241	0.229103	no	1.351	1.306	1.3285	0.0318198
B6SI29	Histone H2A	1	1	1	1	0	0.233	0.611	0.602	0.482	0.215687	0.397	0.649	0.633	0.559667	0.1411	0.296	0.509	0.508	0.437667	0.122688	0.227	0.527	0.441	0.398333	0.154484	0.34	0.432	0.379	0.383667	0.0461772	0.244	0.295	0.26	0.266333	0.0260832	0.24	0.334	0.281	0.285	0.0471275
B6SI37	Embryonic abundant protein 1	1	1	1	1	0	1.008	1.216	1.206	1.14333	0.117309	0.927	0.849	0.929	0.901667	0.0456216	0.948	0.823	0.908	0.893	0.0638357	0.961	0.938	0.928	0.942333	0.0169214	4.294	2.553	2.469	3.10533	1.03027	6.884	8.752	8.473	8.03633	1.00765	17.991	8.324	8.564	11.6263	5.51327
B6SI39	60S ribosomal protein L9	1	1	1	1	0	0.634	0.872	0.599	0.701667	0.148547	0.949	1.036	1.13	1.03833	0.0905226	1.218	1.553	1.73	1.50033	0.260031	1.19	1.503	1.588	1.427	0.209602	2.587	1.219	1.454	1.75333	0.731475	1.406	1.773	2.161	1.78	0.377549	2.455	1.506	1.833	1.93133	0.482081
B6SI41	Leucoanthocyanidin dioxygenase	1	1	1	1	0	1.285	1.401	1.051	1.24567	0.178284	1.254	1.188	1.073	1.17167	0.0915988	1.584	1.459	1.442	1.495	0.0775435	1.525	1.727	1.548	1.6	0.110585	1.156	1.7	1.358	1.40467	0.274986	1.073	1.64	1.516	1.40967	0.298081	1.036	1.545	1.497	1.35933	0.281042
B6SI42	Oleosin	1	1	1	1	0	1.154	0.786	0.951	0.963667	0.184327	0.923	0.872	0.952	0.915667	0.040501	1.75	1.197	2.16	1.70233	0.483266	4.466	1.761	4.414	3.547	1.54694	12.339	4.387	10.345	9.02367	4.13739	9.582	7.862	15.408	10.9507	3.9548	18.284	11.772	26.66	18.9053	7.46342
B6SI49	Ras-related protein Rab-2-A	1	1	1	1	0	1.026	0.982	0.829	0.945667	0.103404	1.165	1.063	0.885	1.03767	0.141709	1.285	1.281	1.342	1.30267	0.0341223	1.536	1.328	1.25	1.37133	0.147842	0.883	1.245	1.296	1.14133	0.225172	1.256	1.031	1.531	1.27267	0.250416	1.543	1.054	1.098	1.23167	0.270519
B6SIA2	40S ribosomal protein S26	1	1	1	1	0	0.653	0.569	0.574	0.598667	0.0471204	1.009	0.794	0.743	0.848667	0.141175	1.032	0.915	0.931	0.959333	0.0634376	0.803	0.773	0.774	0.783333	0.0170392	1.388	0.762	0.748	0.966	0.36553	1.533	0.679	0.698	0.97	0.487665	2.097	0.816	0.732	1.215	0.764988
B6SIB6	BolA-like protein	1	1	1	1	0	1.258	0.909	0.817	0.994667	0.232646	0.803	0.874	0.94	0.872333	0.0685152	0.774	0.889	1.104	0.922333	0.167506	1.109	0.999	1.215	1.10767	0.108006	2.257	0.904	1.258	1.473	0.701656	1.73	1.09	1.832	1.55067	0.402196	5.255	0.894	1.183	2.444	2.43868
B6SID7	Late embryogenesis abundant protein, group 3	1	1	1	1	0	1.015	1.011	1.036	1.02067	0.0134288	0.962	0.98	0.988	0.976667	0.0133167	1.019	0.882	1.029	0.976667	0.0821361	1.032	0.928	0.984	0.981333	0.0520513	3.391	1.356	1.659	2.13533	1.09794	5.687	4.662	5.264	5.20433	0.515098	23.32	7.126	8.421	12.9557	8.9991
B6SIF1	Autophagy-related protein	1	1	1	1	0	0.918	0.794	0.772	0.828	0.0787147	0.848	0.946	1.049	0.947667	0.10051	0.967	0.825	0.861	0.884333	0.0738196	1.057	0.771	0.693	0.840333	0.191649	1.731	0.743	0.863	1.11233	0.53913	0.967	0.695	0.772	0.811333	0.140201	1.186	0.507	0.562	0.751667	0.377148
B6SIG5	Triosephosphate isomerase	no	1	1	1	0	no	1.388	1.316	1.352	0.0509117	no	1.612	1.365	1.4885	0.174655	no	1.66	1.558	1.609	0.0721249	no	2.083	1.863	1.973	0.155563	no	1.752	1.49	1.621	0.185262	no	3.133	3.145	3.139	0.00848528	no	2.851	2.494	2.6725	0.252437
B6SIJ0	Corticosteroid 11-beta-dehydrogenase isozyme 1	no	1	1	1	0	no	1.186	1.444	1.315	0.182434	no	1.042	1.322	1.182	0.19799	no	0.811	0.866	0.8385	0.0388909	no	1.222	1.003	1.1125	0.154856	no	1.428	1.481	1.4545	0.0374767	no	2.116	1.749	1.9325	0.259508	no	1.786	2.489	2.1375	0.497096
B6SIK8	Elongation factor 1-beta	1	1	1	1	0	1.27	0.97	0.839	1.02633	0.220953	0.93	0.813	0.941	0.894667	0.0709389	1.31	1.246	1.103	1.21967	0.105983	1.17	0.905	1.008	1.02767	0.13359	1.725	1.091	1.027	1.281	0.385845	1.578	1.363	1.197	1.37933	0.191024	1.673	0.831	1.081	1.195	0.432421
B6SIL9	40S ribosomal protein S27a	1	1	1	1	0	0.613	0.863	0.785	0.753667	0.127911	0.862	1.024	0.992	0.959333	0.0857982	0.859	1.212	1.343	1.138	0.250342	0.556	1.118	1.057	0.910333	0.308374	1.606	1.09	1.17	1.28867	0.277714	0.96	0.708	0.638	0.768667	0.169356	0.736	0.739	0.715	0.73	0.0130767
B6SIM0	Cytochrome c oxidase polypeptide Vb	1	1	no	1	0	1.14	0.865	no	1.0025	0.194454	0.954	0.933	no	0.9435	0.0148492	0.965	0.915	no	0.94	0.0353553	1.189	0.864	no	1.0265	0.22981	2.63	0.903	no	1.7665	1.22117	2.16	1.034	no	1.597	0.796202	2.857	1.051	no	1.954	1.27703
B6SIM7	Proteasome subunit beta type	1	1	1	1	0	0.712	0.924	0.871	0.835667	0.110328	0.772	0.851	0.856	0.826333	0.0471204	0.784	0.975	1.052	0.937	0.137982	0.757	1.034	1.064	0.951667	0.169252	0.697	0.936	0.876	0.836333	0.12434	0.505	0.865	0.906	0.758667	0.220636	0.555	0.803	0.813	0.723667	0.146155
B6SIN0	Ubiquitin-conjugating enzyme E2-21 kDa 1	no	1	1	1	0	no	0.844	0.999	0.9215	0.109602	no	0.776	0.881	0.8285	0.0742462	no	1.338	1.21	1.274	0.0905097	no	1.266	1.161	1.2135	0.0742462	no	1.145	1.08	1.1125	0.0459619	no	1.333	1.298	1.3155	0.0247487	no	1.143	1.255	1.199	0.079196
B6SIN6	Cortical cell-delineating protein	1	1	1	1	0	0.562	0.574	0.781	0.639	0.123122	0.616	0.503	0.694	0.604333	0.096033	0.494	0.418	0.53	0.480667	0.0571781	0.532	0.372	0.451	0.451667	0.0800021	0.471	0.303	0.371	0.381667	0.0845064	0.442	0.297	0.31	0.349667	0.0802268	0.408	0.311	0.299	0.339333	0.059769
B6SIP2	Hydrogen-transporting ATP synthase, rotational mechanism	1	1	1	1	0	0.835	1.564	1.767	1.38867	0.490115	1.08	1.114	1.242	1.14533	0.0854244	0.903	0.773	0.85	0.842	0.0653682	1.027	0.789	0.811	0.875667	0.131519	1.391	0.877	0.946	1.07133	0.278981	1.275	0.814	0.875	0.988	0.250414	2.055	1.043	1.099	1.399	0.568802
B6SIP4	40S ribosomal protein S26	1	1	1	1	0	0.411	0.863	0.853	0.709	0.258124	0.704	0.821	0.779	0.768	0.0592706	0.61	0.96	0.808	0.792667	0.175503	0.351	0.924	1.101	0.792	0.392037	0.9	1.084	0.705	0.896333	0.189527	1.182	1.383	1.592	1.38567	0.205013	2.044	1.383	1.687	1.70467	0.330854
B6SIP7	Prefoldin subunit 1	1	1	1	1	0	1.352	0.86	0.825	1.01233	0.29468	0.842	0.92	0.842	0.868	0.0450333	0.86	0.768	0.759	0.795667	0.0558957	0.989	0.843	0.778	0.87	0.10806	2.293	1.045	0.947	1.42833	0.750425	1.69	1.26	1.379	1.443	0.222029	2.496	1.048	0.863	1.469	0.894205
B6SIS5	Ribosomal protein	1	1	no	1	0	0.723	0.671	no	0.697	0.0367696	0.923	0.934	no	0.9285	0.00777817	0.881	0.964	no	0.9225	0.0586899	0.823	0.988	no	0.9055	0.116673	0.966	0.925	no	0.9455	0.0289914	0.721	0.976	no	0.8485	0.180312	0.965	0.966	no	0.9655	0.000707107
B6SIU4	Peroxidase 24	no	1	1	1	0	no	1.351	1.112	1.2315	0.168999	no	1.063	1.037	1.05	0.0183848	no	1.118	1.116	1.117	0.00141421	no	1.118	1.169	1.1435	0.0360624	no	1.065	1.021	1.043	0.0311127	no	1.082	1.154	1.118	0.0509117	no	1.039	1.118	1.0785	0.0558614
B6SIX3	40S ribosomal protein S24	1	1	1	1	0	0.564	1.077	1.445	1.02867	0.442484	1.107	1.076	1.28	1.15433	0.109929	0.988	1.471	1.387	1.282	0.258052	0.688	1.417	1.591	1.232	0.479084	1.153	1.145	1.291	1.19633	0.0820813	1.009	1.195	1.122	1.10867	0.0937141	0.847	1.085	1.082	1.00467	0.136552
B6SIX6	Prolamin PPROL 17	1	1	1	1	0	1.514	1.754	1.507	1.59167	0.140628	1.238	1.248	1.283	1.25633	0.0236291	1.794	1.214	1.313	1.44033	0.310258	2.078	1.835	1.895	1.936	0.126582	5.187	3.649	4.225	4.35367	0.777031	4.16	3.416	4.587	4.05433	0.592608	4.334	5.96	7.042	5.77867	1.36308
B6SIZ2	Oleosin	1	1	1	1	0	0.891	1.349	1.132	1.124	0.229105	0.841	0.859	0.98	0.893333	0.0755932	1.09	0.983	1.096	1.05633	0.0635793	4.896	2.392	2.242	3.17667	1.49087	9.55	4.292	4.929	6.257	2.86955	5.295	5.162	10.655	7.03733	3.1337	22.028	14.057	13.538	16.541	4.75896
B6SJ07	Non-specific lipid-transfer protein	1	1	1	1	0	1.612	0.941	1.013	1.18867	0.368381	0.895	0.927	0.933	0.918333	0.0204287	0.969	0.712	0.727	0.802667	0.144244	1.054	0.798	0.743	0.865	0.165973	1.386	0.746	0.791	0.974333	0.357223	1.049	0.89	0.923	0.954	0.0839107	1.079	0.94	0.89	0.969667	0.0979302
B6SJ08	60S ribosomal protein L18	1	1	1	1	0	0.74	0.987	1.256	0.994333	0.258078	0.977	0.958	1.072	1.00233	0.0610765	0.995	1.149	1.18	1.108	0.0990808	0.715	0.981	1.026	0.907333	0.168078	0.432	0.923	1.032	0.795667	0.319625	0.55	0.725	0.757	0.677333	0.111429	0.53	0.794	0.727	0.683667	0.137231
B6SJ11	Nicotiana lesion-inducing like	1	no	1	1	0	0.769	no	0.522	0.6455	0.174655	0.82	no	0.73	0.775	0.0636396	0.761	no	0.6	0.6805	0.113844	0.688	no	0.552	0.62	0.0961665	0.499	no	0.452	0.4755	0.033234	0.473	no	0.369	0.421	0.0735391	0.496	no	0.397	0.4465	0.0700036
B6SJ21	Guanine nucleotide-binding protein beta subunit-like protein	1	1	1	1	0	0.549	0.841	0.672	0.687333	0.146603	0.715	1.047	0.848	0.87	0.16709	1.136	1.326	1.432	1.298	0.149973	0.907	1.211	1.28	1.13267	0.198455	0.482	0.924	0.977	0.794333	0.271784	0.286	0.806	1.007	0.699667	0.372076	0.251	0.854	0.983	0.696	0.390742
B6SJ28	Late embryogenesis abundant protein, group 3	1	1	1	1	0	1.09	1.44	1.913	1.481	0.413029	1.021	1.169	0.884	1.02467	0.142535	0.995	0.798	0.765	0.852667	0.124364	1.229	0.833	1.093	1.05167	0.20121	4.561	1.261	2.674	2.832	1.65566	4.3	2.632	6.57	4.50067	1.97665	9.31	2.546	8.543	6.79967	3.70369
B6SJ37	Acylphosphatase	1	1	no	1	0	1.178	1.575	no	1.3765	0.280721	1.049	1.04	no	1.0445	0.00636396	1.212	1	no	1.106	0.149907	1.484	1.236	no	1.36	0.175362	2.222	1.331	no	1.7765	0.630032	1.544	1.527	no	1.5355	0.0120208	1.927	1.51	no	1.7185	0.294864
B6SJ51	FIP1	1	1	1	1	0	1.469	0.65	0.755	0.958	0.445642	0.903	1.019	0.783	0.901667	0.118006	0.812	0.918	0.843	0.857667	0.0545008	0.927	0.817	0.801	0.848333	0.0685954	1.893	0.778	0.738	1.13633	0.655598	1.344	0.858	0.732	0.978	0.323166	1.239	0.753	0.645	0.879	0.316411
B6SJ79	Mitochondrial NADH ubiquinone oxidoreductase 13kD-like subunit	1	1	1	1	0	1.001	0.789	0.833	0.874333	0.111881	0.876	0.992	1.024	0.964	0.0778717	0.861	1.029	1.074	0.988	0.112263	1.024	0.96	1.04	1.008	0.042332	2.21	0.947	1.085	1.414	0.692801	1.395	1.448	1.476	1.43967	0.041138	2.012	1.132	1.402	1.51533	0.450814
B6SJB0	60S ribosomal protein L31	1	no	1	1	0	0.444	no	1.002	0.723	0.394566	0.785	no	0.894	0.8395	0.0770746	1.007	no	1.312	1.1595	0.215668	0.73	no	1.186	0.958	0.322441	2.222	no	1.198	1.71	0.724077	1.294	no	1.229	1.2615	0.0459619	1.711	no	1.193	1.452	0.366281
B6SJC8	60S ribosomal protein L18	no	1	1	1	0	no	0.939	0.9	0.9195	0.0275772	no	0.89	0.925	0.9075	0.0247487	no	1.01	1.08	1.045	0.0494975	no	0.781	0.954	0.8675	0.122329	no	0.903	0.911	0.907	0.00565685	no	0.737	0.808	0.7725	0.0502046	no	0.692	0.94	0.816	0.175362
B6SJF7	Histidine triad nucleotide binding protein	1	1	1	1	0	0.934	0.758	0.651	0.781	0.142895	0.863	0.797	0.661	0.773667	0.103002	0.986	1.072	1.051	1.03633	0.0448367	1.316	1.052	0.97	1.11267	0.180802	1.814	0.987	1.023	1.27467	0.467423	1.241	1.379	1.419	1.34633	0.0933881	1.236	0.897	0.83	0.987667	0.217656
B6SJF9	Cortical cell-delineating protein	no	1	1	1	0	no	1.185	0.763	0.974	0.298399	no	0.867	0.575	0.721	0.206475	no	0.558	0.497	0.5275	0.0431335	no	0.751	0.466	0.6085	0.201525	no	0.855	0.432	0.6435	0.299106	no	0.801	0.382	0.5915	0.296278	no	1.029	0.406	0.7175	0.440528
B6SJI7	Splicing factor, arginine/serine-rich 7	1	no	1	1	0	1.082	no	0.983	1.0325	0.0700036	0.898	no	0.906	0.902	0.00565685	1.082	no	0.963	1.0225	0.0841457	1.076	no	1.079	1.0775	0.00212132	1.552	no	0.983	1.2675	0.402344	1.356	no	1.352	1.354	0.00282843	1.758	no	1.122	1.44	0.44972
B6SJJ1	60S ribosomal protein L31	1	1	1	1	0	0.447	0.605	1.292	0.781333	0.449251	0.84	0.95	1.052	0.947333	0.106025	0.915	1.241	0.998	1.05133	0.169418	0.548	1.107	0.938	0.864333	0.286689	1.664	0.929	1.063	1.21867	0.391446	0.999	0.985	1.034	1.006	0.0252389	1.313	0.882	1.041	1.07867	0.217955
B6SJP0	Uncharacterized protein	no	1	1	1	0	no	0.418	0.821	0.6195	0.284964	no	0.486	0.692	0.589	0.145664	no	0.33	0.6	0.465	0.190919	no	0.3	0.669	0.4845	0.260922	no	0.29	0.617	0.4535	0.231224	no	0.356	0.631	0.4935	0.194454	no	0.296	0.705	0.5005	0.289207
B6SJR3	Import receptor subunit TOM7-1	1	1	1	1	0	1.383	0.668	0.872	0.974333	0.368321	0.965	0.712	0.769	0.815333	0.132711	0.948	0.786	0.743	0.825667	0.108103	1.388	0.799	0.766	0.984333	0.349975	2.774	0.713	0.839	1.442	1.15526	2.408	1.046	1.13	1.528	0.763259	1.804	1.064	1.243	1.37033	0.386083
B6SJR7	C-1-tetrahydrofolate synthase, cytoplasmic	1	1	1	1	0	0.933	0.805	1.47	1.06933	0.35284	0.999	0.967	1.107	1.02433	0.0733576	1.009	0.991	1.096	1.032	0.0561516	1.227	1.123	1.171	1.17367	0.0520513	1.922	1.033	1.231	1.39533	0.466727	1.366	1.276	1.32	1.32067	0.0450037	1.033	1.06	1.155	1.08267	0.0640807
B6SJS7	Transcription factor BTF3	1	1	1	1	0	0.929	0.807	0.699	0.811667	0.115071	0.973	1.011	1.024	1.00267	0.0265016	1.146	1.388	1.124	1.21933	0.146483	1.444	1.146	1.005	1.19833	0.22413	2.606	1.324	1.054	1.66133	0.829169	1.417	1.933	1.214	1.52133	0.370681	2.414	1.528	1.246	1.72933	0.609473
B6SJS8	Flower-specific gamma-thionin	1	1	1	1	0	0.99	1.362	0.84	1.064	0.268753	1.057	1.422	1.293	1.25733	0.185095	1.452	2.451	2.419	2.10733	0.567761	1.681	2.743	2.544	2.32267	0.564537	3.357	2.495	2.181	2.67767	0.608908	2.675	4.004	2.802	3.16033	0.733391	5.593	2.687	1.94	3.40667	1.92991
B6SJY2	Uncharacterized protein	no	1	1	1	0	no	0.592	1.087	0.8395	0.350018	no	0.87	1.072	0.971	0.142836	no	1.192	1.544	1.368	0.248902	no	1.067	1.202	1.1345	0.0954594	no	0.891	1.068	0.9795	0.125158	no	0.996	1.473	1.2345	0.33729	no	0.811	1.161	0.986	0.247487
B6SK03	Ubiquitin-conjugating enzyme spm2	1	1	1	1	0	1.201	1.012	1.181	1.13133	0.103828	1.161	1.111	1.091	1.121	0.0360555	1.124	1.216	1.352	1.23067	0.114705	1.331	1.172	1.491	1.33133	0.1595	2.188	1.159	1.521	1.62267	0.521979	1.481	1.264	1.57	1.43833	0.157399	1.705	1.161	1.234	1.36667	0.29527
B6SK22	Chalcone-flavonone isomerase family protein	1	1	1	1	0	2.822	0.968	0.819	1.53633	1.11591	2.794	1.775	1.732	2.10033	0.601118	1.142	1.019	0.918	1.02633	0.11218	0.628	0.762	0.602	0.664	0.0858604	0.396	0.718	0.603	0.572333	0.163176	0.435	0.647	0.506	0.529333	0.107909	0.438	0.683	0.528	0.549667	0.123929
B6SK40	Mitochondrial import receptor subunit TOM20	1	no	1	1	0	0.938	no	0.484	0.711	0.321026	0.924	no	0.55	0.737	0.264458	1.076	no	0.8	0.938	0.195161	0.802	no	0.767	0.7845	0.0247487	0.83	no	0.649	0.7395	0.127986	0.852	no	0.642	0.747	0.148492	0.953	no	0.479	0.716	0.335169
B6SK46	Cupin family protein	1	1	1	1	0	0.922	1.222	1.236	1.12667	0.177385	0.966	1.052	1.134	1.05067	0.0840079	1.102	1.095	1.079	1.092	0.0117898	1.365	1.692	1.598	1.55167	0.168352	2.578	1.973	1.982	2.17767	0.346728	6.936	8.089	7.156	7.39367	0.612141	6.423	7.662	6.06	6.715	0.83997
B6SKA0	Glutathione S-transferase GSTF2	1	1	1	1	0	0.948	0.811	0.922	0.893667	0.0727622	1.005	1.147	1.197	1.11633	0.0996059	0.798	0.895	1.014	0.902333	0.108187	0.765	1.003	1.062	0.943333	0.157233	0.472	1.014	1.085	0.857	0.335304	0.445	0.761	0.922	0.709333	0.242661	0.384	0.808	1.102	0.764667	0.360956
B6SKA7	Elongation factor 1-alpha	no	1	1	1	0	no	0.827	0.896	0.8615	0.0487904	no	1.024	0.993	1.0085	0.0219203	no	1.43	1.324	1.377	0.0749533	no	1.363	1.293	1.328	0.0494975	no	1.355	1.193	1.274	0.114551	no	1.136	1.145	1.1405	0.00636396	no	1.136	1.12	1.128	0.0113137
B6SKP5	Osmotin-like protein	1	1	1	1	0	0.692	0.726	0.667	0.695	0.0296142	0.413	0.633	0.535	0.527	0.110218	0.447	0.67	0.566	0.561	0.111584	0.633	0.68	0.573	0.628667	0.0536315	2.468	0.79	0.726	1.328	0.987787	2.546	1.298	1.203	1.68233	0.749464	6.791	1.362	1.293	3.14867	3.15454
B6SKR4	Cytochrome c	1	1	1	1	0	1.381	2.398	2.591	2.12333	0.650082	0.921	1.457	1.498	1.292	0.321949	0.914	0.834	0.854	0.867333	0.0416333	1.368	1.016	0.968	1.11733	0.218406	4.681	1.185	1.337	2.401	1.976	2.437	1.417	1.621	1.825	0.539733	4.725	1.58	1.636	2.647	1.79982
B6SKS2	Uncharacterized protein	1	1	1	1	0	1.266	0.748	1.345	1.11967	0.324287	0.972	0.894	1.161	1.009	0.137292	1.03	0.779	0.874	0.894333	0.126729	0.994	0.816	0.941	0.917	0.0913947	0.728	0.752	1.173	0.884333	0.250281	0.929	0.882	1.169	0.993333	0.153936	1.353	0.781	1.276	1.13667	0.310413
B6SKZ9	40S ribosomal protein S12	1	1	1	1	0	0.997	0.846	0.885	0.909333	0.0783858	1.014	1.101	1.105	1.07333	0.0514231	1.214	1.479	1.369	1.354	0.133135	1.357	1.654	1.326	1.44567	0.181087	1.853	1.626	1.364	1.61433	0.244709	1.592	2.163	1.79	1.84833	0.289935	1.308	1.678	1.493	1.493	0.185
B6SL10	Fasciclin-like arabinogalactan protein 8	1	1	1	1	0	1.397	0.927	0.825	1.04967	0.305092	1.039	0.952	1.011	1.00067	0.044411	1.093	1.085	1.208	1.12867	0.068821	1.289	1.026	1.16	1.15833	0.131508	1.886	1.004	1.034	1.308	0.500787	1.868	1.255	1.371	1.498	0.325636	1.913	1.085	1.175	1.391	0.454299
B6SLA5	Ferredoxin	1	no	1	1	0	1.116	no	1.001	1.0585	0.0813173	1.165	no	0.867	1.016	0.210718	1.045	no	1	1.0225	0.0318198	1.238	no	0.972	1.105	0.18809	1.854	no	0.979	1.4165	0.618718	1.361	no	1.165	1.263	0.138593	1.433	no	0.995	1.214	0.309713
B6SLE7	Legumin-like protein	1	1	1	1	0	1.308	1.234	1.362	1.30133	0.0642599	1.009	1.026	1.117	1.05067	0.0580718	0.993	0.93	1.097	1.00667	0.0843347	1.062	1.033	0.99	1.02833	0.0362261	1.127	1.257	0.881	1.08833	0.190959	1.236	1.322	1.199	1.25233	0.0631057	1.09	1.536	1.02	1.21533	0.279902
B6SLF6	Antimicrobial peptide MBP-1	1	1	1	1	0	1.054	1.865	1.944	1.621	0.492623	0.943	1.285	1.251	1.15967	0.188407	0.94	0.911	0.908	0.919667	0.017673	1.098	1.179	1.467	1.248	0.193936	3.309	2.645	4.031	3.32833	0.693202	8.399	8.758	17.911	11.6893	5.39111	11.648	7.478	15.852	11.6593	4.18701
B6SLI1	40S ribosomal protein S30	1	1	1	1	0	0.522	0.725	0.703	0.65	0.111396	0.883	1.018	1.012	0.971	0.0762693	0.737	1.199	1.204	1.04667	0.268191	0.621	1.042	0.987	0.883333	0.228846	1.755	0.839	0.842	1.14533	0.527989	0.593	0.602	0.653	0.616	0.0323574	0.992	0.499	0.551	0.680667	0.270873
B6SLK4	Elongation factor 1-beta	1	1	no	1	0	1.263	0.894	no	1.0785	0.260922	0.863	1.011	no	0.937	0.104652	0.96	0.86	no	0.91	0.0707107	1.471	1.08	no	1.2755	0.276479	1.722	0.996	no	1.359	0.51336	1.748	1.102	no	1.425	0.456791	2.064	1.244	no	1.654	0.579828
B6SLL2	Uncharacterized protein	1	1	no	1	0	0.853	0.619	no	0.736	0.165463	0.953	1.001	no	0.977	0.0339411	1.035	1.039	no	1.037	0.00282843	0.807	1	no	0.9035	0.136472	0.242	0.655	no	0.4485	0.292035	0.432	0.569	no	0.5005	0.0968736	0.375	0.523	no	0.449	0.104652
B6SLL8	Malate dehydrogenase	1	1	1	1	0	1.653	0.906	1.018	1.19233	0.40286	1.038	1.26	1.153	1.15033	0.111024	1.089	0.932	0.909	0.976667	0.0979609	1.024	0.947	0.925	0.965333	0.051984	1.279	0.901	0.951	1.04367	0.205332	1.297	1.339	1.334	1.32333	0.022942	0.629	0.789	0.843	0.753667	0.111289
B6SLM7	Uncharacterized protein	1	1	1	1	0	1.361	1.157	1.038	1.18533	0.163353	1.032	1.128	0.836	0.998667	0.148827	1.588	1.558	1.439	1.52833	0.0788057	2.216	1.74	1.363	1.773	0.427456	4.833	1.839	1.397	2.68967	1.86929	3.055	2.477	2.139	2.557	0.463211	3.841	2.018	1.629	2.496	1.18093
B6SLQ1	Prefoldin subunit 4	1	no	1	1	0	0.984	no	1.552	1.268	0.401637	0.902	no	1.013	0.9575	0.0784889	0.939	no	0.917	0.928	0.0155563	1.015	no	1.258	1.1365	0.171827	1.157	no	1.275	1.216	0.0834386	0.999	no	1.883	1.441	0.625082	0.858	no	1.139	0.9985	0.198697
B6SLS0	ATP-dependent RNA helicase DBP5	1	1	1	1	0	0.961	1.063	1.089	1.03767	0.067656	1.109	1.086	1.115	1.10333	0.015308	1.201	1.227	1.35	1.25933	0.0795885	1.303	1.25	1.439	1.33067	0.0974902	1.173	1.245	1.49	1.30267	0.166182	1.029	1.349	1.474	1.284	0.22951	1.055	1.25	1.443	1.24933	0.194001
B6SLX1	Chaperonin	1	1	1	1	0	1.589	1.124	1.684	1.46567	0.29968	1.108	0.954	1.101	1.05433	0.0869617	1.07	0.934	0.97	0.991333	0.0704651	1.27	1.01	1.21	1.16333	0.136137	2.802	1.053	1.375	1.74333	0.930861	2.677	1.554	2.145	2.12533	0.561758	2.676	1.077	1.369	1.70733	0.8515
B6SM26	3-oxoacyl-synthase III	no	1	1	1	0	no	1.267	1.109	1.188	0.111723	no	1.029	0.94	0.9845	0.0629325	no	1.086	1.162	1.124	0.0537401	no	1.257	1.166	1.2115	0.0643467	no	1.161	1.148	1.1545	0.00919239	no	1.129	0.992	1.0605	0.0968736	no	1.185	1.008	1.0965	0.125158
B6SM71	Uncharacterized protein	1	1	1	1	0	no	0.939	1.16	1.0495	0.156271	no	1.001	1.042	1.0215	0.0289914	no	1.099	1.048	1.0735	0.0360624	no	1.188	1.196	1.192	0.00565685	no	1.349	1.22	1.2845	0.0912168	no	1.351	1.625	1.488	0.193747	no	1.317	1.298	1.3075	0.013435
B6SMH0	Trypsin/factor XIIA inhibitor	1	1	1	1	0	1.01	1.163	1.166	1.113	0.0892132	1.04	0.955	1.006	1.00033	0.0427824	0.957	0.671	0.945	0.857667	0.161769	1.118	0.726	1.046	0.963333	0.208666	1.251	0.795	1.099	1.04833	0.232184	1.382	1.307	1.19	1.293	0.0967626	1.859	1.157	1.044	1.35333	0.44155
B6SMQ5	Triosephosphate isomerase	1	no	1	1	0	1.14	no	1.243	1.1915	0.072832	1.402	no	1.653	1.5275	0.177484	1.769	no	2.039	1.904	0.190919	1.83	no	2.317	2.0735	0.344361	1.271	no	1.797	1.534	0.371938	1.17	no	1.82	1.495	0.459619	1.267	no	1.966	1.6165	0.494268
B6SMY5	Uncharacterized protein	1	1	1	1	0	0.891	3.141	2.076	2.036	1.12553	1.059	1.993	1.713	1.58833	0.479318	1.512	2.239	1.877	1.876	0.363501	1.281	2.372	1.99	1.881	0.553607	1.986	3.496	2.623	2.70167	0.758067	1.062	2.826	2.043	1.977	0.88385	0.8	2.242	1.637	1.55967	0.724104
B6SN28	Uncharacterized protein	1	1	1	1	0	1.583	0.989	1.036	1.20267	0.330216	0.945	0.865	0.807	0.872333	0.0692917	1.084	0.68	0.807	0.857	0.206589	1.045	0.669	0.787	0.833667	0.192295	0.894	0.588	0.755	0.745667	0.153213	1.052	0.74	0.939	0.910333	0.157963	1.212	0.609	0.886	0.902333	0.301832
B6SN35	Uncharacterized protein	no	1	1	1	0	no	2.723	4.165	3.444	1.01965	no	1.758	2.558	2.158	0.565685	no	0.476	0.628	0.552	0.10748	no	0.424	0.628	0.526	0.14425	no	0.425	0.956	0.6905	0.375474	no	0.523	1.027	0.775	0.356382	no	0.531	0.915	0.723	0.271529
B6SN61	Grx_C2.1-glutaredoxin subgroup I	1	no	1	1	0	1.422	no	1.133	1.2775	0.204354	1.209	no	0.978	1.0935	0.163342	1.19	no	1.064	1.127	0.0890955	1.35	no	1.252	1.301	0.0692965	3.437	no	1.613	2.525	1.28976	2.297	no	2.627	2.462	0.233345	2.551	no	1.895	2.223	0.463862
B6SN63	Late embryogenesis abundant protein D-34	1	1	1	1	0	1.092	1.407	1.531	1.34333	0.226319	0.971	0.98	1.144	1.03167	0.0973875	1.057	0.945	1.429	1.14367	0.253372	1.062	1.156	1.528	1.24867	0.246433	5.125	1.919	2.36	3.13467	1.73773	5.64	3.874	5.582	5.032	1.00328	8.302	3.627	3.926	5.285	2.61707
B6SN88	AT-rich element binding factor 3	1	1	1	1	0	1.066	1.162	1.001	1.07633	0.0809959	1.148	0.969	1.196	1.10433	0.119634	1.639	1.834	2.211	1.89467	0.290786	1.917	1.714	2.284	1.97167	0.288905	3.682	1.824	3.163	2.88967	0.958684	2.485	2.173	3.86	2.83933	0.897584	2.975	2.151	4.125	3.08367	0.991476
B6SNA6	Subtilisin-chymotrypsin inhibitor CI-1B	1	1	1	1	0	1.071	1.094	1.187	1.11733	0.0614193	1.059	1.07	0.979	1.036	0.0496689	0.972	1.034	0.865	0.957	0.0854927	1.01	1.125	0.87	1.00167	0.127704	4.56	2.286	2.331	3.059	1.3001	5.528	5.478	6.404	5.80333	0.520793	9.122	5.843	4.337	6.434	2.44663
B6SNC1	Acyl-desaturase	1	no	1	1	0	0.928	no	1.119	1.0235	0.135057	1.321	no	1.017	1.169	0.21496	2.002	no	1.396	1.699	0.428507	2.425	no	1.597	2.011	0.585484	0.83	no	1.463	1.1465	0.447599	1.083	no	1.343	1.213	0.183848	0.824	no	1.458	1.141	0.448306
B6SNM4	Protein transport protein Sec61 beta subunit	no	1	1	1	0	no	0.728	0.863	0.7955	0.0954594	no	0.673	0.732	0.7025	0.0417193	no	1.05	1.039	1.0445	0.00777817	no	0.938	0.876	0.907	0.0438406	no	0.705	0.812	0.7585	0.0756604	no	0.88	0.857	0.8685	0.0162635	no	0.653	0.751	0.702	0.0692965
B6SNS4	Late embryogenesis abundant protein D-34	1	1	1	1	0	0.996	1.83	1.481	1.43567	0.418844	0.95	1.27	1.086	1.102	0.160599	1.085	1.023	0.951	1.01967	0.0670622	1.025	1.203	1.115	1.11433	0.0890019	2.467	1.57	1.601	1.87933	0.50917	3.322	2.708	3.82	3.28333	0.557007	10.334	4.485	6.565	7.128	2.96487
B6SP06	Glycine-rich protein 2b	1	1	1	1	0	1.594	0.504	0.561	0.886333	0.61352	0.56	0.481	0.412	0.484333	0.0740563	0.653	0.672	0.662	0.662333	0.00950438	0.813	0.598	0.608	0.673	0.121347	1.981	0.618	0.659	1.086	0.775364	2.281	0.936	1.135	1.45067	0.725941	2.944	0.807	0.824	1.525	1.22892
B6SP74	Glycine-rich RNA-binding protein 2	1	1	1	1	0	1.17	1.058	0.839	1.02233	0.168358	0.936	0.757	0.634	0.775667	0.151863	1.284	1.266	1.683	1.411	0.235731	1.529	1.013	1.199	1.247	0.261327	3.666	1.061	0.839	1.85533	1.57201	3.04	1.374	1.383	1.93233	0.959278	4.242	1.481	0.779	2.16733	1.83068
B6SPB2	Flavoprotein wrbA	1	no	1	1	0	1.602	no	2.052	1.827	0.318198	1.082	no	1.331	1.2065	0.17607	0.957	no	0.995	0.976	0.0268701	0.886	no	2.096	1.491	0.855599	0.974	no	0.878	0.926	0.0678823	1.138	no	0.937	1.0375	0.142128	1.015	no	1.055	1.035	0.0282843
B6SPH4	60S ribosomal protein L29	no	1	1	1	0	no	1.728	2.207	1.9675	0.338704	no	1.497	1.278	1.3875	0.154856	no	1.35	1.289	1.3195	0.0431335	no	1.523	1.736	1.6295	0.150614	no	1.869	1.811	1.84	0.0410122	no	1.435	1.752	1.5935	0.224153	no	1.657	2.314	1.9855	0.464569
B6SPL7	Copper chaperone	1	1	1	1	0	1.423	1.6	1.654	1.559	0.120835	1.334	1.287	1.215	1.27867	0.0599361	1.756	1.533	1.552	1.61367	0.12363	2.57	1.685	1.664	1.973	0.517124	5.417	1.732	2.122	3.09033	2.02437	3.633	2.476	2.796	2.96833	0.597441	3.641	1.838	1.862	2.447	1.0341
B6SPP9	Bowman-Birk type wound-induced proteinase inhibitor WIP1	1	1	1	1	0	1.083	1.204	1.173	1.15333	0.0628517	0.963	0.934	1.05	0.982333	0.0603683	0.937	0.94	0.994	0.957	0.032078	1.22	1.2	1.216	1.212	0.010583	4.308	2.242	2.895	3.14833	1.05604	7.549	5.693	5.768	6.33667	1.05058	13.999	4.849	6.725	8.52433	4.8331
B6SPR5	Fb14	1	1	no	1	0	0.627	1.033	no	0.83	0.287085	0.779	0.73	no	0.7545	0.0346482	0.778	0.945	no	0.8615	0.118087	1.002	1.025	no	1.0135	0.0162635	3.046	1.089	no	2.0675	1.38381	2.274	1.54	no	1.907	0.519016	3.712	1.452	no	2.582	1.59806
B6SPX4	Tubulin alpha-3 chain	1	1	1	1	0	0.805	0.487	0.52	0.604	0.174851	0.748	0.536	0.562	0.615333	0.115626	0.622	0.527	0.529	0.559333	0.0542801	0.552	0.441	0.461	0.484667	0.0591636	0.497	0.363	0.371	0.410333	0.075162	0.519	0.27	0.294	0.361	0.137357	0.366	0.279	0.3	0.315	0.0453982
B6SPX6	Uncharacterized protein	1	no	1	1	0	1.487	no	1.714	1.6005	0.160513	1.835	no	1.243	1.539	0.418607	1.13	no	0.957	1.0435	0.122329	1.187	no	0.848	1.0175	0.239709	3.239	no	1.289	2.264	1.37886	2.837	no	1.132	1.9845	1.20562	2.396	no	1.439	1.9175	0.676701
B6SPZ8	Uncharacterized protein	1	1	1	1	0	1.087	1.558	1.475	1.37333	0.251421	0.979	1.158	1.172	1.103	0.107615	0.915	0.895	0.928	0.912667	0.0166233	0.956	0.897	0.972	0.941667	0.0395011	0.497	0.85	0.873	0.74	0.210758	0.896	0.839	0.673	0.802667	0.115855	0.784	0.805	0.916	0.835	0.0709295
B6SQI8	Density-regulated protein	1	1	no	1	0	0.956	0.621	no	0.7885	0.236881	1.092	0.889	no	0.9905	0.143543	1.188	1.367	no	1.2775	0.126572	1.458	1.287	no	1.3725	0.120915	1.372	1.071	no	1.2215	0.212839	1.581	1.422	no	1.5015	0.11243	1.361	1.135	no	1.248	0.159806
B6SQU6	60S ribosomal protein L9	1	1	1	1	0	0.769	1.036	0.7	0.835	0.177457	0.989	1.054	1.018	1.02033	0.0325628	1.05	1.268	1.385	1.23433	0.170019	1.035	1.273	1.386	1.23133	0.179171	1.584	1.025	1.346	1.31833	0.280525	1.882	1.206	1.684	1.59067	0.34753	1.141	1.267	1.64	1.34933	0.259489
B6SR23	Uncharacterized protein	1	no	1	1	0	1.321	no	1.37	1.3455	0.0346482	0.882	no	1.011	0.9465	0.0912168	1.109	no	0.742	0.9255	0.259508	1.058	no	0.839	0.9485	0.154856	1.575	no	0.86	1.2175	0.505581	1.918	no	1.344	1.631	0.405879	1.293	no	1.269	1.281	0.0169706
B6SR40	Uncharacterized protein	1	1	1	1	0	0.768	1.27	0.862	0.966667	0.266866	0.953	0.961	0.922	0.945333	0.0205994	1.053	1.008	1.181	1.08067	0.0897571	0.863	1.098	1.217	1.05933	0.18014	0.705	1.024	1.085	0.938	0.204076	0.863	0.93	1.05	0.947667	0.0947435	0.654	0.944	0.932	0.843333	0.164077
B6SRE7	Peptidyl-prolyl cis-trans isomerase	1	1	1	1	0	1.253	1.205	1.128	1.19533	0.0630582	1.028	1.275	1.241	1.18133	0.133874	1.268	1.425	1.321	1.338	0.0798686	1.736	1.573	1.442	1.58367	0.14729	2.943	1.626	1.655	2.07467	0.752139	2.531	1.867	1.792	2.06333	0.406744	2.476	1.822	2.02	2.106	0.335374
B6SRI3	Photosystem I reaction center subunit III	no	1	1	1	0	no	2.731	2.296	2.5135	0.307591	no	1.46	1.313	1.3865	0.103945	no	0.866	0.881	0.8735	0.0106066	no	1.453	1.373	1.413	0.0565685	no	1.519	1.361	1.44	0.111723	no	2.032	1.529	1.7805	0.355675	no	2.306	2.188	2.247	0.0834386
B6SRI4	14-3-3-like protein	1	1	1	1	0	0.861	0.677	0.859	0.799	0.10566	0.943	0.852	0.869	0.888	0.0483839	0.834	0.977	0.966	0.925667	0.079576	0.962	0.914	0.979	0.951667	0.0337095	0.567	0.912	0.78	0.753	0.174078	1.352	0.942	0.794	1.02933	0.28907	0.886	0.872	0.942	0.9	0.0370405
B6SRL2	Aconitate hydratase	1	1	1	1	0	1.067	0.917	1.123	1.03567	0.106514	1.142	1.021	1.064	1.07567	0.0613379	0.692	0.588	0.663	0.647667	0.0536687	0.426	0.434	0.502	0.454	0.0417612	0.434	0.368	0.515	0.439	0.0736274	0.545	0.32	0.461	0.442	0.113697	0.596	0.334	0.557	0.495667	0.141359
B6SRY5	Hydroquinone glucosyltransferase	1	no	1	1	0	0.984	no	0.701	0.8425	0.200111	0.889	no	0.722	0.8055	0.118087	0.649	no	0.497	0.573	0.10748	0.629	no	0.493	0.561	0.0961665	0.268	no	0.424	0.346	0.110309	0.249	no	0.447	0.348	0.140007	0.181	no	0.427	0.304	0.173948
B6SS02	Plastidic phosphate translocator-like protein1	1	1	1	1	0	1.403	0.877	1.17	1.15	0.26357	0.916	0.766	0.843	0.841667	0.0750089	0.743	0.516	0.565	0.608	0.119453	0.611	0.42	0.471	0.500667	0.0988956	0.69	0.414	0.503	0.535667	0.14087	0.797	0.404	0.41	0.537	0.225187	1.307	0.395	0.463	0.721667	0.508052
B6SS27	AMP-binding protein	1	1	1	1	0	0.88	1.05	1.517	1.149	0.329838	0.93	1.197	1.296	1.141	0.189317	0.833	1.193	1.01	1.012	0.180008	0.834	1.371	1.228	1.14433	0.278105	1.154	1.188	1.167	1.16967	0.0171561	1.026	0.936	1.043	1.00167	0.0575007	1.11	0.931	1.163	1.068	0.121569
B6SS42	Reticulon-like protein	1	1	no	1	0	1.087	1.428	no	1.2575	0.241123	1.091	1.031	no	1.061	0.0424264	0.956	0.738	no	0.847	0.154149	0.897	0.747	no	0.822	0.106066	0.796	0.83	no	0.813	0.0240416	1.123	0.679	no	0.901	0.313955	0.933	0.848	no	0.8905	0.0601041
B6SS66	Phenylalanyl-tRNA synthetase alpha chain	1	1	1	1	0	0.807	0.959	0.717	0.827667	0.122317	1.015	0.958	0.975	0.982667	0.0292632	1.174	1.181	1.24	1.19833	0.0362537	1.089	1.111	1.176	1.12533	0.0452364	0.785	0.995	1.096	0.958667	0.158652	0.676	1.009	0.962	0.882333	0.180229	0.724	0.849	0.911	0.828	0.0952523
B6SSB6	Eukaryotic translation initiation factor 3 subunit I	1	1	1	1	0	0.75	1.13	0.973	0.951	0.190953	1.035	0.946	0.849	0.943333	0.0930287	1.281	1.069	0.985	1.11167	0.152543	1.096	1.05	1.011	1.05233	0.042548	0.7	0.864	0.9	0.821333	0.106608	1.168	0.85	0.909	0.975667	0.169158	0.552	0.834	0.851	0.745667	0.167936
B6SST9	ATP synthase delta chain	1	1	1	1	0	1.209	0.799	0.95	0.986	0.207357	0.933	0.91	1.083	0.975333	0.0939486	1.006	1.142	1.239	1.129	0.117043	1.343	1.066	1.18	1.19633	0.13922	2.726	0.897	1.001	1.54133	1.02727	1.633	1.057	1.266	1.31867	0.291589	2.149	0.993	1.238	1.46	0.609136
B6SSV3	Fasciclin-like arabinogalactan protein 7	1	1	1	1	0	1.575	0.947	1.121	1.21433	0.324237	1.247	1.384	1.205	1.27867	0.0936073	1.299	1.146	1.365	1.27	0.112343	1.35	1.254	1.252	1.28533	0.0560119	1.944	1.034	1.346	1.44133	0.46243	1.546	1.092	2.096	1.578	0.502764	2.024	1.078	1.835	1.64567	0.500614
B6SSX1	Anthocyanin 5-aromatic acyltransferase	no	1	1	1	0	no	1.299	1.392	1.3455	0.0657609	no	1.699	1.916	1.8075	0.153442	no	1.159	1.289	1.224	0.0919239	no	1.147	1.184	1.1655	0.026163	no	1.038	0.95	0.994	0.0622254	no	0.84	0.93	0.885	0.0636396	no	0.918	0.867	0.8925	0.0360624
B6ST71	DNA-binding protein	1	1	1	1	0	0.65	0.766	0.848	0.754667	0.0994853	0.821	0.734	0.917	0.824	0.0915369	0.821	0.697	0.961	0.826333	0.132081	0.779	0.625	0.835	0.746333	0.108744	0.658	0.636	0.788	0.694	0.0821462	0.592	0.645	0.802	0.679667	0.109208	0.531	0.758	0.811	0.7	0.148738
B6STE5	Peptidyl-prolyl cis-trans isomerase	1	1	1	1	0	1.724	1.27	0.931	1.30833	0.397887	0.992	1.081	1.131	1.068	0.070406	1.105	1.348	1.116	1.18967	0.137231	1.401	1.257	1.014	1.224	0.195599	2.803	1.181	0.957	1.647	1.00737	3.306	1.517	1.174	1.999	1.14481	5.4	1.29	1.095	2.595	2.43116
B6STN1	IN2-1 protein	1	1	no	1	0	1.144	3.366	no	2.255	1.57119	1.323	1.837	no	1.58	0.363453	1.302	0.834	no	1.068	0.330926	1.312	1.3	no	1.306	0.00848528	0.848	1.634	no	1.241	0.555786	0.967	1.704	no	1.3355	0.521138	0.73	2.218	no	1.474	1.05217
B6STQ5	Uncharacterized protein	1	1	1	1	0	0.71	1.089	1.002	0.933667	0.198525	0.928	1.008	1.1	1.012	0.0860697	1.117	0.988	1.173	1.09267	0.0948701	0.949	1.045	1.273	1.089	0.166421	0.798	1.161	1.277	1.07867	0.249889	1.008	1.063	1.255	1.10867	0.129678	0.762	1.134	1.344	1.08	0.294734
B6STY9	Salt tolerance protein	1	1	1	1	0	1.152	1.227	1.163	1.18067	0.040501	0.924	1.207	1.158	1.09633	0.151243	0.626	0.731	0.672	0.676333	0.052634	0.482	0.659	0.615	0.585333	0.0921539	0.153	0.805	0.643	0.533667	0.339472	0.377	0.807	0.802	0.662	0.24683	0.209	1.052	0.989	0.75	0.469577
B6SUA0	Thioredoxin	no	1	1	1	0	no	0.805	0.916	0.8605	0.0784889	no	1.17	1.252	1.211	0.0579828	no	1.722	1.773	1.7475	0.0360624	no	1.407	1.441	1.424	0.0240416	no	1.349	1.432	1.3905	0.0586899	no	1.291	1.206	1.2485	0.0601041	no	1.116	1.345	1.2305	0.161927
B6SUD1	Alcohol dehydrogenase 2	1	1	1	1	0	1.128	1.197	1.144	1.15633	0.0361156	1.802	1.575	1.379	1.58533	0.211689	1.844	1.895	1.614	1.78433	0.149701	1.639	1.998	1.761	1.79933	0.182544	1.009	1.927	1.542	1.49267	0.460984	0.824	1.401	1.324	1.183	0.313278	0.834	1.61	1.535	1.32633	0.428019
B6SUK9	GNAT transcription factor	1	1	1	1	0	1.158	0.979	1.199	1.112	0.116991	1.08	1.005	1.156	1.08033	0.0755006	1.019	1.076	1.105	1.06667	0.0437531	0.981	1.237	1.321	1.17967	0.177103	0.9	1.167	1.1	1.05567	0.138911	1.013	1.633	1.502	1.38267	0.326773	0.788	1.736	1.473	1.33233	0.489404
B6SUM0	Uncharacterized protein	no	1	1	1	0	no	1.234	1.181	1.2075	0.0374767	no	1.182	1.206	1.194	0.0169706	no	1.113	1.082	1.0975	0.0219203	no	1.044	0.916	0.98	0.0905097	no	1.025	0.941	0.983	0.059397	no	0.888	0.679	0.7835	0.147785	no	0.928	0.832	0.88	0.0678823
B6SUV6	Hypersensitive-induced response protein	1	1	no	1	0	1.092	0.616	no	0.854	0.336583	0.96	0.84	no	0.9	0.0848528	1.082	1.14	no	1.111	0.0410122	0.915	0.966	no	0.9405	0.0360624	0.955	0.827	no	0.891	0.0905097	0.846	0.761	no	0.8035	0.0601041	0.961	0.774	no	0.8675	0.132229
B6SV28	Proline-rich protein	no	1	1	1	0	no	2.254	0.982	1.618	0.89944	no	1.181	0.952	1.0665	0.161927	no	1.191	1.037	1.114	0.108894	no	1.164	1.089	1.1265	0.053033	no	1.753	1.143	1.448	0.431335	no	1.982	1.537	1.7595	0.314663	no	1.705	1.197	1.451	0.35921
B6SV32	Coatomer subunit gamma	no	1	1	1	0	no	0.926	0.978	0.952	0.0367696	no	0.846	0.825	0.8355	0.0148492	no	0.82	0.778	0.799	0.0296985	no	0.735	0.724	0.7295	0.00777817	no	0.992	0.763	0.8775	0.161927	no	0.855	0.53	0.6925	0.22981	no	0.79	0.537	0.6635	0.178898
B6SV64	Heat shock 70 kDa protein 4	1	1	1	1	0	0.832	0.923	1.087	0.947333	0.12923	0.952	1.022	1.005	0.993	0.0365103	1.084	1.217	1.189	1.16333	0.0701166	1.026	1.252	1.065	1.11433	0.120807	0.685	1.239	1.225	1.04967	0.315888	0.647	1.073	1.079	0.933	0.247701	0.697	0.981	1.218	0.965333	0.260853
B6SV75	AP-1 complex subunit gamma-1	1	1	no	1	0	0.998	1.069	no	1.0335	0.0502046	0.993	0.988	no	0.9905	0.00353553	1.096	0.996	no	1.046	0.0707107	1.113	0.865	no	0.989	0.175362	0.749	1.002	no	0.8755	0.178898	0.804	0.993	no	0.8985	0.133643	1.001	1.054	no	1.0275	0.0374767
B6SVE6	Uncharacterized protein	1	1	no	1	0	1.11	1.385	no	1.2475	0.194454	1.196	1.388	no	1.292	0.135765	0.933	0.638	no	0.7855	0.208597	0.776	0.701	no	0.7385	0.053033	0.742	0.743	no	0.7425	0.000707107	0.805	0.639	no	0.722	0.11738	0.753	0.906	no	0.8295	0.108187
B6SVI7	Transcription factor BTF3	1	1	1	1	0	0.869	0.476	0.782	0.709	0.206419	1.033	0.713	1.107	0.951	0.209409	1.087	1.458	1.089	1.21133	0.213622	1.596	1.123	1.051	1.25667	0.296068	3.806	1.227	1.181	2.07133	1.50244	2.383	1.829	1.418	1.87667	0.484263	3.367	1.1	1.261	1.90933	1.26494
B6SVS6	Asparaginyl-tRNA synthetase, cytoplasmic 3	1	1	no	1	0	0.725	0.862	no	0.7935	0.0968736	0.91	0.925	no	0.9175	0.0106066	0.844	0.949	no	0.8965	0.0742462	0.872	0.932	no	0.902	0.0424264	0.482	0.924	no	0.703	0.312541	0.466	0.802	no	0.634	0.237588	0.7	0.844	no	0.772	0.101823
B6SVV9	ATP synthase subunit beta	no	1	1	1	0	no	1.216	1.161	1.1885	0.0388909	no	1.326	1.153	1.2395	0.122329	no	1.197	1.217	1.207	0.0141421	no	1.328	1.102	1.215	0.159806	no	1.223	1.235	1.229	0.00848528	no	1.161	1.044	1.1025	0.0827315	no	1.256	1.222	1.239	0.0240416
B6SW32	Folylpolyglutamate synthase	no	1	1	1	0	no	1.104	1.159	1.1315	0.0388909	no	1.121	0.962	1.0415	0.11243	no	1.079	1.084	1.0815	0.00353553	no	1.211	0.931	1.071	0.19799	no	1.042	1.005	1.0235	0.026163	no	1.566	0.932	1.249	0.448306	no	0.59	0.868	0.729	0.196576
B6SWA1	Dek protein	1	1	1	1	0	0.814	0.942	0.873	0.876333	0.0640651	0.743	0.642	0.825	0.736667	0.0916642	0.735	0.615	0.899	0.749667	0.142567	0.618	0.612	0.737	0.655667	0.0705006	0.701	0.706	0.771	0.726	0.0390512	0.618	0.525	0.733	0.625333	0.104194	0.803	0.562	0.749	0.704667	0.126469
B6SWD5	Aldehyde dehydrogenase	1	1	no	1	0	1.747	0.884	no	1.3155	0.610233	1.766	1.104	no	1.435	0.468105	1.109	0.989	no	1.049	0.0848528	1.101	0.758	no	0.9295	0.242538	0.853	0.836	no	0.8445	0.0120208	0.844	1.066	no	0.955	0.156978	1.175	1.103	no	1.139	0.0509117
B6SWT4	Glucose-6-phosphate isomerase	1	1	1	1	0	1.698	1.099	1.277	1.358	0.307605	1.152	1.474	1.185	1.27033	0.177151	1.203	1.062	1.114	1.12633	0.0713045	1.141	1.259	1.318	1.23933	0.090124	1.865	1.192	1.196	1.41767	0.387407	1.191	1.16	0.991	1.114	0.107643	1.453	0.841	1.071	1.12167	0.30913
B6SWX3	Anthocyanidin 3-O-glucosyltransferase	1	1	1	1	0	1.5	1.171	1.555	1.40867	0.207654	1.838	1.858	2.144	1.94667	0.171188	1.294	1.382	1.229	1.30167	0.0767876	1.178	1.123	1.176	1.159	0.0311929	0.943	1.143	1.247	1.111	0.154506	0.928	1.095	0.886	0.969667	0.110555	0.904	0.951	1.056	0.970333	0.0778224
B6SXA8	Ubiquitin-fold modifier 1	1	1	1	1	0	1.139	1.211	1.129	1.15967	0.0447363	1.141	1.229	1.195	1.18833	0.0443772	1.498	2.592	1.994	2.028	0.547792	2.084	2.356	1.805	2.08167	0.275507	4.849	2.226	1.893	2.98933	1.6191	2.195	2.499	2.115	2.26967	0.202596	2.893	1.855	1.726	2.158	0.639788
B6SXF5	Pathogenesis-related protein 1	1	1	1	1	0	1.091	1.2	1.222	1.171	0.0701498	1.114	1.326	1.311	1.25033	0.118306	1.336	1.343	1.484	1.38767	0.0835005	2.067	1.654	1.793	1.838	0.210145	4.677	2.035	2.303	3.005	1.45418	3.306	2.388	2.836	2.84333	0.459044	4.729	2.512	3.206	3.48233	1.13404
B6SXV4	Peroxisomal fatty acid beta-oxidation multifunctional protein	1	1	1	1	0	0.906	0.978	1.013	0.965667	0.0545558	1.129	1.208	1.084	1.14033	0.0627721	1.172	1.157	1.077	1.13533	0.0510718	1.178	1.232	1.143	1.18433	0.0448367	0.901	1.242	1.154	1.099	0.177028	0.957	0.987	1.059	1.001	0.0524214	0.853	1.11	1.199	1.054	0.179669
B6SXW8	RuBisCO large subunit-binding protein subunit alpha	1	1	1	1	0	1.002	0.883	0.886	0.923667	0.0678552	0.886	0.942	0.848	0.892	0.0472864	1.043	1.089	0.995	1.04233	0.0470035	0.927	1.091	1.002	1.00667	0.0820995	0.617	1	0.899	0.838667	0.1985	0.728	0.927	0.84	0.831667	0.0997614	0.736	0.919	0.882	0.845667	0.0967592
B6SYB8	Pi starvation-induced protein	1	1	1	1	0	1.43	1.036	1.191	1.219	0.198487	1.116	1.201	1.128	1.14833	0.0460036	1.124	1.001	0.918	1.01433	0.103645	1.492	1.108	1.032	1.21067	0.246587	5.103	1.5	1.386	2.663	2.11387	5.53	2.828	2.501	3.61967	1.66246	12.439	2.476	2.331	5.74867	5.79445
B6SYU0	Histone H2A	1	1	1	1	0	0.353	0.627	0.592	0.524	0.149121	0.505	0.515	0.576	0.532	0.0384318	0.411	0.476	0.54	0.475667	0.0645006	0.354	0.442	0.455	0.417	0.0549454	0.627	0.457	0.478	0.520667	0.0926841	0.373	0.344	0.325	0.347333	0.024173	0.373	0.323	0.339	0.345	0.0255343
B6SYU6	Mitochondrial import inner membrane translocase subunit Tim8	1	1	no	1	0	1.459	0.922	no	1.1905	0.379716	1.045	1.04	no	1.0425	0.00353553	0.981	1.02	no	1.0005	0.0275772	1.441	1.41	no	1.4255	0.0219203	2.94	1.553	no	2.2465	0.980757	2.347	2.34	no	2.3435	0.00494975	2.682	1.893	no	2.2875	0.557907
B6SYW0	40S ribosomal protein S26	no	1	1	1	0	no	1.015	1.925	1.47	0.643467	no	1.212	0.914	1.063	0.210718	no	1.141	0.657	0.899	0.34224	no	1.161	1.425	1.293	0.186676	no	1.647	0.515	1.081	0.800445	no	1.784	2.523	2.1535	0.522552	no	3.119	2.085	2.602	0.731148
B6SYW6	Uncharacterized protein	1	no	1	1	0	1.101	no	1.172	1.1365	0.0502046	1.106	no	1.093	1.0995	0.00919239	1.163	no	1.143	1.153	0.0141421	1.207	no	1.153	1.18	0.0381838	2.949	no	1.195	2.072	1.24027	2.373	no	1.194	1.7835	0.833679	3.258	no	1.076	2.167	1.54291
B6SYZ9	Acyl carrier protein	1	1	1	1	0	0.742	0.704	0.644	0.696667	0.0494099	0.737	0.892	0.857	0.828667	0.0812917	0.605	0.735	0.713	0.684333	0.0695797	0.691	0.855	0.852	0.799333	0.0938314	0.571	0.728	0.918	0.739	0.173761	0.468	1.043	0.758	0.756333	0.287504	0.528	0.875	0.79	0.731	0.180867
B6SZ69	Heat shock cognate 70 kDa protein 2	1	1	1	1	0	1.78	1.533	2.899	2.07067	0.727911	1.161	1.152	1.756	1.35633	0.346151	2.047	1.26	1.841	1.716	0.408119	2.47	1.335	2.428	2.07767	0.643511	1.735	1.644	2.429	1.936	0.429368	2.212	1.518	2.328	2.01933	0.438024	1.747	1.431	2.309	1.829	0.444707
B6SZB9	14-3-3-like protein	1	1	1	1	0	1.234	0.659	0.788	0.893667	0.301712	0.892	0.805	0.776	0.824333	0.0603683	0.636	0.637	0.592	0.621667	0.025697	0.486	0.528	0.479	0.497667	0.0265016	0.763	0.615	0.578	0.652	0.0978928	0.766	0.558	0.441	0.588333	0.16461	0.932	0.65	0.655	0.745667	0.161389
B6SZD1	Mitochondrial import receptor subunit TOM20	1	1	no	1	0	0.959	0.869	no	0.914	0.0636396	1.034	0.935	no	0.9845	0.0700036	0.945	1.027	no	0.986	0.0579828	0.89	0.895	no	0.8925	0.00353553	0.832	0.904	no	0.868	0.0509117	1.031	0.997	no	1.014	0.0240416	1.71	1.009	no	1.3595	0.495682
B6SZH7	Uncharacterized protein	1	1	1	1	0	1.312	2.471	0.982	1.58833	0.782017	1.195	1.192	0.806	1.06433	0.223728	0.919	1.02	0.76	0.899667	0.131074	0.891	1.413	0.763	1.02233	0.344327	0.765	1.437	0.563	0.921667	0.457578	0.96	1.838	0.468	1.08867	0.694004	0.977	1.542	0.354	0.957667	0.594236
B6SZK4	Polygalacturonase inhibitor 1	no	1	1	1	0	no	1.033	1.364	1.1985	0.234052	no	1.088	1.272	1.18	0.130108	no	1.095	1.026	1.0605	0.0487904	no	1.01	0.906	0.958	0.0735391	no	0.83	0.863	0.8465	0.0233345	no	0.869	0.993	0.931	0.0876812	no	0.826	1.121	0.9735	0.208597
B6SZS2	40S ribosomal protein S9	1	1	1	1	0	0.642	0.651	0.587	0.626667	0.0346458	1.098	0.676	0.748	0.840667	0.225746	1.111	0.992	1.12	1.07433	0.0714446	0.84	0.845	0.879	0.854667	0.0212211	0.655	0.732	0.706	0.697667	0.0391706	0.353	0.584	0.616	0.517667	0.1435	0.497	0.52	0.599	0.538667	0.0535008
B6SZV0	Nucleic acid binding protein	1	1	1	1	0	0.96	0.756	0.923	0.879667	0.108685	0.924	0.88	0.918	0.907333	0.0238607	0.837	0.839	0.887	0.854333	0.0283078	0.842	0.916	0.867	0.875	0.0376431	1.011	0.719	0.945	0.891667	0.153132	0.893	0.957	0.99	0.946667	0.0493187	1.111	0.672	0.926	0.903	0.220402
B6T098	60S ribosomal protein L34	no	1	1	1	0	no	0.974	0.832	0.903	0.100409	no	0.971	0.968	0.9695	0.00212132	no	0.997	1.055	1.026	0.0410122	no	0.936	1.019	0.9775	0.0586899	no	0.898	0.849	0.8735	0.0346482	no	0.896	0.804	0.85	0.0650538	no	0.734	0.794	0.764	0.0424264
B6T183	Thioredoxin	1	1	1	1	0	1.679	2.026	2.076	1.927	0.216224	1.311	1.385	1.351	1.349	0.0370405	0.821	0.785	0.857	0.821	0.036	0.901	1.19	1.156	1.08233	0.157957	0.354	1.727	1.836	1.30567	0.825968	1.228	1.474	1.635	1.44567	0.204974	0.432	1.788	1.929	1.383	0.826602
B6T191	Uncharacterized protein	no	1	1	1	0	no	1.454	1.141	1.2975	0.221324	no	1.204	0.98	1.092	0.158392	no	1.645	1.423	1.534	0.156978	no	1.604	1.529	1.5665	0.053033	no	1.847	1.606	1.7265	0.170413	no	2.135	1.634	1.8845	0.35426	no	1.324	1.338	1.331	0.00989949
B6T1F1	Ribosomal protein L19	1	1	1	1	0	0.781	0.534	0.657	0.657333	0.1235	0.794	0.677	0.666	0.712333	0.0709389	0.792	1.158	1.079	1.00967	0.192599	0.619	1.122	1.118	0.953	0.289259	0.804	1.379	1.137	1.10667	0.288698	0.928	1.469	1.292	1.22967	0.275834	1.222	1.907	1.823	1.65067	0.373605
B6T1G5	Histone H2B	1	1	1	1	0	0.255	0.483	0.349	0.362333	0.114583	0.527	0.489	0.408	0.474667	0.060781	0.376	0.709	0.801	0.628667	0.223599	0.295	0.504	0.579	0.459333	0.147174	0.844	0.478	0.55	0.624	0.193897	0.599	0.558	0.563	0.573333	0.0223681	0.641	0.62	0.548	0.603	0.048775
B6T1J3	40S ribosomal protein S13	1	1	1	1	0	0.517	0.71	1.025	0.750667	0.25643	0.907	0.766	0.886	0.853	0.0760723	0.881	0.963	1.058	0.967333	0.0885795	0.488	0.754	0.864	0.702	0.193318	0.78	0.825	0.981	0.862	0.105485	0.598	0.57	0.854	0.674	0.156512	0.847	0.71	0.886	0.814333	0.0924356
B6T1K2	60S acidic ribosomal protein P1	1	1	1	1	0	0.991	0.598	0.42	0.669667	0.292168	0.888	0.806	0.732	0.808667	0.0780342	1.137	0.718	0.738	0.864333	0.236348	1.26	0.882	0.805	0.982333	0.243529	0.676	1.042	0.917	0.878333	0.186039	0.565	0.972	1.085	0.874	0.273501	0.125	0.577	0.703	0.468333	0.303936
B6T1L8	60S ribosomal protein L27	no	1	1	1	0	no	0.874	1.229	1.0515	0.251023	no	0.873	0.948	0.9105	0.053033	no	1.124	1.099	1.1115	0.0176777	no	1.057	0.919	0.988	0.0975807	no	0.856	0.768	0.812	0.0622254	no	0.802	0.666	0.734	0.0961665	no	0.701	0.691	0.696	0.00707107
B6T1Q3	Uncharacterized protein	1	no	1	1	0	1.128	no	0.641	0.8845	0.344361	0.752	no	0.9	0.826	0.104652	0.578	no	0.587	0.5825	0.00636396	0.54	no	0.53	0.535	0.00707107	1.565	no	0.639	1.102	0.654781	1.183	no	0.812	0.9975	0.262337	1.58	no	0.663	1.1215	0.648417
B6T1U2	Histone H2B	1	1	1	1	0	0.232	0.284	0.312	0.276	0.0405956	0.406	0.287	0.344	0.345667	0.0595175	0.333	0.427	0.519	0.426333	0.0930018	0.24	0.278	0.344	0.287333	0.0526245	0.393	0.307	0.339	0.346333	0.0434665	0.391	0.281	0.282	0.318	0.0632218	0.747	0.255	0.297	0.433	0.272742
B6T1V6	Calmodulin	no	1	1	1	0	no	1.071	0.827	0.949	0.172534	no	0.755	0.756	0.7555	0.000707107	no	0.93	1.078	1.004	0.104652	no	0.97	1.27	1.12	0.212132	no	1.087	1.24	1.1635	0.108187	no	1.801	2.119	1.96	0.22486	no	1.285	1.536	1.4105	0.177484
B6T1Z7	Putative Transmembrane 9 family protein member 1	no	1	1	1	0	no	1.165	0.879	1.022	0.202233	no	1.023	0.944	0.9835	0.0558614	no	0.857	0.834	0.8455	0.0162635	no	0.776	0.764	0.77	0.00848528	no	0.963	0.726	0.8445	0.167584	no	1.151	0.77	0.9605	0.269408	no	1.269	0.86	1.0645	0.289207
B6T207	Ras-related protein Rab7	1	no	1	1	0	1.245	no	0.834	1.0395	0.290621	1.276	no	0.772	1.024	0.356382	1.049	no	0.767	0.908	0.199404	0.939	no	0.66	0.7995	0.197283	0.803	no	0.762	0.7825	0.0289914	0.963	no	0.388	0.6755	0.406586	0.816	no	0.516	0.666	0.212132
B6T281	40S ribosomal protein S14	1	1	no	1	0	0.674	0.825	no	0.7495	0.106773	0.934	0.781	no	0.8575	0.108187	1	1.121	no	1.0605	0.0855599	1.002	0.956	no	0.979	0.0325269	1.245	0.847	no	1.046	0.281428	1.093	0.955	no	1.024	0.0975807	0.851	0.899	no	0.875	0.0339411
B6T291	Actin-depolymerizing factor 3	no	1	1	1	0	no	0.823	0.911	0.867	0.0622254	no	0.708	0.724	0.716	0.0113137	no	0.963	0.944	0.9535	0.013435	no	0.806	0.896	0.851	0.0636396	no	1	0.998	0.999	0.00141421	no	1.113	1.006	1.0595	0.0756604	no	0.985	0.887	0.936	0.0692965
B6T2A6	Stem-specific protein TSJT1	1	1	no	1	0	2.103	1.248	no	1.6755	0.604576	1.666	0.958	no	1.312	0.500632	1.261	0.76	no	1.0105	0.35426	1.488	0.899	no	1.1935	0.416486	1.735	0.915	no	1.325	0.579828	1.924	0.855	no	1.3895	0.755897	2.17	0.842	no	1.506	0.939038
B6T2C6	Peptide methionine sulfoxide reductase msrB	no	1	1	1	0	no	0.936	1.015	0.9755	0.0558614	no	0.971	0.983	0.977	0.00848528	no	0.666	0.652	0.659	0.00989949	no	0.629	0.657	0.643	0.019799	no	0.581	0.63	0.6055	0.0346482	no	0.733	0.673	0.703	0.0424264	no	0.659	0.797	0.728	0.0975807
B6T2C9	Lipid transfer protein	1	1	1	1	0	1.236	0.601	0.866	0.901	0.318944	0.656	0.463	0.779	0.632667	0.159287	0.462	0.428	0.914	0.601333	0.27131	0.641	0.425	1.327	0.797667	0.470966	0.993	0.562	1.488	1.01433	0.463368	0.724	0.538	1.39	0.884	0.447969	0.916	0.627	1.398	0.980333	0.389505
B6T2K5	60S ribosomal protein L35	1	1	1	1	0	0.654	0.773	0.787	0.738	0.0730821	1.086	1.203	1.205	1.16467	0.0681347	0.929	1.198	1.213	1.11333	0.159813	0.751	1.08	1.048	0.959667	0.181418	0.668	0.87	0.896	0.811333	0.124809	0.727	0.566	0.619	0.637333	0.0820508	0.711	0.567	0.595	0.624333	0.0763501
B6T2N1	SWI-SNF-BAF60 transcription factor	1	1	1	1	0	0.776	1.083	0.788	0.882333	0.173886	0.816	1.028	0.943	0.929	0.106691	0.92	1.21	1.214	1.11467	0.168598	1.302	1.253	1.223	1.25933	0.039879	3.678	1.078	1.177	1.97767	1.47336	1.686	1.09	1.316	1.364	0.300885	3.034	1.156	1.213	1.801	1.06819
B6T2S0	26S protease regulatory subunit 4	1	1	1	1	0	0.607	1.455	0.865	0.975667	0.434697	0.873	0.978	1.048	0.966333	0.0880814	1.056	1.111	1.243	1.13667	0.0961058	0.985	1.051	1.348	1.128	0.193362	0.866	0.885	1.101	0.950667	0.130539	0.735	0.998	1.325	1.01933	0.295578	0.877	1.117	1.382	1.12533	0.252603
B6T2T0	Uncharacterized protein	1	no	1	1	0	0.435	no	0.713	0.574	0.196576	0.914	no	0.792	0.853	0.086267	0.738	no	0.739	0.7385	0.000707107	0.511	no	0.612	0.5615	0.0714178	0.334	no	0.719	0.5265	0.272236	0.29	no	0.689	0.4895	0.282136	0.427	no	0.539	0.483	0.079196
B6T2Y1	Peroxiredoxin-5	1	1	1	1	0	1.197	0.806	0.792	0.931667	0.229892	0.858	0.922	0.96	0.913333	0.0515493	0.875	0.965	1.063	0.967667	0.0940284	1.203	1.081	1.151	1.145	0.0612209	2.051	1.061	1.228	1.44667	0.529987	1.422	1.25	1.357	1.343	0.0868504	1.197	1.181	1.306	1.228	0.0680221
B6T2Y5	Esterase D	1	1	1	1	0	1.06	0.996	0.91	0.988667	0.0752684	1.02	1.058	1.002	1.02667	0.028589	1.035	1.14	1.206	1.127	0.086238	1.229	1.161	1.237	1.209	0.0417612	1.189	1.039	1.176	1.13467	0.0831044	1.183	1.203	1.377	1.25433	0.106702	1.106	1.167	1.236	1.16967	0.065041
B6T315	Jasmonate-induced protein	no	1	1	1	0	no	1.227	0.968	1.0975	0.183141	no	1.015	0.768	0.8915	0.174655	no	0.857	0.471	0.664	0.272943	no	0.911	0.533	0.722	0.267286	no	1.031	0.795	0.913	0.166877	no	0.891	0.763	0.827	0.0905097	no	1.137	0.983	1.06	0.108894
B6T339	17.5 kDa class II heat shock protein	1	1	1	1	0	0.992	0.863	0.93	0.928333	0.0645161	1.107	0.926	1.062	1.03167	0.0942355	1.131	1.451	1.578	1.38667	0.23034	1.687	1.705	1.694	1.69533	0.00907377	2.919	1.5	1.649	2.02267	0.779814	2.357	2.448	2.334	2.37967	0.0602854	3.351	2.113	2.712	2.72533	0.619108
B6T362	Fiber protein Fb34	1	1	no	1	0	1.133	0.792	no	0.9625	0.241123	0.857	0.725	no	0.791	0.0933381	0.662	0.732	no	0.697	0.0494975	0.593	0.607	no	0.6	0.00989949	0.539	0.556	no	0.5475	0.0120208	0.566	0.607	no	0.5865	0.0289914	0.829	0.552	no	0.6905	0.195869
B6T3B4	Uncharacterized protein	1	1	1	1	0	1.025	1.121	1.572	1.23933	0.292069	0.833	1.007	1.183	1.00767	0.175001	1.016	1.069	1.222	1.10233	0.106969	1.184	1.113	1.203	1.16667	0.0474377	0.949	1.185	1.168	1.10067	0.131622	1.181	1.144	1.486	1.27033	0.187687	1.172	1.023	1.258	1.151	0.118899
B6T3D4	Methionyl-tRNA synthetase	1	1	no	1	0	0.902	1.254	no	1.078	0.248902	1.048	1.138	no	1.093	0.0636396	1.392	1.192	no	1.292	0.141421	1.68	1.278	no	1.479	0.284257	3.419	1.509	no	2.464	1.35057	2.464	1.842	no	2.153	0.43982	3.252	1.672	no	2.462	1.11723
B6T3F2	Histone H2A	1	1	1	1	0	0.425	0.441	0.494	0.453333	0.0361156	0.643	0.53	0.545	0.572667	0.0613705	0.634	0.789	0.735	0.719333	0.0786787	0.53	0.706	0.603	0.613	0.0884251	0.864	0.596	0.604	0.688	0.152473	0.525	0.58	0.531	0.545333	0.0301717	0.641	0.584	0.516	0.580333	0.0625806
B6T3J2	Eukaryotic translation initiation factor 2 beta subunit	1	1	1	1	0	0.753	0.986	1.126	0.955	0.188422	0.956	0.917	1.028	0.967	0.0563116	1.132	0.99	1.162	1.09467	0.0918767	1.164	0.978	1.063	1.06833	0.0931146	1.377	0.973	1.244	1.198	0.205891	1.36	1.166	1.499	1.34167	0.167255	1.298	1.305	1.534	1.379	0.13428
B6T3P9	Enolase	1	1	1	1	0	1.112	0.973	0.964	1.01633	0.0829719	1.001	1.007	1.023	1.01033	0.0113725	1.192	1.202	1.222	1.20533	0.0152753	1.184	1.244	1.211	1.213	0.03005	0.865	1.202	1.172	1.07967	0.186511	0.946	1.274	1.262	1.16067	0.186004	0.79	1.227	1.17	1.06233	0.237563
B6T3Q7	Uncharacterized protein	1	1	1	1	0	1.278	no	1.396	1.337	0.0834386	1.684	no	1.42	1.552	0.186676	1.182	no	0.883	1.0325	0.211425	1.055	no	0.989	1.022	0.046669	1.838	no	0.988	1.413	0.601041	2.066	no	1.083	1.5745	0.695086	2.968	no	1.115	2.0415	1.31027
B6T3S1	Catalytic/ hydrolase	1	no	1	1	0	1.123	no	1.058	1.0905	0.0459619	1.017	no	0.922	0.9695	0.0671751	1.104	no	1.331	1.2175	0.160513	1.072	no	1.45	1.261	0.267286	1.041	no	1.327	1.184	0.202233	1.095	no	1.605	1.35	0.360624	0.839	no	1.381	1.11	0.383252
B6T3V1	Peroxidase 72	1	1	1	1	0	1.337	0.623	0.647	0.869	0.405477	0.589	0.572	0.388	0.516333	0.111464	0.483	0.469	0.456	0.469333	0.0135031	0.417	0.428	0.458	0.434333	0.0212211	0.418	0.514	0.463	0.465	0.0480312	0.385	0.365	0.423	0.391	0.0294618	0.5	0.454	0.526	0.493333	0.03646
B6T3X3	Hydrolase, carbon-nitrogen family	no	1	1	1	0	no	0.821	0.939	0.88	0.0834386	no	1.037	1.057	1.047	0.0141421	no	0.926	0.898	0.912	0.019799	no	0.96	0.902	0.931	0.0410122	no	0.995	0.896	0.9455	0.0700036	no	1.01	0.864	0.937	0.103238	no	1.121	0.938	1.0295	0.129401
B6T3Y2	Vacuolar sorting protein 4b	1	1	1	1	0	1.042	0.937	0.878	0.952333	0.0830682	1.144	0.923	0.962	1.00967	0.117959	1.067	0.997	1.065	1.043	0.0398497	1.082	1.062	1	1.048	0.0427551	1.08	0.963	0.997	1.01333	0.0601858	1.355	0.931	0.968	1.08467	0.234845	1.35	1.122	1.028	1.16667	0.165582
B6T428	Succinyl-CoA ligase alpha-chain 2	no	1	1	1	0	no	0.832	0.912	0.872	0.0565685	no	1.068	1.144	1.106	0.0537401	no	1.209	1.128	1.1685	0.0572756	no	1.244	1.229	1.2365	0.0106066	no	1.078	0.906	0.992	0.121622	no	1.058	1.128	1.093	0.0494975	no	1.064	1.052	1.058	0.00848528
B6T443	THUMP domain containing protein	1	1	1	1	0	1.087	2.456	2.376	1.973	0.76834	0.789	1.156	1.254	1.06633	0.245125	0.877	0.776	0.748	0.800333	0.0678552	0.802	0.842	0.646	0.763333	0.103563	1.018	1.035	1.224	1.09233	0.114343	1.132	0.959	0.991	1.02733	0.0920453	1.333	1.317	1.315	1.32167	0.00986577
B6T477	PVR3-like protein	1	1	1	1	0	1.258	1.168	0.9	1.10867	0.186229	0.963	0.922	0.835	0.906667	0.0653631	1.197	1.1	0.979	1.092	0.10922	1.361	1.411	1.285	1.35233	0.0634455	2.341	1.669	1.528	1.846	0.434441	3.001	2.847	2.118	2.65533	0.471672	4.221	2.472	1.943	2.87867	1.19221
B6T4A2	Proteasome subunit beta type	1	1	1	1	0	1.179	1.202	1.574	1.31833	0.221712	1.021	1.025	1.163	1.06967	0.0808538	0.973	1.13	0.929	1.01067	0.105661	0.97	1.129	0.806	0.968333	0.161506	0.98	1.198	0.811	0.996333	0.194016	0.744	0.974	0.741	0.819667	0.133665	0.809	1.273	0.872	0.984667	0.251683
B6T4B0	Uncharacterized protein	1	1	1	1	0	1.137	1.121	0.955	1.071	0.100777	0.958	1.123	1.023	1.03467	0.0831164	0.709	0.744	0.758	0.737	0.0252389	0.67	0.772	0.726	0.722667	0.0510816	0.504	0.739	0.779	0.674	0.148577	0.546	0.715	0.688	0.649667	0.0907873	0.453	0.731	0.756	0.646667	0.168185
B6T4E6	Mo-molybdopterin cofactor sulfurase	1	1	1	1	0	1.258	1.676	1.362	1.432	0.217614	1.1	1.41	1.194	1.23467	0.158951	1.408	1.475	1.323	1.402	0.0761774	2.081	2.273	1.732	2.02867	0.274271	2.273	2.48	1.885	2.21267	0.302054	2.013	3.421	2.249	2.561	0.754072	1.748	3.223	2.138	2.36967	0.764303
B6T4E7	40S ribosomal protein S6	no	1	1	1	0	no	0.831	0.703	0.767	0.0905097	no	1.203	0.928	1.0655	0.194454	no	1.374	1.18	1.277	0.137179	no	1.112	0.97	1.041	0.100409	no	1.067	0.864	0.9655	0.143543	no	0.521	0.708	0.6145	0.132229	no	0.644	0.72	0.682	0.0537401
B6T4H7	60S ribosomal protein L27a-3	1	1	1	1	0	0.619	0.653	0.927	0.733	0.168867	1.045	0.88	0.731	0.885333	0.157068	1.004	1.278	0.928	1.07	0.184098	0.652	1.068	0.745	0.821667	0.21834	0.8	1.004	0.875	0.893	0.103184	0.657	0.7	0.831	0.729333	0.090633	0.561	0.592	0.97	0.707667	0.227715
B6T4K8	Uncharacterized protein	1	no	1	1	0	1.703	no	0.639	1.171	0.752362	1.099	no	0.696	0.8975	0.284964	1.027	no	0.539	0.783	0.345068	0.89	no	0.601	0.7455	0.204354	2.4	no	0.556	1.478	1.3039	2.136	no	0.708	1.422	1.00975	3.275	no	0.636	1.9555	1.86605
B6T4Q3	Plasminogen activator inhibitor 1 RNA-binding protein	1	1	1	1	0	0.955	0.683	1.188	0.942	0.252751	0.997	0.859	1.066	0.974	0.105399	1.167	1.107	1.08	1.118	0.0445309	0.903	1.011	1.147	1.02033	0.122267	2.53	1.127	1.221	1.626	0.784297	2.094	1.388	1.425	1.63567	0.397359	3.003	1.393	1.52	1.972	0.895127
B6T4Q5	Pro-resilin	1	1	no	1	0	1.035	1.146	no	1.0905	0.0784889	1.189	0.972	no	1.0805	0.153442	1.028	0.885	no	0.9565	0.101116	1.543	0.849	no	1.196	0.490732	4.149	0.93	no	2.5395	2.27618	3.031	1.289	no	2.16	1.23178	4.709	1.27	no	2.9895	2.43174
B6T4R0	3,4-dihydroxy-2-butanone kinase	1	no	1	1	0	0.957	no	1.095	1.026	0.0975807	1.09	no	1.087	1.0885	0.00212132	1.21	no	1.058	1.134	0.10748	1.098	no	1.115	1.1065	0.0120208	0.825	no	1.127	0.976	0.213546	0.746	no	1	0.873	0.179605	0.855	no	0.99	0.9225	0.0954594
B6T4U8	Calmodulin	1	1	1	1	0	1.448	0.81	0.793	1.017	0.373354	0.866	0.768	0.818	0.817333	0.0490034	0.796	0.787	0.821	0.801333	0.0176163	0.864	0.742	0.888	0.831333	0.0782901	1.194	0.842	0.838	0.958	0.204392	1.342	1.151	1.059	1.184	0.144357	1.352	0.886	1.106	1.11467	0.233121
B6T4W5	Hyoscyamine 6-dioxygenase	1	1	1	1	0	0.972	1.246	1.149	1.12233	0.138933	1.011	1.055	0.971	1.01233	0.0420159	1.404	1.436	1.366	1.402	0.0350428	1.537	1.407	1.635	1.52633	0.114374	0.863	1.486	1.607	1.31867	0.39923	0.83	1.231	1.32	1.127	0.261031	1.03	1.237	1.259	1.17533	0.126342
B6T4W6	Aminoacylase-1	1	1	no	1	0	1.241	0.914	no	1.0775	0.231224	1.084	1.04	no	1.062	0.0311127	1.14	1.096	no	1.118	0.0311127	1.288	1.023	no	1.1555	0.187383	1.869	0.953	no	1.411	0.64771	1.405	1.258	no	1.3315	0.103945	1.396	1.107	no	1.2515	0.204354
B6T4W7	Uncharacterized protein	1	1	1	1	0	0.819	0.537	0.514	0.623333	0.169842	0.673	0.591	0.528	0.597333	0.0727072	0.75	0.515	0.536	0.600333	0.13004	0.742	0.475	0.458	0.558333	0.159287	0.469	0.427	0.465	0.453667	0.0231805	0.518	0.422	0.515	0.485	0.0545802	0.746	0.399	0.484	0.543	0.180867
B6T4X5	2-hydroxy-3-oxopropionate reductase	1	1	1	1	0	1.189	0.729	0.842	0.92	0.239714	0.9	0.768	0.779	0.815667	0.0732416	0.857	0.655	0.886	0.799333	0.125835	0.946	0.535	0.716	0.732333	0.205986	0.743	0.531	0.731	0.668333	0.119085	0.691	0.508	0.834	0.677667	0.163408	0.583	0.466	0.804	0.617667	0.171646
B6T504	Proteasome subunit alpha type	1	1	1	1	0	0.957	0.869	0.873	0.899667	0.0496924	1.058	0.877	0.973	0.969333	0.0905557	1.104	0.928	0.951	0.994333	0.0956678	1.124	0.933	0.95	1.00233	0.105709	0.917	0.915	0.936	0.922667	0.0115902	0.823	1.15	1.059	1.01067	0.168773	0.83	1.019	1.049	0.966	0.118731
B6T574	Pyruvate kinase	1	1	1	1	0	0.934	1.872	1.419	1.40833	0.469091	1.093	2.232	2.164	1.82967	0.638877	1.219	1.384	1.516	1.373	0.148805	1.11	1.545	1.393	1.34933	0.220763	0.848	1.26	1.391	1.16633	0.283359	0.936	0.609	0.939	0.828	0.189665	0.74	0.559	0.998	0.765667	0.220623
B6T599	Protein usf	1	1	1	1	0	0.901	0.75	0.956	0.869	0.106663	1.041	0.832	1.171	1.01467	0.171027	1.451	1.412	1.409	1.424	0.0234307	1.556	1.421	1.299	1.42533	0.128555	0.959	1.407	1.247	1.20433	0.227027	0.881	1.488	1.515	1.29467	0.3585	0.727	1.871	1.447	1.34833	0.578347
B6T5B2	CHCH domain containing protein	1	1	1	1	0	0.712	0.539	0.58	0.610333	0.090401	0.885	0.629	0.696	0.736667	0.132757	1.037	1.162	1.046	1.08167	0.0697161	1.2	0.967	0.92	1.029	0.149943	3.005	0.953	0.816	1.59133	1.22619	2.922	1.482	1.269	1.891	0.899201	4.477	1.173	0.907	2.18567	1.98881
B6T5E1	Induced stolen tip protein TUB8	1	1	1	1	0	1.821	0.344	0.668	0.944333	0.776307	1.17	0.512	0.598	0.76	0.357665	0.835	0.316	0.46	0.537	0.267931	0.617	0.183	0.405	0.401667	0.217019	0.912	0.242	0.409	0.521	0.348759	0.706	0.297	0.476	0.493	0.205029	0.681	0.238	0.463	0.460667	0.221509
B6T5H6	Auxin-induced protein PCNT115	1	1	1	1	0	0.89	0.456	0.486	0.610667	0.242374	1.08	0.601	0.613	0.764667	0.273153	0.911	0.83	0.998	0.913	0.0840179	1.041	0.769	0.949	0.919667	0.138352	0.99	0.46	0.447	0.632333	0.309817	1.16	0.859	0.924	0.981	0.158389	0.825	0.565	0.569	0.653	0.14897
B6T5N9	Actin-depolymerizing factor 6	no	1	1	1	0	no	1.145	1.531	1.338	0.272943	no	1.34	1.344	1.342	0.00282843	no	1.634	1.338	1.486	0.209304	no	1.471	1.493	1.482	0.0155563	no	1.199	1.505	1.352	0.216375	no	1.173	1.342	1.2575	0.119501	no	1.256	1.545	1.4005	0.204354
B6T5Q6	Uncharacterized protein	1	1	1	1	0	0.813	3.594	0.808	1.73833	1.60706	0.951	2.197	1.21	1.45267	0.657491	1.073	1.34	1.255	1.22267	0.136405	1.131	1.638	1.279	1.34933	0.260715	1.558	2.084	1.283	1.64167	0.407002	1.159	1.792	1.198	1.383	0.354741	1.266	2.97	1.245	1.827	0.989923
B6T5R1	Ran-binding protein 1	1	1	1	1	0	0.896	0.736	0.9	0.844	0.0935521	1.158	0.799	0.962	0.973	0.179753	1.11	1.155	1.214	1.15967	0.0521568	1.202	1.08	1.071	1.11767	0.0731733	1.06	0.98	1.061	1.03367	0.0464794	1.115	1.198	1.27	1.19433	0.077565	0.824	0.911	1.117	0.950667	0.150474
B6T5S0	Prefoldin subunit 6	1	no	1	1	0	0.68	no	1.427	1.0535	0.528209	0.882	no	1.382	1.132	0.353553	1.025	no	0.806	0.9155	0.154856	1.104	no	1.158	1.131	0.0381838	1.755	no	1.572	1.6635	0.129401	1.415	no	1.407	1.411	0.00565685	1.145	no	1.713	1.429	0.401637
B6T5Z7	Alpha-expansin 1	1	no	1	1	0	2.561	no	1.263	1.912	0.917825	1.315	no	1.47	1.3925	0.109602	0.908	no	1.003	0.9555	0.0671751	1.002	no	0.788	0.895	0.151321	1.461	no	0.801	1.131	0.46669	1.381	no	0.782	1.0815	0.423557	1.127	no	0.711	0.919	0.294156
B6T634	Aquaporin PIP2.1	1	1	1	1	0	0.747	0.551	0.432	0.576667	0.159061	0.64	0.541	0.46	0.547	0.0901499	0.713	0.757	0.647	0.705667	0.0553655	0.821	0.712	0.655	0.729333	0.0843465	0.513	0.592	0.538	0.547667	0.0403774	0.541	0.52	0.444	0.501667	0.0510327	0.668	0.479	0.4	0.515667	0.137711
B6T646	CHL-CPN10	1	no	1	1	0	1.035	no	2.359	1.697	0.936209	0.799	no	1.325	1.062	0.371938	0.863	no	1.03	0.9465	0.118087	1.162	no	1.286	1.224	0.0876812	1.455	no	1.834	1.6445	0.267993	1.184	no	1.847	1.5155	0.468812	0.787	no	2.394	1.5905	1.13632
B6T681	S-adenosylmethionine synthase	1	1	1	1	0	0.843	0.581	0.513	0.645667	0.174245	0.816	0.663	0.519	0.666	0.148523	0.692	0.882	0.601	0.725	0.143377	0.644	0.765	0.504	0.637667	0.130615	0.701	0.699	0.444	0.614667	0.147805	0.745	0.629	0.553	0.642333	0.096692	0.852	0.616	0.544	0.670667	0.161113
B6T6E3	60S ribosomal protein L24	1	no	1	1	0	0.454	no	0.693	0.5735	0.168999	0.873	no	0.864	0.8685	0.00636396	0.834	no	1.268	1.051	0.306884	0.597	no	1.045	0.821	0.316784	0.523	no	0.882	0.7025	0.253851	0.598	no	0.697	0.6475	0.0700036	0.667	no	0.728	0.6975	0.0431335
B6T6G1	60S ribosomal protein L12	1	1	1	1	0	0.745	1.151	0.78	0.892	0.224982	0.916	1.058	0.851	0.941667	0.10586	0.901	1.192	0.925	1.006	0.161527	1.099	1.253	0.894	1.082	0.180103	1.541	1.033	0.761	1.11167	0.395906	1.016	0.849	0.827	0.897333	0.103355	2.111	0.893	0.789	1.26433	0.735076
B6T6H3	Pyruvate dehydrogenase E1 component subunit beta	1	1	1	1	0	1.268	0.887	1.076	1.077	0.190502	0.964	0.959	1.163	1.02867	0.116363	0.955	1.111	1.01	1.02533	0.0791223	0.851	1.019	1.079	0.983	0.118186	0.618	0.937	1.058	0.871	0.227304	0.728	1.004	1.052	0.928	0.17486	0.787	1.034	1.129	0.983333	0.17654
B6T6P7	UBA and UBX domain-containing protein	1	1	no	1	0	1.512	1.841	no	1.6765	0.232638	1.094	1.348	no	1.221	0.179605	1.178	1.379	no	1.2785	0.142128	1.22	1.347	no	1.2835	0.0898026	2.633	1.772	no	2.2025	0.608819	2.197	1.72	no	1.9585	0.33729	2.223	1.386	no	1.8045	0.591848
B6T6Q7	Aspartate carbamoyltransferase 1	1	1	1	1	0	0.784	0.882	0.926	0.864	0.0726911	0.977	0.862	0.955	0.931333	0.0610437	0.772	0.719	0.813	0.768	0.0471275	0.747	0.741	0.759	0.749	0.00916515	0.88	0.828	0.797	0.835	0.0419404	0.693	0.732	0.767	0.730667	0.037018	0.859	0.753	0.736	0.782667	0.0666508
B6T6S5	Apospory-associated protein C	1	1	1	1	0	0.809	0.941	0.843	0.864333	0.0685371	0.958	1.063	1.221	1.08067	0.132387	0.969	0.99	1.049	1.00267	0.0414769	0.907	0.957	0.986	0.95	0.0399625	0.541	0.943	0.983	0.822333	0.244461	0.546	0.803	0.834	0.727667	0.15809	0.588	0.879	0.828	0.765	0.155393
B6T6U2	Nucleic acid binding protein	1	1	no	1	0	1.557	0.88	no	1.2185	0.478711	1.146	1.063	no	1.1045	0.0586899	1.229	1.109	no	1.169	0.0848528	1.296	1.096	no	1.196	0.141421	2.041	1.021	no	1.531	0.721249	1.589	1.041	no	1.315	0.387495	1.622	1.161	no	1.3915	0.325976
B6T6V5	Ubiquitin carboxyl-terminal hydrolase	1	1	1	1	0	0.917	0.793	0.928	0.879333	0.0749689	1.048	0.938	1.018	1.00133	0.0568624	1.112	1.234	1.222	1.18933	0.0672409	1.166	1.197	1.284	1.21567	0.0611746	0.853	1.136	1.107	1.032	0.155695	0.802	1.083	1.191	1.02533	0.200809	0.823	0.884	1.052	0.919667	0.118593
B6T6W2	40S ribosomal protein S15	no	1	1	1	0	no	1.884	1.94	1.912	0.039598	no	1.294	1.582	1.438	0.203647	no	0.717	1.189	0.953	0.333754	no	0.81	0.855	0.8325	0.0318198	no	1.096	1.129	1.1125	0.0233345	no	0.803	0.929	0.866	0.0890955	no	1.157	0.96	1.0585	0.1393
B6T706	Aspartic proteinase oryzasin-1	1	no	1	1	0	0.769	no	1.23	0.9995	0.325976	0.869	no	0.977	0.923	0.0763675	1.269	no	1.005	1.137	0.186676	1.966	no	1.201	1.5835	0.540937	1.163	no	1.084	1.1235	0.0558614	1.677	no	1.407	1.542	0.190919	0.932	no	1.275	1.1035	0.242538
B6T728	Nuclear migration protein nudC	1	1	1	1	0	1.032	1.433	1.26	1.24167	0.201128	1.112	1.176	1.343	1.21033	0.119266	1.468	1.259	1.718	1.48167	0.229805	1.669	1.472	1.767	1.636	0.150243	2.708	1.37	1.741	1.93967	0.690769	1.786	1.61	1.66	1.68533	0.0906936	2.297	1.738	1.533	1.856	0.395433
B6T769	60S ribosomal protein L7a	no	1	1	1	0	no	0.605	0.784	0.6945	0.126572	no	0.704	0.829	0.7665	0.0883883	no	1.237	1.133	1.185	0.0735391	no	1.092	1.042	1.067	0.0353553	no	1.003	0.863	0.933	0.0989949	no	1.051	0.791	0.921	0.183848	no	0.693	0.736	0.7145	0.0304056
B6T780	Saposin-like type B, region 1 family protein	1	1	1	1	0	0.526	0.581	0.944	0.683667	0.227126	0.849	1.111	1.173	1.04433	0.171981	0.677	0.622	0.833	0.710667	0.109455	0.524	0.494	0.757	0.591667	0.143966	0.578	0.548	0.601	0.575667	0.0265769	0.534	0.533	0.547	0.538	0.00781025	0.424	0.426	0.513	0.454333	0.0508167
B6T782	40S ribosomal protein SA	1	1	1	1	0	1.057	1.105	0.986	1.04933	0.0598693	1.079	1.02	0.997	1.032	0.0422966	1.303	0.95	0.952	1.06833	0.20323	1.201	0.992	0.928	1.04033	0.142774	0.655	1.098	0.938	0.897	0.224328	0.661	0.776	0.924	0.787	0.131845	0.727	0.903	1.081	0.903667	0.177001
B6T784	UDP-sulfoquinovose synthase	1	no	1	1	0	0.81	no	0.864	0.837	0.0381838	0.875	no	0.651	0.763	0.158392	0.86	no	0.5	0.68	0.254558	0.835	no	0.407	0.621	0.302642	0.907	no	0.425	0.666	0.340825	0.919	no	0.421	0.67	0.352139	1.051	no	0.419	0.735	0.446891
B6T7A1	Voltage-gated potassium channel beta subunit	1	1	1	1	0	0.917	0.705	0.906	0.842667	0.11935	0.925	0.728	0.861	0.838	0.100494	0.842	0.605	0.698	0.715	0.119411	0.649	0.515	0.645	0.603	0.0762365	0.514	0.557	0.688	0.586333	0.090633	0.323	0.544	0.757	0.541333	0.217012	0.318	0.595	0.63	0.514333	0.170928
B6T7B2	40S ribosomal protein S9	1	1	1	1	0	0.754	0.625	0.771	0.716667	0.0798394	0.904	0.831	0.842	0.859	0.0393573	0.966	1.016	1.056	1.01267	0.0450925	0.83	0.99	0.978	0.932667	0.0891142	0.813	0.899	0.938	0.883333	0.0639557	0.813	0.691	0.779	0.761	0.0629603	1.045	0.76	0.798	0.867667	0.154746
B6T7B6	Glutathione S-transferase, C-terminal-like	1	1	1	1	0	1.109	1.339	1.18	1.20933	0.117772	1.449	1.08	1.139	1.22267	0.198218	1.274	1.071	1.286	1.21033	0.120815	1.066	1.306	1.321	1.231	0.143091	1.202	1.438	1.327	1.32233	0.118069	1.038	1.397	1.647	1.36067	0.306121	1.51	1.575	1.704	1.59633	0.0987438
B6T7C2	Eucaryotic translation initiation factor5 isoform 1	1	1	1	1	0	0.7	0.663	0.858	0.740333	0.103568	1.045	0.882	0.962	0.963	0.0815046	1.064	1.103	0.997	1.05467	0.0536128	0.956	1.081	1.017	1.018	0.062506	0.581	1.131	1.116	0.942667	0.313302	0.597	0.966	1.202	0.921667	0.304927	0.81	0.923	1.036	0.923	0.113
B6T7C6	Uncharacterized protein	1	1	no	1	0	2.03	2.091	no	2.0605	0.0431335	1.061	1.657	no	1.359	0.421436	1.168	1.007	no	1.0875	0.113844	1.254	0.931	no	1.0925	0.228395	2.643	1.381	no	2.012	0.892369	2.423	1.177	no	1.8	0.881055	2.166	1.338	no	1.752	0.585484
B6T7E0	Non-cyanogenic beta-glucosidase	1	1	1	1	0	0.892	0.24	0.815	0.649	0.356291	0.918	0.825	1.169	0.970667	0.177945	0.94	0.725	0.754	0.806333	0.116663	0.954	0.988	0.784	0.908667	0.109295	0.617	0.795	0.62	0.677333	0.101913	0.625	0.749	0.788	0.720667	0.0851136	0.672	0.723	1.068	0.821	0.215423
B6T7G0	Glycylpeptide N-tetradecanoyltransferase	1	1	no	1	0	0.87	0.824	no	0.847	0.0325269	0.962	0.739	no	0.8505	0.157685	0.945	0.956	no	0.9505	0.00777817	0.827	0.927	no	0.877	0.0707107	0.48	0.659	no	0.5695	0.126572	0.431	0.713	no	0.572	0.199404	0.433	0.545	no	0.489	0.079196
B6T7G7	Elongation factor 1-gamma 3	1	1	1	1	0	1.074	2.367	1.9	1.78033	0.654754	1.115	1.306	1.259	1.22667	0.0995205	1.322	0.894	0.901	1.039	0.24511	1.106	1.139	1.105	1.11667	0.0193477	1.016	1.249	1.352	1.20567	0.17214	1.291	1.096	1.149	1.17867	0.100828	1.155	1.352	1.307	1.27133	0.10323
B6T7H0	Glutathione S-transferase 6	1	no	1	1	0	0.221	no	0.612	0.4165	0.276479	0.518	no	0.614	0.566	0.0678823	0.331	no	0.307	0.319	0.0169706	0.329	no	0.329	0.329	0	0.164	no	0.291	0.2275	0.0898026	0.183	no	0.374	0.2785	0.135057	0.105	no	0.37	0.2375	0.187383
B6T7J2	Uridine kinase	1	1	1	1	0	1.101	2.013	1.032	1.382	0.54755	0.96	1.158	0.976	1.03133	0.109988	0.774	0.843	0.858	0.825	0.0447996	0.658	0.846	0.825	0.776333	0.103016	0.904	1.119	0.936	0.986333	0.116001	0.906	0.901	0.876	0.894333	0.0160728	0.779	1.436	1.003	1.07267	0.333995
B6T7K5	Uncharacterized protein	no	1	1	1	0	no	1.282	0.845	1.0635	0.309006	no	0.997	0.684	0.8405	0.221324	no	0.731	0.717	0.724	0.00989949	no	0.843	0.674	0.7585	0.119501	no	0.808	0.836	0.822	0.019799	no	1.196	1.122	1.159	0.0523259	no	1.002	0.93	0.966	0.0509117
B6T7L9	14-3-3-like protein	1	1	1	1	0	1.05	0.984	0.562	0.865333	0.264759	0.805	0.676	0.633	0.704667	0.0895116	0.468	0.699	0.58	0.582333	0.115518	0.618	0.749	0.657	0.674667	0.0672632	0.484	0.584	0.458	0.508667	0.0665232	0.592	0.672	0.548	0.604	0.0628649	0.661	0.593	0.486	0.58	0.0882213
B6T7M1	36.4 kDa proline-rich protein	1	no	1	1	0	0.514	no	0.538	0.526	0.0169706	0.546	no	0.564	0.555	0.0127279	0.601	no	0.472	0.5365	0.0912168	0.567	no	0.553	0.56	0.00989949	0.536	no	0.603	0.5695	0.0473762	0.4	no	0.704	0.552	0.21496	0.378	no	0.836	0.607	0.323855
B6T7Q7	Serine hydroxymethyltransferase	1	1	1	1	0	0.654	1.211	0.969	0.944667	0.279296	1.129	1.015	1.054	1.066	0.0579396	0.874	1.014	0.939	0.942333	0.0700595	0.63	0.844	0.822	0.765333	0.117717	0.569	0.699	0.706	0.658	0.0771557	0.536	0.884	0.874	0.764667	0.198094	0.565	1.049	0.803	0.805667	0.242011
[truncated: 1,207 more rows]
