# Supplementary material for: Proteomic analysis of maize grain development using iTRAQ reveals temporal programs of diverse metabolic processes
Source: BMC Plant Biol. 2016 Nov 4;16:241. doi: 10.1186/s12870-016-0878-1 (PMC5095984; doi:10.1186/s12870-016-0878-1)
Supplement: Additional file 3: — The homologs of uncharacterized proteins in maize grains (XLSX 48 kb) [file 12870_2016_878_MOESM3_ESM.xlsx]

## Sheet: Sheet1
Additional file 3: The homologs of uncharacterized proteins in maize seeds. Assignment of uncharacterized proteins in maize seeds was performed using a BLAST analysis of the UniProt greenery protein database to identify exact matches between the peptide sequences and the sequences of proteins of known function from other species.
Query	Query ID	Hit_score	% identity	E_value	Description	Species
S5U3A5	P42211	145	92.96	3e-43	Aspartic proteinase	Oryza sativa subsp. japonica
Q9SWH6	Q25AG5	178	66.94	9e-59	Elicitor-responsive protein 3	Oryza sativa subsp. indica
Q5SBI2	Q6L392	200	99	1e-63	ATP synthase subunit beta, chloroplastic	Saccharum hybrid
K7WDH9	O04658	347	46.06	2e-114	Probable nucleolar protein 5-1	Arabidopsis thaliana
K7W8A6	Q8LEG3	725	63.07	0	65-kDa microtubule-associated protein 2	Arabidopsis thaliana
K7W272	Q9SPL4	108	24.19	2e-24	Vicilin-like antimicrobial peptides 2-2	Macadamia integrifolia
K7W1D2	P55034	463	64.05	2e-163	26S proteasome non-ATPase regulatory subunit 4 homolog	Arabidopsis thaliana
K7VVJ3	Q9LT02	1762	72.18	0	Probable manganese-transporting ATPase PDR2	Arabidopsis thaliana
K7VSY3	Q9C7Y2	115	51.64	2e-32	Multiple organellar RNA editing factor 5, mitochondrial	Arabidopsis thaliana
K7VP16	Q9C9Z2	333	67.65	1e-113	Protein RETICULATA-RELATED 3, chloroplastic	Arabidopsis thaliana
K7VM99	A3AHG5	394	67.03	2e-137	Late embryogenesis abundant protein 1	Oryza sativa subsp. japonica
K7VJF7	Q9SCS2	228	56.41	1e-68	CDPK-related kinase 5	Arabidopsis thaliana
K7VJF3	P09189	1230	90.95	0	Heat shock cognate 70 kDa protein	Petunia hybrida
K7VIK9	Q9MAK9	734	89.22	0	26S protease regulatory subunit S10B homolog	Arabidopsis thaliana
K7VHW8	Q9SII8	424	52.94	2e-144	Ubiquitin domain-containing protein DSK2b	Arabidopsis thaliana
K7VG69	Q6H677	350	73.39	6e-123	Putative expansin-B14	Oryza sativa subsp. japonica
K7VF13	F4JZC2	541	44.86	0	Cytosolic endo-beta-N-acetylglucosaminidase 1	Arabidopsis thaliana
K7VCN5	Q9FJZ9	499	72.16	4e-179	Peroxidase 72	Arabidopsis thaliana
K7VCJ9	P29193	1974	98.55	0	Phosphoenolpyruvate carboxylase, housekeeping isozyme	Saccharum hybrid
K7VBA9	B8XCH5	828	53.31	0	Protein QUIRKY	Arabidopsis thaliana
K7VB57	Q9LVL1	155	60.77	7e-46	Peroxidase 68	Arabidopsis thaliana
K7V9Q3	Q36450	593	93.18	0	NADH dehydrogenase [ubiquinone] iron-sulfur protein 2	Nicotiana sylvestris
K7V8N9	P42027	307	77.04	7e-108	NADH dehydrogenase [ubiquinone] iron-sulfur protein 7, mitochondrial	Brassica oleracea
K7V8K7	Q9SD81	463	73.47	8e-165	Glycerophosphodiester phosphodiesterase GDPD6	Arabidopsis thaliana
K7V8E2	O04716	67	41.43	8e-11	DNA mismatch repair protein MSH6	Arabidopsis thaliana
K7V763	Q9SSB8	155	51.55	4e-49	Cytochrome c oxidase subunit 5b-2, mitochondrial	Arabidopsis thaliana
K7V5N4	Q766C3	298	39	6e-97	Aspartic proteinase nepenthesin-1	Nepenthes gracilis
K7V5E8	O81283	1075	65.07	0	Translocase of chloroplast 159, chloroplastic	Arabidopsis thaliana
K7V364	Q9SIF2	1224	77.23	0	Heat shock protein 90-5, chloroplastic	Arabidopsis thaliana
K7V014	Q9LSP0	285	46.53	4e-95	Peroxidase 29	Arabidopsis thaliana
K7UYE0	Q56ZZ7	581	86.34	0	Plastidic glucose transporter 4	Arabidopsis thaliana
K7UWZ6	Q41783	924	99.1	0	Tubulin beta-6 chain	Zea mays
K7UTR3	Q9SEX2	221	40.7	3e-63	Katanin p60 ATPase-containing subunit A1	Arabidopsis thaliana
K7ULX0	Q9SJD4	489	75.68	2e-170	Long chain acyl-CoA synthetase 8	Arabidopsis thaliana
K7UJJ8	Q94AH9	450	86.12	1e-161	Mediator of RNA polymerase II transcription subunit 36a	Arabidopsis thaliana
K7UH13	Q9LZG0	595	81.74	0	Adenosine kinase 2	Arabidopsis thaliana
K7UEK4	Q940S3	797	75.88	0	UDP-N-acetylglucosamine diphosphorylase 1	Arabidopsis thaliana
K7U891	P57681	498	55.07	2e-173	Farnesylcysteine lyase	Arabidopsis thaliana
K7U7S5	Q9SL02	110	51.85	8e-26	DNA repair protein RAD50	Arabidopsis thaliana
K7U6B6	A7NY33	478	72.29	5e-171	Peroxidase 4	Vitis vinifera
K7U3D0	Q9C717	85.5	34.05	2e-20	Protein FLX-like 3	Arabidopsis thaliana
K7U1P1	A2YMU2	374	95.88	3e-133	Ribosome-recycling factor, chloroplastic	Oryza sativa subsp. indica
K7U1M0	Q6NQ66	670	54.51	0	L-gulonolactone oxidase 2	Arabidopsis thaliana
K7TYG4	F4IUX6	1069	63.89	0	Regulator of nonsense transcripts UPF2	Arabidopsis thaliana
K7TW55	O81283	1112	63.75	0	Translocase of chloroplast 159, chloroplastic	Arabidopsis thaliana
K7TV30	P28814	192	73.17	2e-64	Barwin	Hordeum vulgare
K7TSX2	Q7F9I1	1729	96.63	0	Chaperone protein ClpC1, chloroplastic	Oryza sativa subsp. japonica
K7TS86	Q2R482	1700	93.25	0	DNA replication licensing factor MCM2	Oryza sativa subsp. japonica
K7TNS2	Q9SAB3	375	58.51	2e-129	Polyadenylate-binding protein RBP45B	Arabidopsis thaliana
K7TKI8	Q8GT66	308	50.76	4e-103	Protein TIC 40, chloroplastic	Pisum sativum
K7TJJ4	Q9FJD0	254	90.3	1e-86	Vacuolar protein sorting-associated protein 26A	Arabidopsis thaliana
K7TJE4	Q6ZCR3	348	84.39	2e-123	Germin-like protein 8-12	Oryza sativa subsp. japonica
C4XVE1	P45434	154	65.22	1e-47	Translocon-associated protein subunit alpha	Arabidopsis thaliana
C4JBW7	Q9FF86	447	53.1	9e-155	BAHD acyltransferase DCR	Arabidopsis thaliana
C4J9Y2	P24805	108	38.67	1e-29	Stem-specific protein TSJT1	Nicotiana tabacum
C4J9M8	Q9FG13	263	46.22	3e-86	Probable carboxylesterase 15	Arabidopsis thaliana
C4J9J4	P58223	195	32.75	6e-55	KH domain-containing protein At4g18375	Arabidopsis thaliana
C4J8Y5	P36397	315	99.35	7e-112	ADP-ribosylation factor 1	Arabidopsis thaliana
C4J6R6	Q8RU33	721	97.15	0	Probable V-type proton ATPase subunit d	Oryza sativa subsp. japonica
C4J6F0	Q9FMG4	192	82.57	3e-61	Serine/arginine-rich splicing factor SC35	Arabidopsis thaliana
C4J6C7	P47815	282	97.22	1e-99	Eukaryotic translation initiation factor 1A	Triticum aestivum
C4J639	P25776	494	87.29	4e-176	Oryzain alpha chain	ryza sativa subsp. japonica
C4J602	Q7XYS3	660	76.45	0	Allene oxide synthase 2	ryza sativa subsp. japonica
C4J4W3	F8RP11	956	84.36	0	Hsp70-Hsp90 organizing protein	Triticum aestivum
C4J495	P28516	1213	98.2	0	Pyruvate decarboxylase 1	Zea mays
C4J1T9	Q9LVQ4	473	47.62	1e-159	WEB family protein At5g55860	Arabidopsis thaliana
C4J1E9	Q9XES1	1127	76.17	0	Calcium-transporting ATPase 4, endoplasmic reticulum-type	Arabidopsis thaliana
C4J0F8	O82204	156	70.75	2e-50	60S ribosomal protein L28-1	Arabidopsis thaliana
C4J0B7	F4IGA5	393	49.31	2e-125	Nuclear pore complex protein NUP133	Arabidopsis thaliana
C4J093	Q08480	449	90.42	1e-162	Adenylate kinase 4	Oryza sativa subsp. japonica
C0PNW8	Q8H8C7	236	43.83	3e-75	Chitin elicitor-binding protein	Oryza sativa subsp. japonica
C0PM74	Q08480	454	90.42	8e-165	Adenylate kinase 4	Oryza sativa subsp. japonica
C0PKD9	O65282	336	66.15	1e-117	20 kDa chaperonin, chloroplastic	Arabidopsis thaliana
C0PK67	P0C8Z0	212	90.43	2e-71	Uncharacterized protein OsI_027940	Oryza sativa subsp. indica
C0PK59	Q0DK10	347	97.66	2e-124	60S ribosomal protein L11	Oryza sativa subsp. japonica
C0PK38	Q9LHE3	89.7	41.46	9e-22	Protein ASPARTIC PROTEASE IN GUARD CELL 2	Arabidopsis thaliana
C0PIS3	Q9LZ41	174	88.24	1e-57	60S ribosomal protein L35-4	Arabidopsis thaliana
C0PIH9	Q9M1S3	138	69.41	9e-39	Probable RNA-binding protein ARP1	Arabidopsis thaliana
C0PI09	Q84NP7	653	96.07	0	Probable AMP deaminase	Oryza sativa subsp. japonica
C0PH06	Q9C566	567	73.31	0	Peptidyl-prolyl cis-trans isomerase CYP40	Arabidopsis thaliana
C0PGU4	Q9LJX0	2117	83.09	0	ABC transporter B family member 19	Arabidopsis thaliana
C0PGQ1	O23627	1071	76.06	0	Glycine--tRNA ligase, mitochondrial 1	Arabidopsis thaliana
C0PGM3	P15590	862	95.83	0	Globulin-1 S allele	Zea mays
C0PG96	Q8H3C7	632	74.89	0	IAA-amino acid hydrolase ILR1-like 9	Oryza sativa subsp. japonica
C0PF45	Q0D3N0	460	76.19	2e-164	Peroxidase 2	Oryza sativa subsp. japonica
C0PE65	Q9S9N9	240	47.99	1e-77	Cinnamoyl-CoA reductase 1	Arabidopsis thaliana
C0PDX9	A2WPN7	115	46.21	1e-31	Salt stress-induced protein	Oryza sativa subsp. indica
C0PDG3	F4JFN3	1078	71.81	0	Heat shock protein 90-6, mitochondrial	Arabidopsis thaliana
C0PDC0	Q9LM92	201	82.14	3e-68	Small nuclear ribonucleoprotein SmD3b	Arabidopsis thaliana
C0PC62	Q65XK0	1043	97.28	0	Ketol-acid reductoisomerase, chloroplastic	Oryza sativa subsp. japonica
C0PC30	Q8GSM7	362	42.15	5e-122	Shikimate O-hydroxycinnamoyltransferase	Nicotiana tabacum
C0PBZ6	Q9FM65	117	59.34	7e-31	Fasciclin-like arabinogalactan protein 1	Arabidopsis thaliana
C0PBC6	Q8LGE7	174	75	4e-58	NADH dehydrogenase [ubiquinone] 1 alpha subcomplex subunit 8-B	Arabidopsis thaliana
C0PB60	Q9C6B3	450	77.27	7e-162	Gamma carbonic anhydrase 2, mitochondrial	Arabidopsis thaliana
C0PAW5	Q02028	1013	84.85	0	Stromal 70 kDa heat shock-related protein, chloroplastic	Pisum sativum
C0PAH4	Q3Y8L7	111	31.44	8e-26	Dynein assembly factor with WDR repeat domains 1	Chlamydomonas reinhardtii
C0PA71	Q9LW00	126	42.24	1e-33	Methyl-CpG-binding domain-containing protein 11	Arabidopsis thaliana
C0P9S6	Q5JMR9	236	78.15	9e-81	Thioredoxin Y, chloroplastic	Oryza sativa subsp. japonica
C0P9F5	Q9SDM1	377	92.27	5e-135	Chlorophyll a-b binding protein 1B-21, chloroplastic	Hordeum vulgare
C0P937	Q9ZSY9	438	51.09	2e-151	Linolenate hydroperoxide lyase, chloroplastic	Arabidopsis thaliana
C0P8X9	P56330	224	98.18	1e-77	Protein translation factor SUI1 homolog	Zea mays
C0P8G5	Q7XQ88	1349	95.97	0	Dolichyl-diphosphooligosaccharide--protein glycosyltransferase subunit STT3B	Oryza sativa subsp. japonica
C0P8C6	Q94K05	929	81.6	0	T-complex protein 1 subunit theta	Arabidopsis thaliana
C0P732	F8RP11	893	78.37	0	Hsp70-Hsp90 organizing protein	Triticum aestivum
C0P6X3	Q38813	197	34.17	2e-58	Chaperone protein dnaJ 1, mitochondrial	Arabidopsis thaliana
C0P6I6	Q38998	73.6	30.86	2e-15	Potassium channel AKT1	Arabidopsis thaliana
C0P6F6	Q8L7V3	1007	60.68	0	Probable methyltransferase PMT26	Arabidopsis thaliana
C0P6D0	Q67ZB3	281	38.59	1e-86	FRIGIDA-like protein 3	Arabidopsis thaliana
C0P664	Q9ZPN9	883	98.64	0	Tubulin beta-2 chain	Eleusine indica
C0P5Y3	Q2QLY4	1498	94.65	0	5-methyltetrahydropteroyltriglutamate--homocysteine methyltransferase 2	Oryza sativa subsp. japonica
C0P4W9	O65351	495	65.35	9e-171	Subtilisin-like protease SBT1.7	Arabidopsis thaliana
C0P4R5	Q9FYQ8	1018	82.21	0	Transmembrane 9 superfamily member 11	Arabidopsis thaliana
C0P4M0	Q43497	687	76.57	0	Monodehydroascorbate reductase	Solanum lycopersicum
C0P493	Q8L773	164	54.71	6e-51	THO complex subunit 4A	Arabidopsis thaliana
C0P447	Q0JAI9	339	88.3	2e-119	Secretory carrier-associated membrane protein 6	Oryza sativa subsp. japonica
C0P3Z8	Q9SJ44	268	86.49	5e-94	Ubiquitin-conjugating enzyme E2 variant 1C	Arabidopsis thaliana
C0P3N5	Q9SII8	525	55.16	0	Ubiquitin domain-containing protein DSK2b	Arabidopsis thaliana
C0P330	Q9SHC8	272	57.32	1e-92	Vesicle-associated protein 1-2	Arabidopsis thaliana
C0P322	P04698	193	95.04	3e-63	Zein-alpha PZ22.3	Zea mays
C0P2M7	Q6Z844	343	94.38	1e-122	Coatomer subunit zeta-2	Oryza sativa subsp. japonica
C0HII8	P07679	88.2	65.63	2e-23	Bowman-Birk type trypsin inhibitor TI1	Coix lacryma-jobi
C0HHU2	P30792	1105	97.29	0	2,3-bisphosphoglycerate-independent phosphoglycerate mutase	Zea mays
C0HHC3	Q9FJ45	282	38.52	1e-92	GDSL esterase/lipase At5g45910	Arabidopsis thaliana
C0HHC1	A2Y7R5	366	100	3e-131	GTP-binding nuclear protein Ran-2	Oryza sativa subsp. indica
C0HFR6	Q9LMI0	1192	66.79	0	Probable alpha,alpha-trehalose-phosphate synthase [UDP-forming] 7	Arabidopsis thaliana
C0HFQ1	A2WPN7	100	39.46	8e-26	Salt stress-induced protein	Oryza sativa subsp. indica
C0HFK2	Q66GR0	598	67.37	0	Fasciclin-like arabinogalactan protein 17	Arabidopsis thaliana
C0HFC7	Q0DJ33	561	90.78	0	Guanine nucleotide-binding protein alpha-1 subunit	Oryza sativa subsp. japonica
C0HF77	O65351	531	41.9	5e-179	Subtilisin-like protease SBT1.7	Arabidopsis thaliana
C0HF37	Q9LV09	283	52.3	3e-95	Protein BOBBER 1	Pisum sativum
B8A3D0	Q02028	1117	89.57	0	HSP7S_PEA Stromal 70 kDa heat shock-related protein, chloroplastic OS=Pisum sativum GN=HSP70 PE=2 SV=1	Pisum sativum
B8A2Z9	Q9XIA9	880	62.56	0	Long chain acyl-CoA synthetase 2	Arabidopsis thaliana
B8A2J2	Q940J8	390	63.18	5e-136	Pectin acetylesterase 7	Arabidopsis thaliana
B8A2B0	P42211	837	82.21	0	Aspartic proteinase	Oryza sativa subsp. japonica
B8A1K8	P27788	205	100	7e-70	Ferredoxin-3, chloroplastic	Zea mays
B8A1G1	Q6ZGU9	410	94.31	5e-147	Expansin-A5	Oryza sativa subsp. japonica
B8A0P7	Q5N7W3	1204	86.04	0	Dolichyl-diphosphooligosaccharide--protein glycosyltransferase subunit 2	Oryza sativa subsp. japonica
B8A0I8	Q9MAX6	348	94.29	2e-123	Coatomer subunit epsilon-1	Oryza sativa subsp. japonica
B8A0C4	O81644	1266	65.15	0	Villin-2	Arabidopsis thaliana
B7ZZP2	O04834	384	95.85	2e-138	GTP-binding protein SAR1A	Arabidopsis thaliana
B7ZYX0	Q9M3A8	546	50.67	0	Pentatricopeptide repeat-containing protein At3g49240	Arabidopsis thaliana
B7ZYP6	P11155	1933	99.16	0	Pyruvate, phosphate dikinase 1	Zea mays
B7ZXJ2	Q9ASS2	476	62.66	1e-164	Protein FREE1	Arabidopsis thaliana
B7ZXF5	Q9FMF7	783	80.25	0	Dicarboxylate transporter 2.1, chloroplastic	Arabidopsis thaliana
B7ZX74	Q69SG5	967	89.41	0	Endoglucanase 24	Oryza sativa subsp. japonica
B7ZX64	O22898	899	62.1	0	Long chain acyl-CoA synthetase 1	Arabidopsis thaliana
B6UIE1	Q9LQ04	514	82.81	0	Bifunctional dTDP-4-dehydrorhamnose 3,5-epimerase/dTDP-4-dehydrorhamnose reductase	Arabidopsis thaliana
B6UHS0	Q0JDA2	375	82.17	7e-134	Succinate dehydrogenase subunit 5, mitochondrial	Oryza sativa subsp. japonica
B6UHC9	Q9T0G0	429	62.88	4e-150	11-beta-hydroxysteroid dehydrogenase-like 5	Arabidopsis thaliana
B6UFK4	Q8VYD6	300	51.82	5e-98	Pentatricopeptide repeat-containing protein At5g10690	Arabidopsis thaliana
B6UAW2	P42856	198	70.45	3e-66	14 kDa zinc-binding protein	Zea mays
B6U726	Q9LFP1	350	69.23	4e-124	Vesicle-associated membrane protein 713	Arabidopsis thaliana
B6U673	Q9M7N6	119	48.06	1e-34	MFP1 attachment factor 1	Solanum lycopersicum
B6TWE3	Q9FYS5	272	80.41	2e-94	HMG-Y-related protein A	Zea mays
B6TMT0	P13436	57.8	100	4e-12	Oleosin Zm-I	Zea mays
B6TGE6	Q8RUF8	511	79.87	0	Omega-amidase, chloroplastic	Arabidopsis thaliana
B6TGD4	Q9ZUX4	99	59.02	4e-28	Uncharacterized protein At2g27730, mitochondrial	Arabidopsis thaliana
B6TA92	Q8W486	86.7	23.66	3e-18	Uncharacterized protein At1g04910	Arabidopsis thaliana
B6T9C0	Q40078	983	98.57	0	V-type proton ATPase subunit B 1	Hordeum vulgare
B6T5Q6	Q9FG71	234	53.85	9e-79	ER membrane protein complex subunit 8/9 homolog	Arabidopsis thaliana
B6T2T0	Q9SWE7	375	81.74	1e-133	V-type proton ATPase subunit E	Citrus limon
B6SR23	O22969	189	70.07	6e-63	Uncharacterized protein At2g34160 O	Arabidopsis thaliana
B6SPX6	Q9CAB8	180	52.94	2e-57	Probable peroxygenase 5	Arabidopsis thaliana
B6SJP0	Q96324	90.1	29.38	1e-22	Glutathione S-transferase F11	Arabidopsis thaliana
B4G250	Q84J50	253	82.39	8e-88	17.7 kDa class I heat shock protein	Oryza sativa subsp. japonica
B4G234	Q00451	97.4	63.22	5e-23	36.4 kDa proline-rich protein	Solanum lycopersicum
B4G1Y5	Q9S9N9	292	47.63	1e-97	Cinnamoyl-CoA reductase 1	Arabidopsis thaliana
B4G1H1	P46524	190	58.09	2e-59	Dehydrin COR410	Triticum aestivum
B4G1E6	Q9FKA5	105	38.21	9e-26	Uncharacterized protein At5g39570	Arabidopsis thaliana
B4G1E1	O65315	724	89.66	0	Actin	Coleochaete scutata
B4G1C1	P46518	204	61.49	2e-68	Late embryogenesis abundant protein Lea14-A	Gossypium hirsutum
B4G0U0	Q9SDS7	604	75.33	0	V-type proton ATPase subunit C	Arabidopsis thaliana
B4G0S0	Q9LDN2	820	86.13	0	Uridine 5'-monophosphate synthase	Oryza sativa subsp. japonica
B4G0F2	Q8H3C9	631	78.25	0	IAA-amino acid hydrolase ILR1-like 7	Oryza sativa subsp. japonica
B4G0C6	Q41769	1305	99.37	0	Acetolactate synthase 2, chloroplastic	Zea mays
B4G039	P80607	738	97.53	0	Alpha-1,4-glucan-protein synthase [UDP-forming]	Zea mays
B4FYS2	Q0DI31	226	96.4	1e-78	Cytochrome c	Oryza sativa subsp. japonica
B4FYG4	Q96361	95.5	35.94	1e-25	ADP-ribosylation factor 1	Brassica rapa subsp. pekinensis
B4FYD7	Q9C829	274	42.43	1e-87	Nuclear pore complex protein NUP50A	Arabidopsis thaliana
B4FY98	Q9LMR3	396	61.2	7e-138	Arogenate dehydrogenase 2, chloroplastic	Arabidopsis thaliana
B4FY73	Q7F731	331	85.58	1e-116	Germin-like protein 1-1	Oryza sativa subsp. japonica
B4FXY5	Q5N7W3	1195	85.32	0	Dolichyl-diphosphooligosaccharide--protein glycosyltransferase subunit 2	Oryza sativa subsp. japonica
B4FXW5	Q2QZ86	830	94.56	0	ATP-citrate synthase alpha chain protein 2	Oryza sativa subsp. japonica
B4FX40	Q10716	766	99.73	0	Cysteine proteinase 1	Zea mays
B4FWI4	O04130	860	76.01	0	D-3-phosphoglycerate dehydrogenase 2, chloroplastic	Arabidopsis thaliana
B4FWF4	P15543	75.1	78.57	3e-19	Acyl carrier protein 3, chloroplastic	Hordeum vulgare
B4FVT4	Q96518	348	52.41	4e-120	Peroxidase 16	Arabidopsis thaliana
B4FVJ0	Q9SF40	630	74.5	0	60S ribosomal protein L4-1	Arabidopsis thaliana
B4FVI1	Q9SKJ7	486	77.85	1e-174	Probable sugar phosphate/phosphate translocator At2g25520	Arabidopsis thaliana
B4FVE3	P49353	620	86.18	0	Farnesyl pyrophosphate synthase	Zea mays
B4FVD5	Q9SWE7	377	82.17	1e-134	V-type proton ATPase subunit E	Citrus limon
B4FV82	Q5U9T2	116	44.76	5e-32	Horcolin	Hordeum vulgare
B4FV70	Q39110	185	34.29	3e-55	Gibberellin 20 oxidase 1	Arabidopsis thaliana
B4FUR6	O82179	244	76.32	4e-84	Glycine cleavage system H protein 2, mitochondrial	Arabidopsis thaliana
B4FTR5	Q9FVR6	405	74.52	2e-143	Uncharacterized protein At1g32220, chloroplastic	Arabidopsis thaliana
B4FTL0	Q9LVA0	172	55.7	4e-49	BAG family molecular chaperone regulator 7	Arabidopsis thaliana
B4FTK0	Q9T076	114	34.1	2e-29	Early nodulin-like protein 2	Arabidopsis thaliana
B4FTJ6	Q9FMU6	560	77.01	0	Mitochondrial phosphate carrier protein 3, mitochondrial	Arabidopsis thaliana
B4FTE5	Q9LUV4	131	32.47	2e-32	FRIGIDA-like protein 4a	Arabidopsis thaliana
B4FT62	Q7XT99	619	85.84	0	Probable aldo-keto reductase 2	Oryza sativa subsp. japonica
B4FT54	Q9LZK5	167	32.53	1e-48	DnaJ protein ERDJ3B	Arabidopsis thaliana
B4FSJ1	Q9SDS7	613	75.6	0	V-type proton ATPase subunit C	Arabidopsis thaliana
B4FRM0	Q9FMR9	810	85.27	0	RuvB-like protein 1	Arabidopsis thaliana
B4FRG8	Q9C5M0	518	83.9	0	Mitochondrial dicarboxylate/tricarboxylate transporter DTC	Arabidopsis thaliana
B4FRC6	P13917	74.7	27.97	1e-14	Basic 7S globulin	Glycine max
B4FRC2	Q84ZC0	870	91.35	0	Probable V-type proton ATPase subunit H	Oryza sativa subsp. japonica
B4FQX1	P80607	754	99.73	0	Alpha-1,4-glucan-protein synthase [UDP-forming]	Zea mays
B4FQQ1	Q94JQ4	221	75.51	3e-74	Reactive Intermediate Deaminase A, chloroplastic	Arabidopsis thaliana
B4FQP4	Q6ETN3	1001	90.43	0	Probable 4-coumarate--CoA ligase 3	Oryza sativa subsp. japonica
B4FQK0	P92947	693	73.35	0	Monodehydroascorbate reductase 5, mitochondrial	Arabidopsis thaliana
B4FQA5	P23444	104	71.01	3e-27	H1_MAIZE Histone H1 OS=Zea mays PE=2 SV=2	Zea mays
B4FQ58	Q7X7N2	657	94.12	0	Arginase 1, mitochondrial	Oryza sativa subsp. japonica
B4FQ44	Q9LR29	380	48.77	6e-130	Tryptophan aminotransferase-related protein 1 O	Arabidopsis thaliana
B4FPA4	Q6ASY2	100	54.21	7e-27	Non-specific lipid transfer protein-like 1	Oryza sativa subsp. japonica
B4FNB4	A2YR10	805	91.87	0	Actin-related protein 4	Oryza sativa subsp. indica
B4FN73	Q01IX6	467	81.13	9e-168	2-oxoglutarate-dependent dioxygenase DAO	Oryza sativa subsp. indica
B4FN54	Q6PQJ9	355	61.25	1e-122	3-oxo-Delta(4,5)-steroid 5-beta-reductase	Digitalis lanata
B4FN23	A2WPN7	110	41.5	1e-29	Salt stress-induced protein	Oryza sativa subsp. indica
B4FMY6	Q9SDS7	613	75.86	0	V-type proton ATPase subunit C	Arabidopsis thaliana
B4FMW6	Q766C3	179	34.3	1e-51	Aspartic proteinase nepenthesin-1	Nepenthes gracilis
B4FMM1	R4X4V6	261	47.73	2e-85	Tuliposide A-converting enzyme b2, amyloplastic	Tulipa gesneriana
B4FME9	Q40062	407	69.26	4e-144	2'-deoxymugineic-acid 2'-dioxygenase	Hordeum vulgare
B4FLT9	C6TBN2	474	66.37	2e-169	Probable aldo-keto reductase 1	Glycine max
B4FKP4	Q9SQ57	335	68.47	2e-116	Peroxygenase	Sesamum indicum
B4FK84	P04907	390	92.92	4e-140	Glutathione S-transferase 3	Zea mays
B4FIR4	Q0J3L4	224	74.1	3e-76	Monothiol glutaredoxin-S10	Oryza sativa subsp. japonica
B4FID1	Q9LZ17	216	74.31	1e-73	40S ribosomal protein S17-4	Arabidopsis thaliana
B4FHN3	Q7XJ02	533	79.75	0	Probable L-ascorbate peroxidase 7, chloroplastic	Oryza sativa subsp. japonica
B4FHM1	P25076	516	91.45	0	Cytochrome c1-1, heme protein, mitochondrial	Solanum tuberosum
B4FHA4	P55747	206	87.04	7e-68	Serine carboxypeptidase II-1	Hordeum vulgare
B4FH98	P42057	551	98.55	0	Outer plastidial membrane protein porin	Zea mays
B4FH95	Q7FAS1	583	76.63	0	Peroxisomal (S)-2-hydroxy-acid oxidase GLO3	Oryza sativa subsp. japonica
B4FH43	Q8LGG8	69.7	29.45	2e-15	Universal stress protein A-like protein	Arabidopsis thaliana
B4FG03	P52894	288	89.47	7e-97	Alanine aminotransferase 2	Hordeum vulgare
B4FFZ7	P49211	232	82.71	2e-80	60S ribosomal protein L32-1	Arabidopsis thaliana
B4FFJ9	P10979	153	100	3e-47	Glycine-rich RNA-binding, abscisic acid-inducible protein	Zea mays
B4FFF1	P92985	243	64.71	5e-82	Ran-binding protein 1 homolog c	Arabidopsis thaliana
B4FF57	Q9M888	984	88.04	0	T-complex protein 1 subunit zeta 1	Arabidopsis thaliana
B4FEW1	Q6K9U2	420	73.91	4e-150	Replication protein A 32 kDa subunit A	Oryza sativa subsp. japonica
B4FE06	Q9FJH0	411	92.09	1e-148	Ras-related protein RABA1f	Arabidopsis thaliana
B4FDT4	O24381	469	70.59	9e-163	Plastidic ATP/ADP-transporter	Solanum tuberosum
B4FDN9	Q9XGM1	420	76.58	3e-150	V-type proton ATPase subunit D	Arabidopsis thaliana
B4FD74	P52580	609	98.06	0	Isoflavone reductase homolog IRL	Zea mays
B4FCC0	P42814	265	53.15	7e-89	Ribonuclease 2	Arabidopsis thaliana
B4FCA3	Q7FAS1	417	92.76	3e-148	Peroxisomal (S)-2-hydroxy-acid oxidase GLO3	Oryza sativa subsp. japonica
B4FBM9	P35684	780	95.37	0	60S ribosomal protein L3	Oryza sativa subsp. japonica
B4FBF0	Q40742	511	69.17	0	Probable ubiquitin receptor RAD23	Oryza sativa subsp. japonica
B4FBC8	A7NY33	469	71.7	8e-168	Peroxidase 4	Vitis vinifera
B4FB47	O82427	688	92.22	0	24-methylenesterol C-methyltransferase 2	Oryza sativa subsp. japonica
B4FAM6	Q9FKC0	372	85.44	2e-133	60S ribosomal protein L13a-4	Arabidopsis thaliana
B4FAH3	Q43468	85.9	37.72	2e-18	Hsp70-Hsp90 organizing protein 1	Glycine max
B4FAF1	Q9S7H4	271	53.08	1e-91	Chorismate mutase 2	Arabidopsis thaliana
B4FAE6	Q41140	896	68.45	0	Pyrophosphate--fructose 6-phosphate 1-phosphotransferase subunit alpha	Ricinus communis
B4F9X6	Q9SFF6	552	65.45	0	Pectin acetylesterase 12	Arabidopsis thaliana
B4F9V2	Q9SHC8	290	63.87	1e-99	Vesicle-associated protein 1-2	Arabidopsis thaliana
B4F9M6	Q9LZ82	70.9	31.25	4e-13	Protein BTR1	Arabidopsis thaliana
B4F9K4	P24632	246	86.75	6e-85	17.8 kDa class II heat shock protein	Zea mays
B4F9K0	P46518	81.6	31.37	1e-18	Late embryogenesis abundant protein Lea14-A	Gossypium hirsutum
B4F9H8	Q96361	112	34.12	2e-31	ADP-ribosylation factor 1	Brassica rapa subsp. pekinensis
B4F9E8	Q6K7E9	233	73.84	3e-79	18.6 kDa class III heat shock protein	Oryza sativa subsp. japonica
B4F987	Q9SJA7	442	54.46	3e-154	Probable sarcosine oxidase	Arabidopsis thaliana
B4F8R5	Q9SGZ5	934	60.55	0	Probable beta-D-xylosidase 7	Arabidopsis thaliana
B4F8P0	Q766C3	166	33.05	2e-46	Aspartic proteinase nepenthesin-1	Nepenthes gracilis
B4F8J0	Q9SZE4	259	80	2e-88	Vacuolar protein sorting-associated protein 32 homolog 2	Arabidopsis thaliana
B4F8D2	Q9SF40	620	73.51	0	60S ribosomal protein L4-1	Arabidopsis thaliana
B4F861	Q8S9S4	762	89.37	0	IAA-amino acid hydrolase ILR1-like 1	Oryza sativa subsp. japonica
B4F840	C6TBN2	501	69.68	5e-180	Probable aldo-keto reductase 1	Glycine max
B4F7T4	Q8VYP0	349	70.98	1e-120	Protein SCO1 homolog 1, mitochondrial	Arabidopsis thaliana
A8WES5	Q93WI9	295	79.88	7e-104	Protein HEADING DATE 3A O	Oryza sativa subsp. japonica
A8WES3	Q9XFK7	224	61.8	8e-76	Protein MOTHER of FT and TF 1	Arabidopsis thaliana
A0A096UJG6	Q94C59	292	58.87	1e-96	Patellin-4	Arabidopsis thaliana
A0A096UGL9	Q9ZPY7	982	49.95	0	Exportin-2	Arabidopsis thaliana
A0A096UG46	Q2QMX9	182	88.54	1e-54	Calcium-transporting ATPase 1, plasma membrane-type	Oryza sativa subsp. japonica
A0A096UC49	Q56WD9	575	74.41	0	3-ketoacyl-CoA thiolase 2, peroxisomal	Arabidopsis thaliana
A0A096UAZ3	Q9ZW85	260	59.53	8e-88	3-isopropylmalate dehydratase small subunit 3	Arabidopsis thaliana
A0A096UAK8	P04709	687	100	0	ADP,ATP carrier protein 1, mitochondrial	Zea mays
A0A096UA28	Q8LAH8	295	90.07	3e-103	Nucleoside diphosphate kinase IV, chloroplastic/mitochondrial	Arabidopsis thaliana
A0A096U9Q5	Q94AJ5	360	45.62	4e-120	Probable polygalacturonase At1g80170	Arabidopsis thaliana
A0A096U8E3	Q9SAR5	363	63.45	3e-126	Ankyrin repeat domain-containing protein 2A	Arabidopsis thaliana
A0A096U7P6	A2WXX3	543	87.76	0	60S ribosomal protein L5-1	Oryza sativa subsp. indica
A0A096U6H7	B4FBQ7	243	100	6e-83	CASP-like protein 2A1	Zea mays
A0A096U667	Q6ZHA3	343	95.38	3e-122	Rac-like GTP-binding protein 6	Oryza sativa subsp. japonica
A0A096U5H6	Q8LGH4	807	76.8	0	Cullin-4	Arabidopsis thaliana
A0A096TZR0	Q8RY22	181	47.03	4e-52	Protease Do-like 7	Arabidopsis thaliana
A0A096TZK1	P29421	198	58.59	2e-64	Alpha-amylase/subtilisin inhibitor	Oryza sativa subsp. japonica
A0A096TZ44	P09444	222	55.05	7e-72	Late embryogenesis abundant protein D-34	Gossypium hirsutum
A0A096TY66	Q6YZX6	1479	78.55	0	Putative aconitate hydratase, cytoplasmic	Oryza sativa subsp. japonica
A0A096TXA8	Q9M5K3	692	81.42	0	Dihydrolipoyl dehydrogenase 1, mitochondrial	Arabidopsis thaliana
A0A096TVN1	P23923	80.5	25.93	2e-17	Transcription factor HBP-1b(c38)	Triticum aestivum
A0A096TUV6	A2XZN0	232	89.21	1e-79	Probable histone H2A.6	Oryza sativa subsp. indica
A0A096TRM8	P55241	1073	99.61	0	Glucose-1-phosphate adenylyltransferase large subunit 1, chloroplastic/amyloplastic	Zea mays
A0A096TRE5	Q653V7	1321	78.86	0	Probable alpha-glucosidase Os06g0675700	Oryza sativa subsp. japonica
A0A096TR68	Q94BT2	159	43.64	5e-48	Auxin-induced in root cultures protein 12	Arabidopsis thaliana
A0A096TQH8	P01053	70.1	49.21	7e-18	Subtilisin-chymotrypsin inhibitor-2A	Hordeum vulgare
A0A096TPU6	Q940G0	953	85.51	0	Transmembrane 9 superfamily member 1	Arabidopsis thaliana
A0A096TN72	P20075	67.8	33.69	8e-12	Embryonic protein DC-8	Daucus carota
A0A096TLC9	Q2QWK9	590	83.73	0	Probable thiamine biosynthetic bifunctional enzyme, chloroplastic	Oryza sativa subsp. japonica
A0A096TKJ9	Q8VYR5	164	50.89	5e-47	Pentatricopeptide repeat-containing protein At4g35850, mitochondrial	Arabidopsis thaliana
A0A096TIT2	P07519	382	41.76	2e-128	Serine carboxypeptidase 1	Hordeum vulgare
A0A096TIE6	A0A096SRM5	451	53.18	6e-156	UDP-glycosyltransferase 708A6	Zea mays
A0A096THS0	Q9SU33	136	45.61	2e-41	pEARLI1-like lipid transfer protein 3	Arabidopsis thaliana
A0A096THK1	O24413	138	85.95	2e-43	60S acidic ribosomal protein P3	Zea mays
A0A096THG4	A3BLS0	816	86.28	0	Probable indole-3-acetic acid-amido synthetase GH3.8	Oryza sativa subsp. indica
A0A096TE65	Q9FLP9	386	55.73	5e-133	GDP-L-galactose phosphorylase 2	Arabidopsis thaliana
A0A096TCR1	Q9FGK3	139	69.61	6e-40	Putative MO25-like protein At5g47540	Arabidopsis thaliana
A0A096TBV3	Q9FXT4	690	86.12	0	Alpha-galactosidase	Oryza sativa subsp. japonica
A0A096TB85	Q9SA65	342	41.04	9e-111	Putative clathrin assembly protein At1g03050	Arabidopsis thaliana
A0A096TA45	F4IXW2	2413	68	0	Brefeldin A-inhibited guanine nucleotide-exchange protein 5	Arabidopsis thaliana
A0A096TA12	P30792	475	79.61	1e-162	2,3-bisphosphoglycerate-independent phosphoglycerate mutase	Zea mays
A0A096T7J3	Q9FG13	273	47.72	2e-90	Probable carboxylesterase 15	Arabidopsis thaliana
A0A096T6F3	Q6XJG8	236	70.37	1e-73	26S proteasome non-ATPase regulatory subunit 2 homolog B	Arabidopsis thaliana
A0A096T4Z5	Q94CJ5	457	73.61	5e-161	Protein RETICULATA-RELATED 4, chloroplastic	Arabidopsis thaliana
A0A096T1B4	Q7X8R5	136	87.67	1e-42	Thioredoxin M2, chloroplastic	Oryza sativa subsp. japonica
A0A096T094	Q43247	687	100	0	Glyceraldehyde-3-phosphate dehydrogenase 3, cytosolic	Zea mays
A0A096SZF8	Q9SJ81	196	57.14	2e-62	Fasciclin-like arabinogalactan protein 7	Arabidopsis thaliana
A0A096SXG9	O23627	1040	79.81	0	Glycine--tRNA ligase, mitochondrial 1	Arabidopsis thaliana
A0A096SWH4	P35686	196	78.13	3e-66	40S ribosomal protein S20	Oryza sativa subsp. japonica
A0A096SSY4	P18025	931	99.33	0	Tubulin beta-1 chain	Zea mays
A0A096SS43	Q9AUJ7	603	66.85	0	Eukaryotic translation initiation factor 4B1	Triticum aestivum
A0A096SS17	A2WPN7	115	44.52	1e-31	Salt stress-induced protein	Oryza sativa subsp. indica
A0A096SQG6	O24581	525	96.68	0	Luminal-binding protein 3	Zea mays
A0A096SP05	F4JLM5	537	57.17	0	Isoleucine--tRNA ligase, cytoplasmic	Arabidopsis thaliana
A0A096SJZ0	Q8W034	173	43.48	2e-50	Heterogeneous nuclear ribonucleoprotein 1	Arabidopsis thaliana
A0A096SJX1	O22347	181	81.42	4e-57	Tubulin alpha-1 chain	Eleusine indica
A0A096SFC9	Q8LGG8	72.4	28.68	3e-16	Universal stress protein A-like protein	Arabidopsis thaliana
A0A096SF85	Q8LF21	1045	81.98	0	Dynamin-related protein 1C	Arabidopsis thaliana
A0A096SF47	Q9LI00	952	95	0	6-phosphogluconate dehydrogenase, decarboxylating 1	Oryza sativa subsp. japonica
A0A096SE19	P29518	705	88.94	0	Adenine nucleotide transporter BT1, chloroplastic/amyloplastic/mitochondrial	Zea mays
A0A096SCG9	P05621	232	83.55	1e-79	Histone H2B.2	Triticum aestivum
A0A096SBR4	Q6Z5N4	769	94.1	0	Pyruvate dehydrogenase E1 component subunit alpha-1, mitochondrial	Oryza sativa subsp. japonica
A0A096SAK5	Q9FJD4	1430	78.87	0	Importin subunit beta-1	Arabidopsis thaliana
A0A096SAJ8	A2XNK3	616	81.51	0	Anthranilate synthase alpha subunit 1, chloroplastic	Oryza sativa subsp. indica
A0A096SAE8	Q8W103	838	52.13	0	Protein CHROMATIN REMODELING 24	Arabidopsis thaliana
A0A096S9V6	A2XBN5	109	71.64	8e-33	Non-specific lipid-transfer protein 2	Oryza sativa subsp. indica
A0A096S9L4	P49080	1110	94.31	0	Bifunctional aspartokinase/homoserine dehydrogenase 2, chloroplastic	Zea mays
A0A096S5T9	Q9FZ86	114	60.26	2e-33	PLASMODESMATA CALLOSE-BINDING PROTEIN 3 OS	Arabidopsis thaliana
A0A096S5H2	Q6L500	230	89.31	8e-79	Probable histone H2A.4	Oryza sativa subsp. japonica
A0A096S532	Q9SR13	404	47.93	1e-135	Flowering locus K homology domain	Arabidopsis thaliana
A0A096S4F1	Q109G2	743	94.29	0	DEAD-box ATP-dependent RNA helicase 12	Oryza sativa subsp. japonica
A0A096S456	Q9SCN8	364	87.56	4e-118	Cell division control protein 48 homolog D	Arabidopsis thaliana
A0A096S3Z2	O04193	153	86.59	7e-49	LIM domain-containing protein WLIM2a	Arabidopsis thaliana
A0A096S3U3	Q5N892	119	91.94	5e-34	Auxin transporter-like protein 1	Oryza sativa subsp. japonica
A0A096S0M3	Q9C5H4	484	47.33	7e-164	VHS domain-containing protein At3g16270	Arabidopsis thaliana
A0A096RZG9	Q8L7S6	425	61.92	4e-147	Beta-hexosaminidase 3	Arabidopsis thaliana
A0A096RZB1	P23444	132	91.3	4e-38	Histone H1	Zea mays
A0A096RUR8	Q9SXA1	2457	68.57	0	Phosphatidylinositol 4-kinase alpha 1	Arabidopsis thaliana
A0A096RU40	O23755	1608	90.39	0	Elongation factor 2	Beta vulgaris
A0A096RTL5	Q9FLP0	671	60.07	0	65-kDa microtubule-associated protein 1	Arabidopsis thaliana
A0A096RTH6	Q07078	1263	94.71	0	Heat shock protein 81-3	Oryza sativa subsp. japonica
A0A096RTG5	B8BMI1	1415	94.71	0	DNA replication licensing factor MCM7	Oryza sativa subsp. indica
A0A096RSS8	P52409	506	74.77	3e-179	Glucan endo-1,3-beta-glucosidase	Triticum aestivum
A0A096RRW2	Q9LFU5	817	69.2	0	Probable tRNA (guanine(26)-N(2))-dimethyltransferase 1	Arabidopsis thaliana
A0A096RQS3	O48964	408	87.56	9e-147	Isopentenyl-diphosphate Delta-isomerase I	Camptotheca acuminata
A0A096RQA9	Q9TJQ8	88.6	27.53	7e-19	Elongation factor Tu, plastid	Prototheca wickerhamii
A0A096RP26	Q8LE98	95.1	40	1e-23	Interactor of constitutive active ROPs 1	Arabidopsis thaliana
A0A096RN43	A5H8G4	744	99.46	0	Peroxidase 1	Zea mays
A0A096RM06	P42731	765	60.68	0	Polyadenylate-binding protein 2	Arabidopsis thaliana
A0A096RLJ7	P49081	1116	98.21	0	Malate synthase, glyoxysomal	Zea mays
A0A096RLG5	O48844	1541	77.1	0	26S proteasome non-ATPase regulatory subunit 1 homolog A	Arabidopsis thaliana
A0A096RKQ9	B8XCH5	825	54.43	0	Protein QUIRKY	Arabidopsis thaliana
A0A096RJ02	Q39048	92.4	39.31	5e-21	Protein ECERIFERUM 1	Arabidopsis thaliana
A0A096RIV3	O23144	375	43.81	2e-122	Proton pump-interactor 1	Arabidopsis thaliana
A0A096RIT5	Q9FQA3	213	47.56	3e-69	Glutathione transferase GST 23	Zea mays
A0A096RI75	Q8W2B7	332	44.73	2e-109	DIMBOA UDP-glucosyltransferase BX8	Zea mays
A0A096RHT9	F4J5S1	1481	61.37	0	Clustered mitochondria protein	Arabidopsis thaliana
A0A096RHG9	Q7XZF7	1496	86.24	0	Probable DNA gyrase subunit A, chloroplastic/mitochondrial	Oryza sativa subsp. japonica
A0A096RGR3	Q39176	112	58.82	3e-31	Lipid transfer protein EARLI 1	Arabidopsis thaliana
A0A096RGJ0	P23993	194	93.14	8e-65	Photosystem I reaction center subunit XI, chloroplastic	Hordeum vulgare
A0A096RF87	P33679	254	56.39	5e-86	Zeamatin	Zea mays
A0A096REY9	Q00531	289	59.43	2e-94	60 kDa jasmonate-induced protein	Hordeum vulgare
A0A096RCF3	P52894	914	90.66	0	Alanine aminotransferase 2	Hordeum vulgare
A0A096RBS9	Q8L493	295	55.6	2e-99	D-amino-acid transaminase, chloroplastic	Arabidopsis thaliana
A0A096RAG1	P16243	1212	95.28	0	NADP-dependent malic enzyme, chloroplastic	Zea mays
A0A096R8F6	O49485	924	81.77	0	D-3-phosphoglycerate dehydrogenase 1, chloroplastic	Arabidopsis thaliana
A0A096R6P3	Q9SJD4	1022	69.63	0	Long chain acyl-CoA synthetase 8	Arabidopsis thaliana
A0A096R5U0	Q5VRJ8	276	86.18	8e-96	Peroxisomal membrane protein 11-5	Oryza sativa subsp. japonica
A0A096R4L0	Q6KAJ4	1472	96.71	0	DNA replication licensing factor MCM5	Oryza sativa subsp. japonica
A0A096R3I5	P25866	270	86.18	6e-95	Ubiquitin-conjugating enzyme E2 2	Triticum aestivum
A0A096R2T2	Q0INM3	1326	82.69	0	Beta-galactosidase 15	Oryza sativa subsp. japonica
A0A096R091	Q07078	1272	96.42	0	Heat shock protein 81-3	Oryza sativa subsp. japonica
A0A096R076	O22860	124	93.65	2e-39	60S ribosomal protein L38	Arabidopsis thaliana
A0A096QZB7	O80934	439	80.23	4e-157	Uncharacterized protein At2g37660, chloroplastic	Arabidopsis thaliana
A0A096QY94	P40619	133	65.42	2e-41	HMG1/2-like protein	Ipomoea nil
A0A096QVF6	Q6F353	1368	95.2	0	DNA replication licensing factor MCM6	Oryza sativa subsp. japonica
A0A096QTZ2	Q5I7K3	71.2	91.43	7e-19	40S ribosomal protein S29	Triticum aestivum
A0A096QSC1	B9RAJ0	522	73.49	0	Probable aspartyl aminopeptidase	Ricinus communis
A0A096QRS4	Q9SII9	513	57.35	1e-178	Ubiquitin domain-containing protein DSK2a	Arabidopsis thaliana
A0A096QRL6	Q39085	724	81.93	0	Delta(24)-sterol reductase	Arabidopsis thaliana
A0A096QPC4	Q75LJ3	406	86.25	6e-143	Electron transfer flavoprotein subunit alpha, mitochondrial	Oryza sativa subsp. japonica
A0A096QP97	O23144	371	42.9	6e-121	Proton pump-interactor 1	Arabidopsis thaliana
A0A096QMR5	Q93WI9	332	89.14	2e-118	Protein HEADING DATE 3A	Oryza sativa subsp. japonica
A0A096QM68	A8IR43	164	41.28	6e-48	Ribosome biogenesis protein WDR12 homolog	Chlamydomonas reinhardtii
A0A096QM08	Q9SKR2	777	68.14	0	Synaptotagmin-1	Arabidopsis thaliana
A0A096QLR8	Q9SX78	255	41.64	2e-83	Probable carboxylesterase 2	Arabidopsis thaliana
A0A096QKY7	Q9SDG8	223	74.23	7e-69	Protein argonaute 4A	Oryza sativa subsp. japonica
A0A096QKY6	Q7Y0E8	889	75.61	0	Probable nucleoredoxin 1-1	Oryza sativa subsp. japonica
A0A096QKB1	Q96510	357	56	8e-124	Peroxidase 35	Arabidopsis thaliana
A0A096QI82	Q9T042	90.5	31.66	2e-20	Protein disulfide-isomerase 5-4	Arabidopsis thaliana
A0A096QI12	C0PF72	900	96.77	0	Arginine biosynthesis bifunctional protein ArgJ, chloroplastic	Zea mays
A0A096QHZ1	P37219	74.7	68.66	6e-17	Abscisic stress-ripening protein 2	Solanum lycopersicum
A0A096QG86	Q39221	169	49.2	3e-49	SEC12-like protein 2	Arabidopsis thaliana
A0A096QFK1	Q9FZA2	64.3	37.36	3e-12	Non-classical arabinogalactan protein 31	Arabidopsis thaliana
A0A096QEA9	Q0E0Q3	1392	80.65	0	Poly [ADP-ribose] polymerase 3	Oryza sativa subsp. japonica
A0A096QDH2	Q41745	602	100	0	1-acyl-sn-glycerol-3-phosphate acyltransferase PLS1	Zea mays
A0A096QCL2	P22180	1745	90.59	0	Plasma membrane ATPase 1	Solanum lycopersicum
A0A096QBX8	C0LGQ9	1237	61.34	0	Probable LRR receptor-like serine/threonine-protein kinase At4g20940	Arabidopsis thaliana
A0A096QAR9	Q08047	1658	99.5	0	Starch branching enzyme Iib	Zea mays
A0A096QA90	P0DM58	176	31.55	1e-45	DIS3-like exonuclease 2	Arabidopsis thaliana
A0A096QA17	Q1PF50	616	63.57	0	Probable serine protease EDA2	Arabidopsis thaliana
A0A096Q9B1	Q0WV90	1816	76.63	0	Topless-related protein 1	Arabidopsis thaliana
A0A096Q8H7	Q9LTT9	1123	46.56	0	Varicose-related protein	Arabidopsis thaliana
A0A096Q7C0	P45633	407	96.06	7e-147	60S ribosomal protein L10	Zea mays
A0A096Q704	B6DMK2	289	30.1	2e-79	ATP-dependent DNA helicase MER3 homolog	Oryza sativa subsp. japonica
A0A096Q6H7	Q6H6D2	573	92.38	0	Porphobilinogen deaminase, chloroplastic	Oryza sativa subsp. japonica
A0A096Q6D8	A2WPN7	102	38.78	8e-28	Salt stress-induced protein	Oryza sativa subsp. indica
A0A096Q4Q2	F4HQD4	1207	70.27	0	Heat shock 70 kDa protein 15	Arabidopsis thaliana
A0A096Q2E4	Q7XKE9	233	79.55	3e-77	Clathrin light chain 1	Oryza sativa subsp. japonica
A0A096Q1Z5	Q9FLX7	227	67.61	4e-77	Probable NADH dehydrogenase [ubiquinone] 1 alpha subcomplex subunit 5, mitochondrial	Arabidopsis thaliana
A0A096Q1F7	Q9M1H3	980	67.25	0	ABC transporter F family member 4	Arabidopsis thaliana
A0A096Q178	O24303	122	35.64	2e-29	Protein TIC110, chloroplastic	Pisum sativum
A0A096PZ84	Q9FPT1	1892	81.48	0	Ubiquitin carboxyl-terminal hydrolase 12	Arabidopsis thaliana
A0A096PZ61	Q02921	88.2	62.22	5e-24	Early nodulin-93	Glycine max
A0A096PYW6	Q9SU25	390	59.5	9e-131	Transcription initiation factor IIF subunit alpha	Arabidopsis thaliana
A0A096PYV4	P0C031	277	92.11	1e-97	Ubiquitin-NEDD8-like protein RUB2	Oryza sativa subsp. japonica
A0A096PYB4	Q9SZ11	736	50.46	0	Glycerophosphodiester phosphodiesterase GDPDL3	Arabidopsis thaliana
A0A096PXJ8	F4IIU4	1892	62.16	0	187-kDa microtubule-associated protein AIR9	Arabidopsis thaliana
A0A096PWY5	Q94JX5	252	62.43	7e-77	LIM domain-containing protein WLIM1	Arabidopsis thaliana
A0A096PVR0	Q9FJH6	1021	85.3	0	ABC transporter F family member 1	Arabidopsis thaliana
A0A096PVL7	Q9S7Y7	1278	67.41	0	Alpha-xylosidase 1	Arabidopsis thaliana
A0A096PVE7	O48850	333	89.53	4e-117	Vesicle-associated membrane protein 725	Arabidopsis thaliana
A0A096PUP5	Q7XTS4	1310	73.12	0	Protein argonaute 2	Oryza sativa subsp. japonica
A0A096PUL1	Q93YZ7	639	75.36	0	Acetolactate synthase small subunit 2, chloroplastic	Arabidopsis thaliana
A0A096PUE2	P25866	213	99.02	6e-73	Ubiquitin-conjugating enzyme E2 2	Triticum aestivum
A0A096PTF5	P80608	538	100	0	Cysteine synthase	Zea mays
A0A096PT00	Q8LPU5	1768	100	0	DNA (cytosine-5)-methyltransferase 3	Zea mays
A0A096PR69	P23444	163	95.83	1e-49	Histone H1	Zea mays
A0A096PH50	P15590	639	80.11	0	Globulin-1 S allele	Zea mays
