# Supplementary material for: Proteomic analysis of maize grain development using iTRAQ reveals temporal programs of diverse metabolic processes
Source: BMC Plant Biol. 2016 Nov 4;16:241. doi: 10.1186/s12870-016-0878-1 (PMC5095984; doi:10.1186/s12870-016-0878-1)
Supplement: Additional file 4: — The DEPs were allocated to functional categories and cluster membership (XLSX 166 kb) [file 12870_2016_878_MOESM4_ESM.xlsx]

## Sheet: Sheet1
Additional file 4: The DEPs were allocated to functional categories and cluster membership. The functional category was obtained from the molecular functions listed on UniProt, and followed the scheme for functional category classification used for proteins in rice seeds (Xu et al., 2008). Clusters were generated using Gene Cluster 3.0 and was used to determine the number of cluster to which a DE…
01 Metabolism
01.01 Carbohydrate metabolism		Description	3 DAP	5 DAP	10 DAP	15 DAP	20 DAP	30 DAP	40 DAP	50 DAP	ANOVA	Cluster
	A0A096TBV3	Alpha-galactosidase*	1	2.08	1.56133	1.23333	1.409	1.91433	1.81567	1.859	6.12e-61	4
	A0A096TRE5	Probable alpha-glucosidase Os06g0675700*	1	1.25	1.098	1.24	2.05867	2.768	3.08467	3.40167	4.69e-287	2
	B6SJ37	Acylphosphatase	1	1.38	1.0445	1.106	1.36	1.7765	1.5355	1.7185	2.76e-18	2
	C0PIH6	Aldose 1-epimerase	1	1.08	1.02267	1.22133	1.539	2.02367	1.82567	2.05633	4.48e-32	2
	E9JVD4	Aldose reductase	1	1.23	1.075	1.004	1.1555	1.637	3.7875	4.8145	8.22e-63	3
	B6TNN5	Alpha-galactosidase	1	1.8065	1.388	1.1975	1.474	1.382	1.4005	1.387	0.000311475	4
	B6UDH2	Alpha-L-fucosidase 2	1	2.26	3.6155	2.52	2.278	1.632	1.5665	1.457	3.5e-17	1
	P55005	Beta-amylase	1	1.17	1.17633	1.23367	1.33467	1.302	1.49033	1.61333	1.62e-17	1
	A0A096R2T2	Beta-galactosidase 15*	1	1.706	1.766	1.0315	1.184	1.4855	1.6145	2.985	0.000143857	4
	B8A1R1	Beta-glucosidase	1	0.855	1.0795	0.886	0.959	0.756	0.6755	0.6265	9.9e-06	0
	A0A096RZG9	Beta-hexosaminidase 3*	1	0.7835	0.8265	0.8055	0.7345	0.661	0.7715	0.974	0.000107806	0
	K7VF13	Cytosolic endo-beta-N-acetylglucosaminidase 1*	1	1.699	1.436	1.1005	1.242	1.2835	1.1715	1.211	0.0454651	4
	A0A096RBS9	D-amino-acid transaminase, chloroplastic*	1	1.57	1.2955	1.1765	1.662	1.6195	1.776	2.012	1.4e-21	4
	B6TRR5	Formate dehydrogenase 1	1	0.88	1.036	1.45367	1.66667	1.45733	1.371	1.399	1.14e-43	1
	A0A096TE65	GDP-L-galactose phosphorylase 2*	1	1.02	1.1115	1.4725	1.5505	1.365	1.279	1.396	1.1e-07	1
	B6UBU1	Glucan endo-1,3-beta-glucosidase 3	1	1.365	0.8965	0.7605	0.843	1.1135	1.288	1.5735	0.00299171	4
	B6TRK2	Glucan endo-1,3-beta-glucosidase 3	1	1.01	0.9575	1.439	1.9	2.4125	2.66	3.4995	6e-18	2
	O81189	Invertase	1	1.51	2.526	2.777	2.773	2.26733	1.72867	1.65833	3.87e-45	1
	K7U1M0	L-gulonolactone oxidase 2*	1	1.74	2.13167	1.72333	1.88367	1.37033	1.248	1.23967	2.57e-23	1
	A0A096RLJ7	Malate synthase, glyoxysomal*	1	1.25	1.15833	1.07733	1.43367	1.702	1.87833	2.31267	8.6e-53	2
	K7VCQ4	Malic enzyme	1	1.21	0.9575	0.952	1.246	1.633	1.464	1.7165	2.77e-13	2
	B6T7E0	Non-cyanogenic beta-glucosidase	1	0.649	0.970667	0.806333	0.908667	0.677333	0.720667	0.821	0.018478	0
	B4FR89	Phosphomannomutase	1	1.2375	1.076	0.9515	0.9365	1.4115	1.749	2.376	0.000562692	2
	C0HFR6	Probable alpha,alpha-trehalose-phosphate synthase [UDP-forming] 7*	1	1.6	1.2735	1.1205	1.314	1.3865	1.263	1.378	6.3e-05	4
	B4F8R5	Probable beta-D-xylosidase 7*	1	0.952	0.757	0.534667	0.638	1.10633	1.45833	1.621	0.000554862	2
	B6U0P4	RHM1	1	1.05	0.942333	0.865333	0.814333	0.696667	0.682	0.656667	2.93e-16	0
	B6TFE4	Ribokinase	1	1.606	1.178	1.0465	1.1675	1.3095	1.532	1.1405	0.00742222	4
	B6TEC1	Sorbitol dehydrogenase	1	1.1	1.19567	2.61467	3.602	3.595	3.568	2.972	1.63e-295	1
	Q0QWI2	Sorbitol dehydrogenase	1	0.878	1.056	4.719	6.8105	5.7375	6.119	4.9525	1.58e-76	2
	B6UBW7	Stachyose synthase	1	2.9335	1.306	1.23	1.254	1.5	1.4255	1.3715	0.00209761	4
	A0A096TIE6	UDP-glycosyltransferase 708A6*	1	1.39	1.738	1.14433	0.966333	0.892333	0.775	0.800667	4.25e-29	0
	K7UEK4	UDP-N-acetylglucosamine diphosphorylase 1*	1	2.898	2.074	1.2415	1.5945	2.034	1.3015	1.481	0.0222835	4
1.02 Starch synthesis
	B6U1D7	Sucrose synthase	1	1.09	1.12067	2.169	2.57367	1.44767	1.384	1.401	2.73e-31	1
	C0P6F8	Sucrose synthase	1	0.954	1.10233	1.16167	1.16533	0.825333	0.652	0.646	2.8e-164	0
	K7VDR8	Sucrose synthase	1	1.12	1.151	1.69833	1.792	2.156	1.839	2.037	2.59e-102	1
	Q93WS3	Sucrose synthase	1	1.03	1.02667	1.41333	1.83267	1.721	1.58767	1.78533	2.4e-114	1
	A0A096TRM8	Glucose-1-phosphate adenylyltransferase large subunit 1, chloroplastic/amyloplastic*	1	1.26	1.16267	2.26233	2.05733	2.08433	1.59933	1.562	1.88e-52	1
	D3YKV1	Glucose-1-phosphate adenylyltransferase	1	1.32	1.17933	2.84467	3.36633	3.17733	2.67233	2.22633	1.03e-53	1
	Q3SAE3	Glucose-1-phosphate adenylyltransferase	1	1.07	1.10567	3.943	4.857	3.48667	2.731	2.42933	1.34e-46	1
	Q947B9	Glucose-1-phosphate adenylyltransferase	1	1.66	1.1285	1.7285	2.063	2.0795	1.581	1.606	2.28e-10	1
	P55241	Glucose-1-phosphate adenylyltransferase large subunit 1, chloroplastic/amyloplastic	1	1.1	1.02267	2.28233	4.06267	1.693	2.45933	1.72033	4.73e-29	1
	A0A096SE19	Adenine nucleotide transporter BT1, chloroplastic/amyloplastic/mitochondrial*	1	1.235	1.18567	2.875	3.31933	2.74733	2.17267	2.33533	0	1
	A7KRJ0	Granule-bound starch synthase I	1	1.48	1.2315	1.452	2.017	2.322	2.501	2.6125	4.05e-21	2
	P04713	Granule-bound starch synthase I, chloroplastic/amyloplastic	1	1.26333	1.12567	2.10467	3.86367	3.47367	4.44633	4.431	0	2
	B6U167	Granule bound starch synthase IIa precursor	1	0.719	0.552667	0.544	0.615	0.637	0.760667	0.878	1.61e-08	0
	O49064	Soluble starch synthase I, chloroplastic/amyloplastic	1	1.54733	1.163	1.59533	2.14233	1.757	1.53867	1.62467	0.00201302	1
	K7VRT7	Soluble starch synthase I, chloroplastic/amyloplastic	1	1.21	0.835	1.834	2.586	2.067	1.9305	2.1025	1.83e-11	1
	K7TZK1	Soluble starch synthase III	1	2.19	1.32133	1.534	1.79833	2.055	1.58767	2.355	5.63e-46	4
	Q6RG16	Soluble starch synthase IIa, chloroplastic/amyloplastic	1	0.992	1.035	1.76367	1.97233	1.54667	1.59	1.541	4.48e-44	1
	A0A096QAR9	Starch branching enzyme IIb*	1	1.84	1.47167	2.65033	3.063	1.983	1.90033	2.17467	1.26e-106	1
	Q7Y1Q8	Starch branching enzyme IIb	1	2.41	1.421	1.89033	2.24867	1.76633	1.41433	2.14033	1.26e-15	1
	Q84P36	Starch branching enzyme IIb	1	1.84	1.56867	6.44433	8.28867	3.96967	3.67467	3.338	1.89e-07	1
	Q84QF6	Starch branching enzyme IIb	1	1.11	1.2715	1.581	1.975	3.033	1.5545	2.548	9.49e-14	2
	B5AMJ9	Alpha-1,4 glucan phosphorylase	1	1.05	1.06	2.16533	2.00167	1.597	1.42367	1.41333	9.19e-167	1
	B6U0X5	Isoamylase I	1	1.21	1.066	2.705	2.351	1.65833	1.34533	1.25667	2.4e-11	1
01.03 Glycolysis
	A0A096TA12	2,3-bisphosphoglycerate-independent phosphoglycerate mutase*	1	1.42	1.426	1.666	1.7	1.4255	1.33	1.3215	8.6e-05	1
	B6TGG2	2,3-bisphosphoglycerate-independent phosphoglycerate mutase	1	1.14	1.182	1.5825	1.5465	1.1655	1.125	1.157	1.04e-11	1
	C0HHU2	2,3-bisphosphoglycerate-independent phosphoglycerate mutase*	1	0.876333	1.10767	1.57233	1.508	1.236	1.171	1.005	0.0109734	1
	P26301	Enolase 1	1	1.12867	1.23	1.86833	1.85533	1.617	1.68	1.54067	0	1
	B6TP93	Fructokinase-2	1	2.92	1.84933	0.783667	0.754333	0.858667	0.943667	1.11533	1.36e-12	4
	B6TPJ8	Fructokinase-2	1	0.978	0.924333	0.747	0.615333	0.658	0.600667	0.69	4.46e-20	0
	B6TB29	Fructokinase-2	1	1.01	1.14067	0.983	0.769	0.684	0.657333	0.812333	7e-12	0
	K7UVD2	Fructose-1,6-bisphosphatase, cytosolic	1	1.22	1.4145	1.269	1.8125	1.8785	2.0355	2.3905	3.82e-23	2
	B4FWP0	Fructose-bisphosphate aldolase	1	0.822	1.152	1.36967	1.56567	1.37267	1.462	1.23367	7.87e-59	1
	B4FAL9	Fructose-bisphosphate aldolase	1	1.24	1.36367	1.546	1.69533	1.54667	1.518	1.40133	1.17e-70	1
	P49105	Glucose-6-phosphate isomerase, cytosolic	1	1.05	1.33467	1.73333	1.68367	1.391	1.37167	1.40633	7.93e-104	1
	Q6LBU9	Glyceraldehyde-3-phosphate dehydrogenase	1	1.99	1.265	0.94	1.2435	1.466	2.0465	1.9295	4.14e-28	4
	A0A096T094	Glyceraldehyde-3-phosphate dehydrogenase 3, cytosolic*	1	1.15	1.56467	3.469	3.13733	1.80533	1.773	1.63533	5.6e-218	1
	P93804	Phosphoglucomutase, cytoplasmic 1	1	0.877	1.01333	1.476	1.516	1.01467	1.02767	0.986	3.32e-07	1
	P93805	Phosphoglucomutase, cytoplasmic 2	1	1.04	1.03867	1.74167	1.59967	1.337	1.38667	1.362	5.92e-23	1
	Q84JX6	Phosphoglycerate kinase	1	1.04	1.17967	1.568	1.39067	1.31733	1.42567	1.212	4.8e-26	1
	B6SGB6	Pyrophosphate--fructose 6-phosphate 1-phosphotransferase alpha subunit	1	1.06	0.967333	0.748	0.696667	0.677667	0.612333	0.648333	2.53e-80	0
	B4FQM2	Pyrophosphate--fructose 6-phosphate 1-phosphotransferase beta subunit	1	0.855	1.11533	1.556	1.467	1.127	1.02633	0.966667	0.000169804	1
	B4FAE6	Pyrophosphate--fructose 6-phosphate 1-phosphotransferase subunit alpha*	1	1.03	1.4175	1.6555	1.7715	1.325	1.078	1.1385	3.63e-22	1
	B6TII5	Pyruvate kinase	1	0.845	0.927	0.734	0.766333	0.694667	0.606667	0.626333	2.33e-85	0
	B4FHH4	Triosephosphate isomerase	1	1.12	1.18833	1.35167	1.60733	1.37633	1.492	1.55633	2.53e-77	1
	B6SIG5	Triosephosphate isomerase	1	1.35	1.4885	1.609	1.973	1.621	3.139	2.6725	1.94e-48	2
	C0PE24	Triosephosphate isomerase	1	0.968	1.02033	1.22333	1.65567	1.89167	2.03467	1.924	1.63e-27	2
	B6SMQ5	Triosephosphate isomerase	1	1.19	1.5275	1.904	2.0735	1.534	1.495	1.6165	1.4e-95	1
01.04 Pyruvate dehydrogenase complex
	A0A096TXA8	Dihydrolipoyl dehydrogenase 1, mitochondrial*	1	0.948	1.33433	1.44567	1.421	1.58333	1.457	1.445	7.35e-31	1
	K7US39	Dihydrolipoyl dehydrogenase	1	1.16	1.153	1.364	1.471	1.46733	1.61533	1.288	2.34e-43	1
	C0PHH5	Dihydrolipoyl dehydrogenase	1	0.987	1.058	1.502	1.664	1.5595	1.6255	1.5285	1.04e-28	1
	A0A096SBR4	Pyruvate dehydrogenase E1 component subunit alpha-1, mitochondrial*	1	0.81	0.9835	0.9845	0.9115	0.639	0.659	0.6195	2.77e-06	0
	B4FML9	Pyruvate dehydrogenase E1 component subunit alpha	1	1.07	1.1035	1.204	1.471	1.6625	1.6905	1.8985	3.97e-07	2
01.05 TCA pathway
	B6SRL2	Aconitate hydratase	1	1.04	1.07567	0.647667	0.454	0.439	0.442	0.495667	2.02e-38	0
	B4FN97	Isocitrate dehydrogenase [NADP]	1	0.819	1.01267	0.956	0.809667	0.652	0.555	0.601	9.29e-105	0
	B4FVH1	Malate dehydrogenase	1	1.09	1.05633	1.36333	1.544	2.17633	1.88133	2.025	7.1e-42	2
	B4FZU8	Malate dehydrogenase	1	1.12	1.017	1.375	1.313	1.51667	1.375	1.49033	6.78e-23	1
	Q08062	Malate dehydrogenase, cytoplasmic	1	1.14	1.32067	1.467	1.35567	1.566	1.502	1.42433	6.5e-92	1
	K7VCJ9	Phosphoenolpyruvate carboxylase, housekeeping isozyme*	1	0.859	0.969667	0.828333	0.795	0.698	0.641667	0.641667	1.37e-50	0
	A0A096TY66	Putative aconitate hydratase, cytoplasmic*	1	0.601	0.788667	0.676333	0.480333	0.369333	0.284	0.340333	2.53e-29	0
	B6UHS0	Succinate dehydrogenase subunit 5, mitochondrial*	1	0.724	0.913	1.0945	1.0655	1.627	1.61	1.704	8.03e-07	2
01.06 Alcoholic Fermetation
	Q43264	Alcohol dehydrogenase 1	1	1.11	1.307	1.79867	2.163	1.881	1.69333	1.92933	7.29e-129	1
	B6SUD1	Alcohol dehydrogenase 2	1	1.16	1.58533	1.78433	1.79933	1.49267	1.183	1.32633	1.2e-65	1
	B6T856	L-lactate dehydrogenase	1	0.808	0.779	0.6435	0.593	0.5485	0.6155	0.684	7.28e-37	0
	C0PLT2	Putative alcohol dehydrogenase superfamily protein	1	1.36	1.315	1.1845	1.471	1.506	1.4975	1.296	6.41e-14	1
	K7UXK5	Putative alcohol dehydrogenase superfamily protein	1	0.887	0.9255	0.6735	0.6145	0.528	0.535	0.5595	7.53e-65	0
	B6TXL9	Pyruvate decarboxylase isozyme 1	1	1.65	1.271	1.848	2.01833	1.41367	2.22267	1.901	2.4e-22	1
	C4J495	Pyruvate decarboxylase 1*	1	1.33	2.05767	2.206	1.79767	1.12767	1.73067	1.666	1.68e-07	1
01.07 Pentose phosphate pathway
	A0A096SF47	6-phosphogluconate dehydrogenase, decarboxylating 1*	1	0.916	0.914	0.780333	0.692667	0.566	0.588667	0.576667	3.06e-27	0
	Q9SBJ3	6-phosphogluconate dehydrogenase isoenzyme A	1	0.974	0.960667	0.887667	0.833333	0.640333	0.763667	0.743	1.63e-13	0
	B4FSV6	6-phosphogluconate dehydrogenase, decarboxylating	1	0.837	0.973	0.713333	0.582	0.54	0.505667	0.519333	2.16e-36	0
	B6U0H2	6-phosphogluconolactonase	1	1.25	1.96967	2.43933	2.544	2.01333	1.47633	1.561	8.92e-07	1
	B6TSB3	Glucose-6-phosphate 1-dehydrogenase	1	0.598	0.684333	0.574667	0.473333	0.451667	0.437	0.475667	1.07e-25	0
	C0PFX0	Glucose-6-phosphate 1-dehydrogenase	1	0.957	1.38167	1.11433	0.993667	0.877333	0.642	0.856667	0.0178599	0
	B4FRC9	Transaldolase 2	1	0.823	1.02067	0.801	0.783667	0.633667	0.521333	0.532	1.32e-29	0
01.08 Amino acid metabolism
	B6SH97	2-isopropylmalate synthase B	1	0.953	0.9805	1.4785	3.0835	1.4645	2.059	2.144	7.55e-08	1
	C0P8I4	2-isopropylmalate synthase B	1	1.21	1.06467	1.576	2.14433	1.83	1.737	1.79067	4.74e-55	1
	K7UB17	2-isopropylmalate synthase B	1	1.13	1.00667	1.271	1.521	1.302	1.44833	1.434	2.48e-40	1
	B6TN48	3-hydroxyisobutyryl-CoA hydrolase/ catalytic	1	1.52	1.32433	0.82	0.804333	0.755	0.731333	0.703333	1.35e-06	0
	A0A096UAZ3	3-isopropylmalate dehydratase small subunit 3*	1	1.22	1.14867	1.38867	1.66433	2.01533	2.03167	1.97067	2.3e-84	2
	B6TVD6	3-isopropylmalate dehydrogenase	1	1.28	1.162	1.659	1.723	1.38233	1.78267	1.18733	5.43e-06	1
	C0P5Y3	5-methyltetrahydropteroyltriglutamate--homocysteine methyltransferase 2*	1	0.919333	0.986	0.78	0.692667	0.650333	0.559667	0.594	0	0
	Q41768	Acetolactate synthase 1, chloroplastic	1	0.954	1.018	2.27267	2.47167	1.89633	1.589	1.664	3.87e-101	1
	B4G0C6	Acetolactate synthase 2, chloroplastic*	1	0.945	1.0295	2.6295	2.0775	1.9865	2.6395	1.3525	7.78e-16	1
	A0A096PUL1	Acetolactate synthase small subunit 2, chloroplastic*	1	1.04	1.0785	1.9015	1.6975	1.14	1.1645	1.157	5.13e-10	1
	C0PHR4	Adenosylhomocysteinase	1	0.755	1.03433	0.954	0.806667	0.655667	0.609333	0.636667	1.01e-287	0
	B6TXZ8	Alanine aminotransferase 2	1	0.802	0.682	0.633333	0.658	0.672	0.636	0.774	1.88e-11	0
	A0A096RCF3	Alanine aminotransferase 2*	1	1.11	1.297	2.33233	2.25267	1.81	1.617	1.638	2.4e-168	1
	B4FG03	Alanine aminotransferase 2*	1	1.04	1.224	2.59033	2.14833	1.442	1.50433	1.12533	9.06e-16	1
	C0P9J6	Aminoaldehyde dehydrogenase 1	1	1.33	1.41967	1.34067	1.48467	1.443	1.487	1.68467	1.71e-06	1
	B6TME5	Aminotransferase, class IV family protein	1	0.932	0.844	0.8365	0.8475	0.6275	0.6785	0.719	7.68e-08	0
	A0A096SAJ8	Anthranilate synthase alpha subunit 1, chloroplastic*	1	1.77	1.191	1.771	1.616	2.004	1.5155	1.6465	6.55e-06	1
	B4FQ58	Arginase 1, mitochondrial*	1	1.06	1.049	1.085	1.415	1.637	1.6315	1.2205	4.11e-26	1
	A0A096QI12	Arginine biosynthesis bifunctional protein ArgJ, chloroplastic*	1	2.19	1.26167	0.917333	1.10233	1.27167	1.30167	1.186	7.77e-05	4
	B4FY98	Arogenate dehydrogenase 2, chloroplastic*	1	0.89	1.298	0.8925	0.8535	0.784	0.653	0.6715	2.39e-22	0
	B6T9H3	Asparate aminotransferase	1	0.697	0.823	1.079	0.9025	0.5765	0.6175	0.6045	1.39e-06	0
	B4FUH2	Aspartate aminotransferase	1	0.969	1.277	2.12633	2.17033	1.70733	1.529	1.65233	1.24e-303	1
	B4G195	Aspartate aminotransferase	1	0.783	0.9635	0.825	0.7485	0.619	0.53	0.5005	3.77e-14	0
	B6T9J4	Aspartate aminotransferase	1	1.07	1.22033	1.476	1.52267	1.403	1.53867	1.445	4.72e-30	1
	B8A0T6	Aspartate aminotransferase	1	1.06	1.228	2.16667	2.13833	1.814	1.71467	1.59433	1.62e-191	1
	B6TWW1	Aspartate-semialdehyde dehydrogenase	1	1.01	0.969333	1.303	1.37	1.46033	1.62033	1.37333	1.03e-40	1
	A0A096S9L4	Bifunctional aspartokinase/homoserine dehydrogenase 2, chloroplastic*	1	0.957	0.692	0.859	1.0795	2.9	1.624	2.628	0.0220642	2
	B4FAF1	Chorismate mutase 2*	1	1.8225	1.4815	0.827	0.918	0.7845	1.0765	0.6965	0.0328319	0
	B6TTW1	Cyanate hydratase	1	0.943	0.9915	1.1825	1.292	1.257	1.839	1.544	0.00274169	2
	A0A096PTF5	Cysteine synthase*	1	3.349	1.5445	0.797	1.1505	1.86	1.7865	1.49	0.00155099	4
	A0A096R8F6	D-3-phosphoglycerate dehydrogenase 1, chloroplastic*	1	0.913	1.24967	1.825	1.63833	1.41367	1.23133	1.22633	1e-16	1
	B4FWI4	D-3-phosphoglycerate dehydrogenase 2, chloroplastic*	1	0.834	0.655333	0.482667	0.430333	0.533667	0.533667	0.615	5.61e-33	0
	A0PFJ3	D-amino acid oxidase	1	1.57	1.247	1.1825	1.3465	1.4535	1.516	1.805	4.94e-26	4
	K7U891	Farnesylcysteine lyase*	1	1.15	0.9775	0.7525	1.0135	0.792	0.568	0.6435	5.85e-05	0
	B9TST3	Glutamate decarboxylase	1	1.04	1.065	0.616	0.588	0.635	0.708	0.8125	8.37e-16	0
	B4FUR6	Glycine cleavage system H protein 2, mitochondrial*	1	1.69	1.29967	1.69033	2.193	4.14933	4.32133	4.83733	2.07e-20	2
	C0PC62	Ketol-acid reductoisomerase, chloroplastic*	1	0.979	1.03067	1.592	1.442	1.28967	1.23833	1.21	6.61e-17	1
	K7U1S1	Lysine-ketoglutarate reductase/saccharopine dehydrogenase1	1	1.18	1.0585	1.1735	1.8325	1.715	1.2185	1.2715	1.22e-08	1
	B6TGE6	Omega-amidase, chloroplastic*	1	1.22	1.13867	1.26167	1.29333	1.209	1.457	1.64033	1.24e-45	1
	B6U4D6	Phenylalanine ammonia-lyase	1	1.47	1.697	1.117	0.934	0.8805	0.8255	0.8305	1.93e-23	0
	B6TUB8	Phospho-2-dehydro-3-deoxyheptonate aldolase 1	1	0.965	0.802667	0.643	0.619667	0.621667	0.551667	0.549333	5.38e-82	0
	B4FQQ1	Reactive Intermediate Deaminase A, chloroplastic*	1	1.15	0.960667	0.999667	1.17267	1.58333	1.47033	1.64433	2.67e-121	2
	B4FAD1	S-adenosylmethionine synthase	1	0.645	0.8255	0.8715	0.7605	0.811	0.6785	0.6565	3.99e-29	0
	B6T681	S-adenosylmethionine synthase	1	0.646	0.666	0.725	0.637667	0.614667	0.642333	0.670667	5.33e-08	0
	B6T7Q7	Serine hydroxymethyltransferase	1	0.945	1.066	0.942333	0.765333	0.658	0.764667	0.805667	1e-19	0
	B6TPP7	Threonine synthase	1	0.7015	0.686	0.7475	0.7255	0.6985	0.6605	0.656	0.00185291	0
	B6TMW7	Transaminase/ transferase isoform 1	1	1.06	1.197	1.432	1.53733	1.21967	1.178	1.14967	1.63e-40	1
	B2Y0K4	Tryptophan synthase alpha	1	1.16	1.02933	1.265	1.28867	1.518	1.26033	1.28733	4.12e-12	1
01.09 Nucleotides metabolism
	B6U0Z4	Adenine phosphoribosyltransferase 2	1	0.9	0.754667	0.631	0.571	0.575667	0.574333	0.551333	1.21e-21	0
	Q9XGC6	Adenosine kinase	1	0.879	1.11067	1.067	0.967333	0.772333	0.723333	0.666667	9.07e-61	0
	K7UH13	Adenosine kinase 2*	1	1.005	0.9535	1.511	1.313	0.988	1.2445	1.1425	0.0117399	1
	C0PM74	Adenylate kinase 4*	1	0.868	1.128	1.26167	1.347	1.74233	1.54833	1.50067	3.18e-65	1
	C4J093	Adenylate kinase 4*	1	0.782	1.03533	1.25267	1.536	1.90733	1.93333	1.825	1.7e-23	2
	O81395	Bifunctional dihydrofolate reductase-thymidylate synthase	1	0.784	0.768	0.901667	0.866667	0.760667	0.715667	0.625667	2.15e-07	0
	B6TJW3	Cytidine deaminase	1	1.22	1.1025	0.9415	1.016	1.361	1.482	1.5445	5.97e-06	4
	B4FK49	Nucleoside diphosphate kinase	1	0.925	1.038	1.54367	1.60133	1.667	2.06167	1.54867	3.53e-160	1
	B4G0R1	Nucleoside diphosphate kinase	1	0.813	1.059	1.216	1.36467	1.35933	1.45433	1.516	6.11e-14	1
	B6TKC5	Nucleoside diphosphate kinase	1	0.816	1.056	1.3425	1.256	1.3715	1.7615	1.6075	2.03e-30	1
	C0HHC4	Nucleoside diphosphate kinase	1	1.09	1.288	1.88167	2.246	2.411	2.72267	2.13467	4.68e-229	1
	A0A096UA28	Nucleoside diphosphate kinase IV, chloroplastic/mitochondrial*	1	0.811	1.0755	1.668	1.774	1.8815	2.554	2.171	4.06e-25	2
	C0PI09	Probable AMP deaminase*	1	1.8	1.101	0.7035	0.71	0.7055	0.54	0.6575	1.45e-05	0
	K7VAA1	Ribonucleoside-diphosphate reductase	1	0.726	0.799333	0.816667	0.693	0.704667	0.619	0.760667	8.42e-24	0
	B4FAZ9	Ribonucleoside-diphosphate reductase small chain	1	0.885	0.8965	0.8455	0.6275	0.714	0.79	0.526	0.000442887	0
	B4FM96	UMP-CMP kinase	1	1.24	1.471	1.473	1.7635	1.878	1.825	1.349	3.62e-07	1
	B4G0S0	Uridine 5'-monophosphate synthase*	1	1.56867	1.17667	0.999	1.00767	1.187	1.046	1.30467	0.00410288	4
01.10 Lipid and sterol metabolism
	B6UHC9	11-beta-hydroxysteroid dehydrogenase-like 5*	1	1.24	1.007	0.775	1.007	1.6575	1.8985	2.2425	4.8e-12	2
	A0A096QDH2	1-acyl-sn-glycerol-3-phosphate acyltransferase PLS1*	1	0.876	0.7285	0.9165	0.7025	0.651	0.5775	0.6295	3.34e-11	0
	B4FB47	24-methylenesterol C-methyltransferase 2*	1	0.72	0.625333	0.656667	0.552667	0.606333	0.727667	1.01033	6.86e-11	0
	B4FKZ5	3-ketoacyl-CoA synthase	1	3.3345	1.828	1.059	1.483	1.7675	1.4375	1.88	0.0121167	4
	C0HFG8	3-ketoacyl-CoA synthase	1	0.639	0.397333	0.285667	0.305333	0.363	0.394667	0.398333	1.05e-51	0
	B7ZZJ0	3-oxoacyl-[acyl-carrier-protein] synthase	1	1.1	1.10167	1.41733	1.666	1.425	1.51067	1.288	1.74e-17	1
	B4FYM0	Acetyl-CoA acetyltransferase, cytosolic 2	1	1.09	0.9865	1.093	1.5275	1.838	1.248	1.24	7e-06	1
	P93702	Acyl carrier protein	1	1.23	0.9445	1.4185	1.9025	2.3935	2.117	2.124	2.44e-89	2
	B4FWF4	Acyl carrier protein 3, chloroplastic*	1	2.03	1.518	1.775	3.2515	5.0525	5.2255	6.349	1.56e-77	3
	B4F8X3	Acyl-coenzyme A oxidase	1	2.136	1.322	0.836667	0.945333	1.29633	1.18767	1.39267	0.00840679	4
	B6SNC1	Acyl-desaturase	1	1.02	1.169	1.699	2.011	1.1465	1.213	1.141	1.44e-07	1
	B6UI69	Acyl-desaturase	1	1.06	2.0895	4.2175	3.6615	2.505	1.5935	1.282	5.03e-05	1
	C4J602	Allene oxide synthase 2*	1	0.791	0.8695	0.799	0.652	0.7055	0.65	0.8575	3.28e-66	0
	B4FXW5	ATP-citrate synthase alpha chain protein 2*	1	1.29	1.627	1.013	0.84	0.834333	0.704	0.818	7.13e-08	0
	O24478	B-keto acyl reductase	1	0.902	0.7135	0.6985	0.6745	0.653	0.626	0.578	1.1e-14	0
	B6SIJ0	Corticosteroid 11-beta-dehydrogenase isozyme 1	1	1.32	1.182	0.8385	1.1125	1.4545	1.9325	2.1375	3.73e-15	2
	B6SK46	Cupin family protein	1	1.12667	1.05067	1.092	1.55167	2.17767	7.39367	6.715	0	3
	A0A096QRL6	Delta(24)-sterol reductase*	1	0.737	0.7765	0.852	0.764	0.6955	0.6195	0.765	3.44e-17	0
	B4FVE3	Farnesyl pyrophosphate synthase*	1	1.033	0.9815	1.486	2.1545	2.437	1.4455	1.687	0.00777087	1
	C0HHC3	GDSL esterase/lipase At5g45910 *	1	1.27	1.81	2.22767	2.72467	2.54433	2.22533	1.932	8.92e-65	1
	B6TZ71	Glycerol kinase	1	1.9505	1.2195	0.6335	0.6315	0.7825	0.701	0.8645	0.00904886	4
	B6TCX0	Glycerol-3-phosphate acyltransferase 8	1	0.7975	0.6005	0.755	0.5945	0.675	0.731	0.5905	0.00321429	0
	K7V8K7	Glycerophosphodiester phosphodiesterase GDPD6*	1	1.2	1.1795	0.758	0.6245	0.4595	0.448	0.4705	1.35e-21	0
	A0A096PYB4	Glycerophosphodiester phosphodiesterase GDPDL3*	1	0.973	0.948	0.900667	0.835333	0.659	0.636	0.597	4.58e-98	0
	B4FFZ9	Lipoprotein	1	2.03	1.374	1.33233	2.171	3.85333	5.78033	5.89733	2.39e-207	3
	A1XCI0	Lipoxygenase	1	0.653	0.567	0.378667	0.336	0.346667	0.367667	0.361	1.07e-107	0
	B6U297	Lipoxygenase	1	2.01	1.25567	0.816667	0.791667	0.795333	0.738667	0.818333	2.4e-15	0
	B7ZZ50	Lipoxygenase	1	0.953	0.93	0.7205	0.641	0.62	0.5865	0.6065	1.65e-26	0
	Q8W0V2	Lipoxygenase	1	1.42	1.61833	1.056	1.11633	1.18033	1.29867	1.729	7.8e-41	4
	B7ZX64	Long chain acyl-CoA synthetase 1*	1	0.757	0.756	0.658333	0.550667	0.468333	0.473	0.439667	1.58e-47	0
	B8A2Z9	Long chain acyl-CoA synthetase 2*	1	1.06	0.814	0.72	0.6005	0.692	0.672	0.663	4.66e-15	0
	A0A096R6P3	Long chain acyl-CoA synthetase 8*	1	0.971	0.9265	0.7975	0.7495	0.6425	0.6755	0.643	1.59e-09	0
	K7ULX0	Long chain acyl-CoA synthetase 8*	1	0.957	1.047	0.754	0.7555	0.713	0.6595	0.8165	3.52e-14	0
	A1JUJ0	Myo-inositol phosphate synthase	1	1	1.17833	1.36467	1.83733	1.31933	1.49733	1.233	4.37e-19	1
	B6SIZ2	Oleosin	1	1.12	0.893333	1.05633	3.17667	6.257	7.03733	16.541	3.26e-49	3
	B6SI42	Oleosin	1	0.964	0.915667	1.70233	3.547	9.02367	10.9507	18.9053	5.01e-119	4
	B6TMT0	Oleosin Zm-I*	1	1.8	1.2275	1.409	2.287	5.373	7.6715	10.827	2.12e-114	3
	P21641	Oleosin Zm-II	1	1.11	0.954333	1.027	1.38	3.12433	4.30367	3.372	4.29e-21	3
	B6UGU4	Steroleosin	1	0.692	0.943	0.8825	0.977	1.449	1.921	2.6755	9.06e-09	2
	B4FKP4	Peroxygenase*	1	1.3	1.19667	1.34367	2.212	2.536	3.05633	3.31933	2.99e-66	2
	C4J9M8	Probable carboxylesterase 15*	1	0.568	0.4885	0.3095	0.336	0.3545	0.387	0.2605	2.55e-12	0
	A0A096T7J3	Probable carboxylesterase 15*	1	1.37	1.14333	1.18767	1.28933	1.57333	1.36567	1.34267	3.9e-10	4
	A0A096QLR8	Probable carboxylesterase 2*	1	1.25	1.14433	1.50567	1.50433	1.387	1.394	1.42267	1.2e-29	1
	B6SPX6	Probable peroxygenase 5*	1	1.6005	1.539	1.0435	1.0175	2.264	1.9845	1.9175	0.000552345	4
	A0A096RJ02	Protein ECERIFERUM 1*	1	1.09	1.01167	0.712333	0.621667	0.474	0.429	0.528	2.78e-20	0
	Q6QP44	Putative aminoalcoholphosphotransferase	1	1.06	0.7765	0.699	0.644	0.725	0.67	0.779	2.56e-06	0
	B4FAU9	Putative cytochrome P450 superfamily protein	1	0.987	1.31533	1.83667	1.35033	1.11833	0.895667	0.980667	0.0149779	1
	B4FQS9	Putative cytochrome P450 superfamily protein	1	0.841	1.10667	0.795	0.693	0.565667	0.531333	0.543	1.09e-14	0
	A7XZC6	S-adenosyl-L-methionine: phosphoethanolamine N-methyltransferase	1	0.575	0.587667	0.631667	0.471667	0.448333	0.391667	0.402333	6.24e-46	0
	B6T780	Saposin-like type B, region 1 family protein	1	0.684	1.04433	0.710667	0.591667	0.575667	0.538	0.454333	7.09e-14	0
01.11 Secondary metabolism
	B6TJ78	3-N-debenzoyl-2-deoxytaxol N-benzoyltransferase	1	1.18	1.67267	1.25167	1.092	0.957	0.844	0.869667	2.03e-06	0
	B6TQC0	3-N-debenzoyl-2-deoxytaxol N-benzoyltransferase	1	1.16	1.116	0.73	0.724	0.4665	0.5815	0.5375	7.3e-07	0
	B4FN54	3-oxo-Delta(4,5)-steroid 5-beta-reductase*	1	0.72	0.8385	0.983	0.954	0.7505	0.7605	0.6405	0.000773509	0
	W8T3P5	Aldehyde dehydrogenase 2-3	1	0.76	0.6895	0.7225	0.684	0.6875	0.6555	0.6345	3.17e-15	0
	B6THM4	Anthocyanidin 3-O-glucosyltransferase	1	1.18	1.04	0.7165	0.643	0.65	0.4745	0.724	5.07e-08	0
	B6TPP6	Anthranilate N-benzoyltransferase protein 1	1	1.5115	0.8765	0.6455	0.616	0.721	0.7385	0.7965	0.000354391	4
	B6TJA9	Chalcone-flavonone isomerase family protein	1	1.73	1.77633	0.754333	0.597667	0.623333	0.605	0.578667	2.56e-62	0
	B6SK22	Chalcone-flavonone isomerase family protein	1	1.54	2.10033	1.02633	0.664	0.572333	0.529333	0.549667	2.42e-09	0
	C0PCC1	Colorless2	1	3.75	2.00733	0.943333	0.925333	0.955	0.86	0.856667	0.00286415	4
	Q84TC2	DIBOA-glucoside dioxygenase BX6	1	1.17	0.732333	0.593333	0.674	0.791333	0.707667	0.708333	6.49e-28	0
	A0A096RI75	DIMBOA UDP-glucosyltransferase BX8*	1	1.44	1.359	2.11867	2.215	1.559	1.32933	1.44833	5.37e-11	1
	P49353	Farnesyl pyrophosphate synthase	1	1.12	1.22933	1.88067	2.25	1.985	1.71467	1.75633	2.67e-153	1
	A1YHR5	Flavin monooxygenase	1	1.41	1.2195	2.4405	2.1865	2.105	2.2865	1.7575	6.41e-19	1
	B6SRY5	Hydroquinone glucosyltransferase	1	0.843	0.8055	0.573	0.561	0.346	0.348	0.304	1.36e-15	0
	B4FD74	Isoflavone reductase homolog IRL*	1	1.5825	2.966	1.2685	1.207	1.23	1.187	1.16	0.00319688	0
	A0A096RQS3	Isopentenyl-diphosphate Delta-isomerase I*	1	1.09	1.089	1.583	1.53433	1.104	1.054	0.983333	9.5e-05	1
	B6SI41	Leucoanthocyanidin dioxygenase	1	1.25	1.17167	1.495	1.6	1.40467	1.40967	1.35933	4.73e-40	1
	C0P937	Linolenate hydroperoxide lyase, chloroplastic*	1	2.5275	1.822	1.283	1.35	1.7825	1.9485	2.651	0.00365652	4
	Q9SE94	Methylenetetrahydrofolate reductase 1	1	0.797	0.988	0.836667	0.747333	0.642333	0.621	0.671333	4.43e-127	0
	A0A096Q6H7	Porphobilinogen deaminase, chloroplastic*	1	1.01	0.9575	0.7675	0.77	0.8395	0.645	0.5835	1.19e-08	0
	B4FQP4	Probable 4-coumarate--CoA ligase 3*	1	1.50133	1.52933	1.07733	1.078	1.169	1.388	1.43533	0.0253985	4
	B4F987	Probable sarcosine oxidase *	1	1.67	1.23133	3.86667	5.258	4.46467	4.62367	3.319	6.84e-16	1
	A0A096TLC9	Probable thiamine biosynthetic bifunctional enzyme, chloroplastic*	1	1.22	1.0585	0.941	1.02	1.1905	2.035	1.981	4.06e-05	2
	B6TIK6	Sarcosine oxidase	1	1.21	1.07167	1.24633	1.50267	1.37367	1.335	1.19667	4.44e-06	1
	B6TY34	Strictosidine synthase	1	0.931	1.08033	0.852667	0.757667	0.524667	0.51	0.515	2.34e-85	0
	Q41739	Thiamine thiazole synthase 2, chloroplastic	1	1.01	0.828333	0.849667	0.859667	1.532	1.46633	1.83233	1.53e-23	2
02 Protein synthesis and destination
02.01 Protein synthesis
	P25460	40S ribosomal protein S11	1	0.536	0.857333	1.017	0.847667	0.827667	0.561	0.633667	1.42e-36	0
	B6SKZ9	40S ribosomal protein S12	1	0.909	1.07333	1.354	1.44567	1.61433	1.84833	1.493	3.1e-63	1
	B4FGC8	40S ribosomal protein S12	1	0.971	1.21667	1.595	1.60033	1.96433	2.03367	1.69267	4.26e-115	1
	B6SGF1	40S ribosomal protein S12	1	1.06	1.1125	1.273	1.3215	1.7875	1.8515	1.577	3.5e-18	2
	B4FKA4	40S ribosomal protein S14	1	1.29	1.064	1.20867	1.78933	1.68267	1.623	1.29733	1.48e-07	1
	B4FQ61	40S ribosomal protein S15a	1	0.662	0.733	1.0715	0.8705	0.799	0.646	0.6895	1.73e-06	0
	B6TG61	40S ribosomal protein S16	1	0.776	0.897	0.859667	0.748333	0.724333	0.59	0.609333	5.03e-34	0
	B4FID1	40S ribosomal protein S17-4*	1	0.7	1.00867	1.02	0.893	0.842	0.64	0.702333	5.05e-07	0
	B4FUS2	40S ribosomal protein S18	1	0.735	0.916	0.989333	0.757	0.721667	0.52	0.452	2.74e-18	0
	B4G286	40S ribosomal protein S18	1	0.66	0.898333	0.928667	0.637333	0.685	0.574667	0.564	1.12e-40	0
	B4FD90	40S ribosomal protein S19	1	1.01	1.192	1.23133	1.249	1.573	1.28733	1.65933	3.67e-26	1
	B6TNR8	40S ribosomal protein S2	1	0.707	0.839	0.979333	0.784	0.738667	0.638667	0.562667	8.46e-55	0
	B6T8K2	40S ribosomal protein S20	1	0.631	0.950667	1.148	1.18167	1.74967	1.52867	1.58333	3.01e-30	2
	A0A096SWH4	40S ribosomal protein S20*	1	0.545	0.936667	1.092	0.985667	1.18233	1.16467	0.972667	0.00131494	1
	C0HIC4	40S ribosomal protein S21	1	1.11	1.07833	1.02667	1.15067	2.31833	1.86367	2.03867	6.45e-39	2
	B6TQZ0	40S ribosomal protein S24	1	0.588	0.881333	0.988667	0.805333	0.748333	0.622667	0.600667	6.77e-09	0
	B6SYW0	40S ribosomal protein S26	1	1.47	1.063	0.899	1.293	1.081	2.1535	2.602	0.000622399	2
	B4FEE7	40S ribosomal protein S26	1	0.6245	0.8905	1.0245	0.7205	1.1215	1.073	1.8475	0.00439862	2
	B6SIP4	40S ribosomal protein S26	1	0.709	0.768	0.792667	0.792	0.896333	1.38567	1.70467	0.0131097	2
	B4FW18	40S ribosomal protein S28	1	0.792	0.793333	0.885	0.957333	1.51467	1.33433	1.17667	1.16e-12	2
	A0A096QTZ2	40S ribosomal protein S29*	1	0.745	0.9695	1.087	1.129	2.552	1.445	2.771	1.47e-06	2
	B6TB97	40S ribosomal protein S3	1	0.784	1.074	1.16433	0.883333	0.805667	0.631	0.991667	1.82e-09	0
	B6SLI1	40S ribosomal protein S30	1	0.65	0.971	1.04667	0.883333	1.14533	0.616	0.680667	1.93e-17	0
	B6T834	40S ribosomal protein S3a	1	0.903	1.038	1.392	1.28733	1.31233	1.49233	1.981	2.56e-07	1
	B4FAV3	40S ribosomal protein S3a	1	0.666	0.953	1.34233	1.00667	0.803333	0.648667	0.763667	4.77e-07	0
	B6UG10	40S ribosomal protein S3a	1	1.4	1.21633	1.41133	1.313	1.64333	1.31	1.413	4.91e-08	1
	O22453	40S ribosomal protein S4	1	0.615	0.771667	0.966667	0.747667	0.667333	0.691667	0.774667	1.29e-07	0
	B6T4E7	40S ribosomal protein S6	1	0.767	1.0655	1.277	1.041	0.9655	0.6145	0.682	2.1e-06	0
	C0PCV2	40S ribosomal protein S8	1	0.652	0.977333	1.164	0.902333	0.790333	0.676333	0.611667	9.58e-36	0
	B6SZS2	40S ribosomal protein S9	1	0.627	0.840667	1.07433	0.854667	0.697667	0.517667	0.538667	4.92e-14	0
	A0A096REY9	60 kDa jasmonate-induced protein *	1	1.5065	1.204	1.18	1.086	1.156	1.5775	1.297	0.000156244	4
	B4FUA9	60 ribosomal protein L14	1	0.565	0.805	0.794	0.657333	0.660333	0.587	0.577667	1.53e-47	0
	B4FUB4	60S acidic ribosomal protein P1	1	0.885	0.792	0.872	0.839333	0.677	0.657333	0.641667	1.14e-08	0
	B6T1K2	60S acidic ribosomal protein P1	1	0.67	0.808667	0.864333	0.982333	0.878333	0.874	0.468333	6.15e-05	0
	B4FI88	60S acidic ribosomal protein P2A	1	1.09	0.911	1.26167	1.25933	1.361	1.45867	1.52933	4.6e-15	1
	P46252	60S acidic ribosomal protein P2A	1	0.928	0.979333	1.60067	1.41467	1.25067	1.621	1.26533	2.13e-14	1
	A0A096THK1	60S acidic ribosomal protein P3*	1	1.17	1.00933	1.15733	1.17333	1.63433	1.89633	2.15833	7.26e-40	2
	A0A096Q7C0	60S ribosomal protein L10*	1	0.778	0.969	1.0855	0.8935	0.8255	0.431	0.501	3.22e-97	0
	C0PK59	60S ribosomal protein L11*	1	0.869	0.818667	0.948667	0.814667	0.844	0.684333	0.597667	7.72e-21	0
	B4FGL9	60S ribosomal protein L11-1	1	0.844	0.962333	1.00667	0.899	0.741667	0.595333	0.66	8.57e-40	0
	B4FRM7	60S ribosomal protein L12	1	0.642333	0.839667	1.06367	1.12033	1.22	1.116	1.05267	0.00606594	1
	B4FWR7	60S ribosomal protein L13	1	0.629	0.913333	1.138	0.735	0.837	0.595	0.589333	1.26e-11	0
	B6T8P1	60S ribosomal protein L13a	1	0.653	0.955333	1.01867	0.848	0.753	0.546667	0.561333	1.52e-24	0
	B4FAM6	60S ribosomal protein L13a-4*	1	0.675	0.929667	1.08567	0.913667	0.712	0.617	0.600667	3.31e-23	0
	B6UDY2	60S ribosomal protein L17	1	0.519	0.813333	1.00433	0.736333	0.735667	0.655	0.648	6.1e-23	0
	B4F9R6	60S ribosomal protein L18a	1	0.570667	0.847	1.05367	0.806667	0.915	0.787333	0.992	0.0313523	1
	B6UE23	60S ribosomal protein L18a	1	0.951	1.0515	0.964	0.715	0.618	0.7315	0.631	1.42e-07	0
	B6TGT0	60S ribosomal protein L2	1	0.701	0.8365	1.112	0.917	0.8045	0.569	0.6005	8.18e-45	0
	B4FCL6	60S ribosomal protein L21	1	0.664	0.8815	1.133	0.9795	0.851	0.6635	0.6625	6.86e-26	0
	B4FCK9	60S ribosomal protein L22-2	1	0.565333	0.842667	1.016	0.877	0.843	0.978667	0.773	0.0143942	1
	B6TE40	60S ribosomal protein L22-2	1	1.11	1.17833	1.006	1.049	1.297	1.70633	1.80167	3.85e-18	2
	B6THM9	60S ribosomal protein L22-2	1	0.993	1.2365	1.5745	1.435	1.109	0.999	1.053	0.00139117	1
	B6T6E3	60S ribosomal protein L24	1	0.574	0.8685	1.051	0.821	0.7025	0.6475	0.6975	1.12e-17	0
	B6TPG2	60S ribosomal protein L26-1	1	1.0605	1.051	0.931	0.7485	0.8465	0.979	0.642	0.000630669	0
	B4FEE3	60S ribosomal protein L27	1	0.587	0.691	1.024	0.793333	0.756667	0.797333	0.781333	6.13e-10	0
	B4G0Z5	60S ribosomal protein L27a-3	1	0.61	0.802667	1.242	0.815	0.716	0.579	0.626333	9.57e-13	0
	C4J0F8	60S ribosomal protein L28-1*	1	0.703	0.714667	1.14433	1.148	2.12333	1.75533	1.94233	9.23e-20	2
	B6SPH4	60S ribosomal protein L29	1	1.97	1.3875	1.3195	1.6295	1.84	1.5935	1.9855	3.51e-11	4
	B4FBM9	60S ribosomal protein L3*	1	0.624	0.787667	1.074	0.839333	0.709	0.576	0.597667	1.42e-131	0
	B6SJB0	60S ribosomal protein L31	1	0.723	0.8395	1.1595	0.958	1.71	1.2615	1.452	0.00619544	2
	B4FFZ7	60S ribosomal protein L32-1*	1	0.722	1.0095	1.034	0.7525	0.7885	0.5385	0.573	1.52e-10	0
	B6T2K5	60S ribosomal protein L35	1	0.738	1.16467	1.11333	0.959667	0.811333	0.637333	0.624333	4.42e-21	0
	C0PIS3	60S ribosomal protein L35-4*	1	1.36	1.0135	0.6765	1.274	0.5955	1.0905	0.9125	3.28e-10	4
	B4FW07	60S ribosomal protein L36	1	0.549	0.8665	0.9035	0.5985	0.6875	0.485	0.5145	9.68e-48	0
	A0A096R076	60S ribosomal protein L38*	1	1.28	1.038	1.043	0.961	1.4435	1.2575	1.544	4.21e-06	4
	B4F8D2	60S ribosomal protein L4-1*	1	1.97	1.353	1.0925	1.2995	1.6355	2.278	2.461	1.85e-07	4
	B4FVJ0	60S ribosomal protein L4-1*	1	0.666	0.911	1.03467	0.814	0.656	0.492	0.557667	7.77e-67	0
	A0A096U7P6	60S ribosomal protein L5-1*	1	0.635	0.7185	1.105	0.8525	0.806	0.65	0.7595	2.93e-06	0
	B4F9G6	60S ribosomal protein L6	1	0.552	0.826667	1.137	0.890667	0.732	0.618667	0.616	5.94e-13	0
	B6SHW0	60S ribosomal protein L6	1	0.464	0.795667	1.04833	0.817	0.663667	0.388333	0.412667	2.83e-53	0
	C0PH34	60S ribosomal protein L6	1	1.03	0.961333	0.963	0.813333	0.722	0.594667	0.669667	4.46e-19	0
	B4FTW5	60S ribosomal protein L7-1	1	0.768	0.862333	0.876333	0.706667	0.731667	0.542333	0.705333	3.53e-18	0
	B4F8K1	60S ribosomal protein L7-2	1	1.31	1.156	1.00267	0.822333	0.753	0.555	0.742	6.46e-09	0
	B6SQU6	60S ribosomal protein L9	1	0.835	1.02033	1.23433	1.23133	1.31833	1.59067	1.34933	7.51e-14	1
	B6SI39	60S ribosomal protein L9	1	0.702	1.03833	1.50033	1.427	1.75333	1.78	1.93133	5.29e-18	2
	B6SVS6	Asparaginyl-tRNA synthetase, cytoplasmic 3	1	0.794	0.9175	0.8965	0.902	0.703	0.634	0.772	2.11e-09	0
	A0A096S4F1	DEAD-box ATP-dependent RNA helicase 12 *	1	0.822	0.801667	0.775333	0.723	0.839667	0.693	0.582667	7.57e-06	0
	B6SQI8	Density-regulated protein	1	0.7885	0.9905	1.2775	1.3725	1.2215	1.5015	1.248	0.000189708	1
	A0A096QA90	DIS3-like exonuclease 2*	1	0.875	0.9525	0.9535	0.822	0.7495	0.662	0.635	3.98e-09	0
	B6UHJ4	Elongation factor 1-alpha	1	0.546	0.937667	0.845667	0.761667	0.688333	0.541333	0.631	7.94e-31	0
	B6SLK4	Elongation factor 1-beta	1	1.08	0.937	0.91	1.2755	1.359	1.425	1.654	1.21e-05	2
	B6T7G7	Elongation factor 1-gamma 3	1	1.78	1.22667	1.039	1.11667	1.20567	1.17867	1.27133	3.48e-09	4
	B6U0S1	Elongation factor 2	1	0.57	0.809	1.19633	1.09967	0.793667	0.756333	0.644667	6.54e-05	0
	A0A096RU40	Elongation factor 2*	1	1.134	1.118	1.084	1.0465	1.241	1.5565	1.786	0.0242194	2
	B4FBK3	Eukaryotic initiation factor 4A	1	0.606	0.845	1.2165	1.0215	0.7085	0.6265	0.567	3.74e-10	0
	B4FI21	Eukaryotic initiation factor 5C CG2922-PF, isoform F	1	0.768	0.941333	1.17133	1.11867	0.803667	0.673333	0.644667	2.53e-05	0
	C4J6C7	Eukaryotic translation initiation factor 1A*	1	0.721	0.791	1.206	1.187	1.53567	2.106	1.68933	2.26e-19	2
	B6TPW4	Eukaryotic translation initiation factor 2 beta subunit	1	0.765	0.8775	1.217	1.174	1.5265	1.231	1.5225	0.000298543	1
	K7V686	Eukaryotic translation initiation factor 3 subunit F	1	1.052	0.9175	1.042	0.861	0.5735	0.6775	0.698	0.000390212	0
	B6TZD9	Eukaryotic translation initiation factor 4B	1	1.05	1.0155	1.07	1.015	1.2525	1.6485	1.655	8.12e-15	2
	A0A096SS43	Eukaryotic translation initiation factor 4B1*	1	1.31	1.32433	1.47133	1.39333	1.88167	2.239	2.501	6.86e-18	2
	P80639	Eukaryotic translation initiation factor 5A	1	0.801	0.968	1.373	1.39367	1.83733	2.05333	1.905	9.09e-276	2
	B4FKD5	Eukaryotic translation initiation factor 6	1	1.7	1.3	1.49	1.41667	1.279	1.23467	1.21833	2.03e-11	4
	A0A096RQA9	Elongation factor Tu, plastid*	1	1.01	1.077	1.576	1.393	1.28967	1.43133	1.28167	2.82e-07	1
	B6UC34	Glutaminyl-tRNA synthetase	1	0.954	0.985	1.49767	1.57267	1.34767	1.218	1.20367	4.66e-51	1
	C0PGQ1	Glycine--tRNA ligase, mitochondrial 1*	1	1.72	1.393	1.36467	1.228	1.34433	1.12133	1.224	2.12e-09	4
	A0A096SXG9	Glycine--tRNA ligase, mitochondrial 1*	1	0.889	1.026	0.894333	0.878333	0.830333	0.631333	0.687333	1.36e-26	0
	A0A096SP05	Isoleucine--tRNA ligase, cytoplasmic*	1	0.911667	1.025	1.12833	1.158	1.609	1.287	1.465	0.0272432	1
	B6T3D4	Methionyl-tRNA synthetase	1	1.08	1.093	1.292	1.479	2.464	2.153	2.462	6.2e-54	2
	A0A096RM06	Polyadenylate-binding protein 2*	1	1.08	1.015	1.259	1.39967	1.58667	1.734	1.58267	1.51e-170	1
	K7TNS2	Polyadenylate-binding protein RBP45B*	1	1.54	1.192	1.1795	1.109	1.2995	1.4565	1.8625	3.98e-14	4
	K7VC49	Polyubiquitin-like protein isoform 1	1	0.6115	1.0425	1.1045	1.018	1.9385	0.881	1.1685	0.000389559	1
	K7WDH9	Probable nucleolar protein 5-1*	1	0.572	0.8215	1.087	0.735	0.6015	0.542	0.665	2.06e-19	0
	C0P8X9	Protein translation factor SUI1 homolog*	1	1.2	0.951	0.960667	1.055	1.557	1.37433	1.43	1.01e-10	4
	B4FL64	Ribosomal protein L19	1	0.554	0.863667	1.062	0.814	0.698333	0.513667	0.517333	2.52e-22	0
	B6T1F1	Ribosomal protein L19	1	0.657333	0.712333	1.00967	0.953	1.10667	1.22967	1.65067	0.00673057	2
	B6SGI4	Ribosomal protein L37	1	0.368	0.729	1.4035	1.1585	0.8845	0.428	0.404	6.46e-07	0
	Q5UCF6	Ribosomal protein S10p/S20e	1	4.61	2.439	0.995	1.298	2.4875	2.1945	3.3715	6.06e-21	4
	A0A096QM68	Ribosome biogenesis protein WDR12 homolog*	1	0.672	0.948667	1.24	1.06433	0.91	0.725333	0.608667	8.8e-05	0
	B6TAV8	Ribosome recycling factor	1	1.45	1.1405	1.0705	1.131	1.474	1.7585	1.781	2.2e-06	4
	K7U1P1	Ribosome-recycling factor, chloroplastic*	1	1.07	0.941333	1.07467	1.219	1.79467	1.99	2.01233	3.94e-19	2
	B8QXF6	rRNA N-glycosidase	1	1.51	1.3995	1.337	2.3075	2.684	3.5765	3.181	9.51e-18	2
	B8QXI5	rRNA N-glycosidase	1	1.024	1.016	0.9375	1.7265	1.2245	2.1925	1.61	0.000113179	2
	A0A096Q8H7	Varicose-related protein*	1	1.88	1.187	0.961333	1.008	1.229	1.154	1.35333	1.85e-08	4
02.02 Protein folding and modification
	B6UGR5	16.9 kDa class I heat shock protein 1	1	1.36	1.01067	1.01133	1.19667	1.94733	6.88767	9.14767	8.6e-66	3
	B6T339	17.5 kDa class II heat shock protein	1	0.928	1.03167	1.38667	1.69533	2.02267	2.37967	2.72533	1.08e-67	2
	B4G250	17.7 kDa class I heat shock protein*	1	1.35	1.09467	1.09333	2.00667	3.715	5.195	6.11067	1.88e-93	3
	B4F9K4	17.8 kDa class II heat shock protein*	1	1.06	1.00533	1.469	1.64767	1.956	2.08533	2.54	3.63e-41	2
	B4F9E8	18.6 kDa class III heat shock protein *	1	0.845	0.832	0.808333	0.962667	2.25133	2.782	3.63033	1.24e-62	3
	C0PKD9	20 kDa chaperonin, chloroplastic*	1	0.922	0.720333	1.031	1.14733	1.58567	1.386	1.59767	1.73e-10	2
	B6U7Y1	Activator of 90 kDa heat shock protein ATPase	1	0.693	0.836	0.747333	0.616667	0.545	0.524333	0.412667	1.11e-33	0
	B6TNC0	Ankyrin repeat domain-containing protein 2	1	1.1	0.894	1.07433	1.36667	2.063	1.697	1.87333	3.46e-05	2
	B6U990	Ankyrin repeat domain-containing protein 2	1	0.991	0.866333	1.07333	1.26633	2.50333	2.018	2.82733	1.6e-57	2
	A0A096U8E3	Ankyrin repeat domain-containing protein 2A*	1	1.7895	1.1965	0.793	0.8765	1.6525	1.435	1.6055	0.00291715	4
	B6TK50	Armadillo/beta-catenin-like repeat family protein	1	1.31	1.0785	1.094	1.3625	2.165	1.796	2.152	7.6e-28	2
	B4FTL0	BAG family molecular chaperone regulator 7*	1	0.668	0.706	0.690333	0.676333	0.645667	0.561	0.624667	4.98e-41	0
	K7TSX2	Chaperone protein ClpC1, chloroplastic*	1	0.837	0.788	0.801	0.723333	0.643333	0.641	0.569667	1.59e-13	0
	C0P6X3	Chaperone protein dnaJ 1, mitochondrial*	1	1.0275	1.023	1.135	1.226	0.8485	1.529	1.7305	0.000908599	1
	B4F848	Chaperonin	1	0.942	0.906667	1.14467	1.16633	1.546	1.50433	1.33467	1.11e-88	1
	B4FE30	Chaperonin	1	1.09	0.971333	0.935667	1.16633	1.89633	1.99333	2.11933	9.59e-20	2
	B6SLX1	Chaperonin	1	1.47	1.05433	0.991333	1.16333	1.74333	2.12533	1.70733	5.64e-29	2
	B6T646	CHL-CPN10	1	1.697	1.062	0.9465	1.224	1.6445	1.5155	1.5905	0.000400218	4
	B4FZ10	Dolichyl-diphosphooligosaccharide--protein glycosyltransferase 48 kDa subunit	1	1.674	1.2485	0.964	0.908	0.9795	0.869	0.963	0.0082854	4
	B4FXY5	Dolichyl-diphosphooligosaccharide--protein glycosyltransferase subunit 2*	1	0.918	0.951667	0.927667	0.856667	0.756667	0.664	0.702333	3.79e-66	0
	B8A0P7	Dolichyl-diphosphooligosaccharide--protein glycosyltransferase subunit 2*	1	0.8	0.945	1.00467	0.834	0.717667	0.606	0.646	9.92e-13	0
	C0P8G5	Dolichyl-diphosphooligosaccharide--protein glycosyltransferase subunit STT3B*	1	0.835	0.846333	0.985667	0.857	0.738667	0.697	0.616333	1.43e-19	0
	B6U0V6	Endoplasmin	1	0.6175	0.6735	0.782	0.6325	0.665	0.6215	0.7905	0.00659539	0
	B6T7G0	Glycylpeptide N-tetradecanoyltransferase	1	0.847	0.8505	0.9505	0.877	0.5695	0.572	0.489	1.29e-11	0
	B4FLR0	GrpE protein homolog	1	1.34	1.108	1.191	1.471	1.5275	1.647	1.418	4.95e-12	1
	B6TXQ6	GrpE protein homolog	1	1.23	1.065	1.637	1.7295	1.474	1.786	1.8365	3.74e-29	1
	B6U4A3	Heat shock 70 kDa protein	1	0.555	0.786333	1.07067	0.868	0.637333	0.979667	0.598667	0.00158112	0
	A0A096Q4Q2	Heat shock 70 kDa protein 15*	1	0.802	0.882667	0.764333	0.772	0.626333	0.535333	0.563667	7.52e-51	0
	B6SZ69	Heat shock cognate 70 kDa protein 2	1	2.07	1.35633	1.716	2.07767	1.936	2.01933	1.829	5.97e-11	1
	K7VJF3	Heat shock cognate 70 kDa protein*	1	1.87	1.315	1.1465	1.28	1.603	2.064	3.0285	1.29e-13	2
	B4FAH3	Hsp70-Hsp90 organizing protein 1*	1	0.67	0.95	0.976	0.904	0.645	0.652	0.6325	2.33e-05	0
	Q9S822	Heat shock protein 101	1	0.99	0.929	0.9185	1.0855	1.335	1.3545	1.6485	1.19e-120	2
	A0A096R091	Heat shock protein 81-3*	1	0.663	0.8	0.759333	0.755333	0.805667	0.792	0.756	9.09e-07	0
	A0A096RTH6	Heat shock protein 81-3*	1	0.58	0.770333	0.801	0.648667	0.510333	0.45	0.452333	1.31e-91	0
	K7V364	Heat shock protein 90-5, chloroplastic *	1	2.00667	1.458	1.324	1.45033	1.29233	1.23867	1.35767	0.0115907	4
	C0PDG3	Heat shock protein 90-6, mitochondrial*	1	1.53	1.099	0.865667	0.832	0.847667	0.842	0.961667	3.8e-11	4
	C4J410	Heat shock protein1	1	1.08	1.01667	1.68767	1.946	1.42667	1.59333	1.78733	4.23e-55	1
	B6TL91	Hsc70-interacting protein	1	0.853	0.931667	1.22267	1.49467	2.14133	2.291	2.504	1.62e-242	2
	C4J4W3	Hsp70-Hsp90 organizing protein*	1	1.21	1.03433	0.945	0.910667	1.281	1.365	1.528	9.95e-26	4
	C0P732	Hsp70-Hsp90 organizing protein*	1	0.925	1.046	1.1805	1.046	1.8945	1.8445	1.755	2.61e-09	2
	B8A3D0	HSP7S_PEA Stromal 70 kDa heat shock-related protein, chloroplastic*	1	1.08	1.0295	1.574	1.882	1.5635	1.911	1.9915	2.44e-65	1
	B6TE57	IQ calmodulin-binding motif family protein	1	0.634	0.680333	0.690333	0.581	0.578333	0.484	0.545	7.01e-60	0
	B4FWJ8	Luminal-binding protein 3	1	1.002	1.1	1.2665	1.356	1.4295	2.009	1.7295	0	2
	A0A096SQG6	Luminal-binding protein 3*	1	1.073	0.721	1.2125	1.1235	1.123	1.759	1.1415	0.00323268	1
	B6T728	Nuclear migration protein nudC	1	1.24	1.21033	1.48167	1.636	1.93967	1.68533	1.856	1.53e-19	1
	B6UD26	O-methyltransferase ZRP4	1	0.988	2.21867	1.14267	0.848333	0.616667	0.638	0.675	1.39e-48	0
	B6TCE9	Peptidyl-prolyl cis-trans isomerase	1	1.33	1.13133	1.23067	1.452	1.835	1.84467	1.806	8.73e-146	2
	P21569	Peptidyl-prolyl cis-trans isomerase	1	0.994	1.0775	1.3615	1.481	1.643	1.3755	1.5645	3.15e-277	1
	B4FUK2	Peptidyl-prolyl cis-trans isomerase	1	1.07	1.05833	1.308	1.44233	2.67033	2.86067	3.12	4.42e-57	2
	B6SRE7	Peptidyl-prolyl cis-trans isomerase	1	1.2	1.18133	1.338	1.58367	2.07467	2.06333	2.106	4.8e-139	2
	B6STE5	Peptidyl-prolyl cis-trans isomerase	1	1.31	1.068	1.18967	1.224	1.647	1.999	2.595	5.07e-12	2
	B6TIP7	Peptidyl-prolyl cis-trans isomerase	1	0.86	1.07067	1.18567	1.26667	1.586	1.54867	1.34067	1.17e-66	1
	B6UG32	Peptidyl-prolyl cis-trans isomerase	1	1.01	0.815	0.936667	0.910333	1.74833	1.27033	2.165	2.56e-07	2
	K7TWV7	Peptidyl-prolyl cis-trans isomerase	1	1.24	1.10967	1.31533	1.37167	2.91633	1.899	1.821	1.39e-30	2
	K7VS53	Peptidyl-prolyl cis-trans isomerase	1	1.24	1.6165	1.263	1.5085	1.575	1.1495	1.3725	1.85e-05	1
	B6TNI1	Peptidyl-prolyl cis-trans isomerase CYP21-3	1	0.863	1.041	0.772333	0.658667	0.549333	0.471	0.487	8.01e-20	0
	C0PH06	Peptidyl-prolyl cis-trans isomerase CYP40*	1	1.78	1.32367	1.199	1.332	1.546	1.683	1.78433	2.63e-13	4
	Q10724	Peptidyl-prolyl cis-trans isomerase, microsomal	1	0.705	1.025	1.16567	1.14033	1.50967	1.41633	1.36367	5.8e-13	1
	A0A096QEA9	Poly [ADP-ribose] polymerase 3*	1	1.64	1.1405	1.049	1.4305	2.772	2.981	3.4335	1.51e-63	2
	B6T5S0	Prefoldin subunit 6	1	1.05	1.132	0.9155	1.131	1.6635	1.411	1.429	3.81e-06	2
	C0P6F6	Probable methyltransferase PMT26*	1	0.799	0.8395	0.7435	0.6905	0.6335	0.578	0.5645	8.44e-16	0
	C0HF37	Protein BOBBER 1*	1	1.07	1.061	0.9495	1.0795	1.2855	1.629	1.4095	5.03e-15	2
	Q5EUD5	Protein disulfide isomerase	1	0.922	1.01367	1.44067	1.57	1.282	1.47367	1.402	1.19e-78	1
	K7VRQ5	Protein disulfide isomerase isoform 1	1	1.13	0.97	1.2875	1.4985	1.388	1.6805	1.573	9.46e-07	1
	Q5EUE1	Protein disulfide-isomerase	1	0.871	1.224	2.18033	2.26433	1.561	1.74367	1.59433	1.18e-133	1
	A0A096QI82	Protein disulfide-isomerase 5-4*	1	0.872	0.999667	0.909667	0.829333	0.616	0.605	0.567667	1.08e-19	0
	K7TM89	Purple acid phosphatase	1	1.35	1.199	1.252	1.414	1.8725	1.3335	1.6325	8.67e-06	1
	B4G0G4	Putative HSP20-like chaperone domain family protein	1	1.24	1.13333	1.16667	1.21667	1.67967	1.64167	1.89933	3.34e-11	2
	B6TKY3	Putative TCP-1/cpn60 chaperonin family protein	1	0.763	0.887	0.781333	0.764333	0.644333	0.574333	0.585667	1.49e-143	0
	K7UCH1	Putative TCP-1/cpn60 chaperonin family protein	1	0.778	0.973	0.86	0.786	0.924333	0.608	0.653667	3.81e-13	0
	B6UFB3	Stromal 70 kDa heat shock-related protein	1	1.1	0.993667	2.04167	2.34067	2.28133	3.40767	3.15233	6.49e-139	2
	C0PAW5	Stromal 70 kDa heat shock-related protein, chloroplastic *	1	1.2	1.04133	1.71267	2.10467	2.05967	2.29567	1.96933	2.92e-63	1
	B6TD22	Stromal cell-derived factor 2	1	1.5	1.2215	1.429	1.575	1.6405	2.1555	2.048	0.000181274	2
	B4F8V9	T-complex protein 1 subunit delta	1	0.902	0.878333	0.781333	0.792333	0.725667	0.661333	0.690667	8.65e-29	0
	C0P8C6	T-complex protein 1 subunit theta*	1	0.683	0.938667	0.767667	0.711	0.654333	0.560667	0.612667	1.49e-16	0
	B4FF57	T-complex protein 1 subunit zeta 1*	1	0.723	0.780667	0.811667	0.730333	0.637667	0.582667	0.597333	2.96e-69	0
	B6T6P7	UBA and UBX domain-containing protein	1	1.68	1.221	1.2785	1.2835	2.2025	1.9585	1.8045	2.15e-13	2
02.03 Proteolysis
	K7VIK9	26S protease regulatory subunit S10B homolog*	1	0.732	1.0945	0.9185	0.8865	0.632	0.7735	0.768	0.00809162	0
	A0A096RLG5	26S proteasome non-ATPase regulatory subunit 1 homolog A*	1	0.757	0.759667	0.779	0.634	0.646	0.745667	0.843	2.82e-05	0
	B6TWL4	26S proteasome non-ATPase regulatory subunit 11	1	0.801	0.918	0.7405	0.703	0.5125	0.5375	0.5175	1.74e-31	0
	A0A096T6F3	26S proteasome non-ATPase regulatory subunit 2 homolog B*	1	2.664	1.795	1.4405	1.5805	1.857	1.3545	1.4505	0.00653771	4
	K7W1D2	26S proteasome non-ATPase regulatory subunit 4 homolog*	1	1.01	1.16333	1.226	1.36467	1.64533	1.671	1.52467	4.72e-123	1
	B4FVL1	26S proteasome non-ATPase regulatory subunit 6	1	0.811	0.883	0.788	0.811	0.6765	0.632	0.646	1.27e-40	0
	B6TTI7	26S proteasome non-ATPase regulatory subunit 8	1	1.33	1.108	0.808333	0.915333	0.898667	0.790667	0.648667	1.2e-06	0
	B4FPX0	26S proteasome non-ATPase regulatory subunit 9	1	1.24	1.12267	1.219	1.52167	2.23667	2.07933	2.108	9.74e-30	2
	B4F8P0	Aspartic proteinase nepenthesin-1*	1	0.923	0.780667	0.630667	0.6	0.699333	0.784333	0.809333	1.18e-10	0
	B4FMW6	Aspartic proteinase nepenthesin-1*	1	0.7	0.443667	0.372333	0.391	0.592	0.485667	0.49	1.44e-67	0
	K7V5N4	Aspartic proteinase nepenthesin-1*	1	1.1	1.005	0.984333	0.953667	2.35233	3.894	5.688	1.01e-110	3
	B6T706	Aspartic proteinase oryzasin-1	1	1	0.923	1.137	1.5835	1.1235	1.542	1.1035	7.1e-09	1
	B6TSQ9	Aspartic proteinase oryzasin-1	1	1.46	1.22833	1.30067	1.564	1.815	2.05667	2.44733	1.26e-17	2
	S5U3A5	Aspartic proteinase*	1	1.1	1.13567	0.745333	0.647	0.684667	0.68	0.654	2.14e-07	0
	B8A2B0	Aspartic proteinase*	1	1.29	1.30767	0.885667	0.791333	0.705667	0.622	0.693	4.68e-15	0
	B4FXQ4	Ataxin-3	1	1.31	0.919	0.969	1.239	1.48067	1.63867	2.02733	1.97e-05	2
	B8A0Q3	Carboxypeptidase	1	1.51	0.925	0.7845	1.2135	1.4675	1.9805	2.5525	5.56e-07	2
	A0A096U5H6	Cullin-4*	1	0.732	1.011	1.055	0.94	0.694	0.665	0.8195	0.00128154	0
	B4FX40	Cysteine proteinase 1*	1	1.19	1.362	1.319	1.4875	2.6695	2.1925	2.712	1.98e-25	2
	C0PFV4	Cytokinin inducible protease1	1	0.942	0.986	1.58167	1.76567	1.256	1.21133	1.23833	3.39e-08	1
	B4FT54	DnaJ protein ERDJ3B*	1	1.05	1.145	1.25667	1.43933	2.158	1.931	2.65067	1.31e-84	2
	P93648	Lon protease homolog, mitochondrial	1	0.875	1.041	0.899	0.805	0.6855	0.6595	0.7445	6.54e-22	0
	B6TG70	Mitochondrial-processing peptidase beta subunit	1	0.744	0.927333	0.979	0.850333	0.691333	0.664667	0.749	2.13e-38	0
	Q8L886	Nucellin-like aspartic protease	1	2.07	2.037	1.62533	1.479	1.51133	1.37333	1.307	6.95e-18	4
	C4J639	Oryzain alpha chain*	1	1.55	1.619	1.131	1.0575	1.119	1.496	1.447	2.83e-11	4
	B4FPT7	Polyubiquitin 2	1	1.13	0.935667	1.08633	1.19967	1.84567	1.69833	1.703	1.29e-23	2
	A0A096QSC1	Probable aspartyl aminopeptidase*	1	0.768	1.01633	1.02533	0.855333	0.737333	0.667	0.556667	2.24e-19	0
	A0A096QA17	Probable serine protease EDA2*	1	1.64	1.18167	1.13933	1.45367	1.63	2.01333	2.124	2.77e-123	2
	B4FBF0	Probable ubiquitin receptor RAD23*	1	0.855	0.9035	1.11	1.246	1.671	1.478	1.5115	1.76e-07	2
	A0A096TZR0	Protease Do-like 7*	1	0.646	0.888333	0.905	0.858667	0.771667	0.598	0.536	0.000658533	0
	A3FMB9	Proteasome subunit alpha type	1	0.908	0.911333	0.727333	0.728667	0.627	0.705	0.620333	1.94e-06	0
	B4FRJ3	Proteasome subunit beta type	1	1.15	0.880667	0.767	0.739	0.623	0.869333	0.478	2.05e-07	0
	C0PK38	Protein ASPARTIC PROTEASE IN GUARD CELL 2*	1	1.856	1.31733	0.908333	0.947667	1.053	0.776333	0.905333	0.000162793	4
	K7VD78	Putative chaperone clbp family protein	1	1.25	1.10267	1.27333	1.57367	1.35467	1.32767	1.374	8.21e-24	1
	B4FIK1	Putative ubiquitin-conjugating enzyme family	1	2.22	1.61133	1.38933	1.90067	2.53533	2.372	3.159	1.08e-27	2
	A0A096TIT2	Serine carboxypeptidase 1*	1	1.42	1.2115	1.5045	1.6405	1.634	1.453	1.4325	7.61e-07	1
	B4FHA4	Serine carboxypeptidase II-1*	1	1.32	1.075	0.6075	0.522	0.625	0.503	0.5915	3.29e-14	0
	B6UDX1	Subtilisin-like protease	1	0.761	0.682	0.627	0.599	0.673	0.6775	0.6205	2.8e-10	0
	C0P4W9	Subtilisin-like protease SBT1.7*	1	0.895	0.478667	0.408667	0.415	0.588667	0.503333	0.337333	1.16e-20	0
	C0HF77	Subtilisin-like protease SBT1.7*	1	1.54	2.51333	2.055	2.064	1.57433	1.25967	1.373	3.52e-53	1
	B6TIY2	Transposon protein	1	1.101	1.08133	1.195	1.2	1.549	1.65967	0.999333	0.0111903	1
	B6TNT9	Ubiquilin-1	1	0.9955	0.981	1.0105	0.949	1.3045	2.1745	2.706	0.0377755	2
	A0A096PZ84	Ubiquitin carboxyl-terminal hydrolase 12 *	1	1.11	1.02667	0.877667	0.885667	0.783667	0.649333	0.784333	4.85e-07	0
	B6TNG3	Ubiquitin carrier protein	1	1.12	1.105	1.2505	1.3185	1.5475	1.4095	1.305	2.12e-05	1
	A0A096QRS4	Ubiquitin domain-containing protein DSK2a*	1	1.2	1.052	1.318	1.45733	2.00833	1.87233	2.038	5.84e-28	2
	C0P3N5	Ubiquitin domain-containing protein DSK2b*	1	1.49	1.11167	1.45667	1.78133	2.17133	2.28433	2.275	7.09e-36	2
	K7VHW8	Ubiquitin domain-containing protein DSK2b*	1	1.08	1.029	1.712	1.3615	1.784	3.5285	2.0195	6.41e-09	2
	B6U0P5	Ubiquitin family protein	1	1.33	1.01633	1.10933	1.18767	1.85267	1.98933	1.91767	7.61e-48	2
	A0A096PUE2	Ubiquitin-conjugating enzyme E2 2*	1	1.43	1.443	1.498	1.6945	2.2475	2.5535	2.4765	1.65e-18	2
	A0A096R3I5	Ubiquitin-conjugating enzyme E2 2*	1	1.46	1.12	1.1585	1.2055	2.0625	3.404	4.1105	1.6e-07	2
	C0P3Z8	Ubiquitin-conjugating enzyme E2 variant 1C*	1	1.13	1.07633	1.18133	1.26133	1.831	1.47267	1.515	2.05e-22	1
	B6TDH5	Ubiquitin-conjugating enzyme E2-17 kDa	1	0.79	0.913	1.45133	1.532	1.57433	1.562	1.15567	1.05e-21	1
	B6SK03	Ubiquitin-conjugating enzyme spm2	1	1.13	1.121	1.23067	1.33133	1.62267	1.43833	1.36667	2.49e-13	1
	B6SXA8	Ubiquitin-fold modifier 1	1	1.16	1.18833	2.028	2.08167	2.98933	2.26967	2.158	2.17e-173	1
	B6T7R3	Ubiquitin-fold modifier-conjugating enzyme 1	1	1.07	1.239	1.483	1.544	1.92067	1.45967	1.31233	5.22e-34	1
	B6UB58	Ubiquitin-like protein	1	1.28	1.1095	0.8285	0.954	1.432	1.616	2.3665	9.01e-08	2
	B4FFL1	Ubiquitin-like protein 5	1	0.841	0.949333	1.024	1.26367	1.84167	1.77667	1.79667	4.48e-12	2
	A0A096PYV4	Ubiquitin-NEDD8-like protein RUB2*	1	1.96	1.862	2.358	3.0395	5.7615	3.252	2.9825	1.9e-09	2
	Q5QL06	Vacuolar processing enzyme 1	1	1.72	1.382	1.1755	1.6095	3.0115	5.097	7.018	3.39e-17	3
	B6TYM9	Vignain	1	1.38	1.895	1.841	1.764	2.6205	2.4925	2.993	3.87e-50	2
02.04 Storage protein
	Q00LN8	16 kDa gamma zein	1	0.906	0.906	1.70133	1.93767	2.99967	3.82233	4.326	1.51e-130	2
	Q946W1	50kD gamma zein	1	1.852	1.14433	1.652	4.58433	10.101	14.6273	21.9477	0	3
	Q946V3	Alpha globulin	1	1.48	1.13733	1.546	3.208	5.11767	5.662	7.67767	2.23e-257	3
	B4FRC6	Basic 7S globulin*	1	1.46	1.26567	1.533	1.97233	2.80133	2.84867	3.16567	9.48e-145	2
	Q9SBE9	Globulin-1	1	1.1	0.993333	0.993	1.01133	1.232	2.11833	2.554	9.06e-53	2
	A7TZX1	Globulin-1	1	0.841	0.5785	0.4935	0.489	0.496	0.65	0.695	5.09e-05	0
	O81256	Globulin-1	1	1.164	0.9865	0.9315	0.8995	1	2.341	2.0445	0.000281998	2
	B6UGJ0	Globulin-1 S allele	1	1.37	1.1525	1.058	1.0935	4.238	5.933	11.5225	3.23e-54	3
	C0PGM3	Globulin-1 S allele*	1	0.854	1.02167	0.963333	1.095	1.59633	14.1407	18.4653	3.75e-291	3
	Q7M1Z8	Globulin-2	1	1.242	1.175	1.074	1.18667	2.475	4.27733	8.99767	0	3
	A0A096PH50	Globulin-1 S allele*	1	0.936	1.237	1.331	1.41	2.669	9.939	6.803	7.49e-25	3
	Q946V2	Legumin 1	1	1.13	1.07233	2.11333	2.34067	2.30633	2.239	2.167	3.51e-146	1
	B6THG1	Legumin-like protein	1	1.72	1.71867	1.14867	1.01967	0.866333	0.916667	0.959667	3.74e-05	0
	Q84TL6	Legumin-like protein	1	1.346	1.32033	1.86033	2.036	2.32233	2.01733	2.01733	0	1
	B6SHM6	Prolamin PPROL 17	1	1.58	1.13633	1.205	1.719	3.52533	5.66867	7.88233	2.68e-181	3
	B6SIX6	Prolamin PPROL 17	1	1.59	1.25633	1.44033	1.936	4.35367	4.05433	5.77867	8.47e-123	3
	B6UGM1	Prolamin PPROL 17	1	1.08	0.944333	2.17367	2.94233	4.61433	5.06633	5.942	2.74e-207	3
	Q948J8	Uncleaved legumin-1	1	1.11	1.10033	1.99733	2.199	2.43833	2.328	2.39767	1.05e-128	1
	A8HNG5	Z1A alpha zein protein	1	1.25	1.09367	1.38433	2.17033	2.35467	2.06467	2.53967	1.05e-99	2
	A8HNM8	Z1D alpha zein protein	1	1.4	1.10833	1.12667	3.01167	4.23167	4.34267	5.943	7.36e-68	3
	C0P322	Zein-alpha PZ22.3 *	1	2.14	1.4265	1.14	1.1535	2.387	2.653	2.571	2.49e-18	2
02.05 Protein transport
	A0A096UAK8	ADP,ATP carrier protein 1, mitochondrial*	1	0.713	0.928	1.0075	0.856	0.666	0.548	0.6245	1.59e-07	0
	B4F9H8	ADP-ribosylation factor 1*	1	0.9135	0.8555	0.7215	0.6855	0.5275	0.578	0.8145	0.000101926	0
	B4FYG4	ADP-ribosylation factor 1*	1	1.98	1.219	0.735	0.664333	0.836333	0.713667	0.664333	4.7e-07	0
	C4J8Y5	ADP-ribosylation factor 1*	1	0.826	0.956333	0.963667	0.841667	0.745333	0.634	0.605	6.3e-202	0
	A0A096TA45	Brefeldin A-inhibited guanine nucleotide-exchange protein 5*	1	0.895	0.973333	0.858667	0.810333	0.726	0.623	0.675	1.37e-32	0
	M4QAY6	Clathrin heavy chain	1	0.731	0.897	1.001	0.8775	0.66	0.64	0.573	1.5e-07	0
	A0A096Q2E4	Clathrin light chain 1*	1	0.636	0.836	1.01367	0.968667	1.34233	1.579	1.81333	2.56e-06	2
	B8A0I8	Coatomer subunit epsilon-1*	1	0.822	0.852333	0.845	0.734	0.578333	0.567333	0.539667	3.17e-31	0
	B7ZXB7	Coatomer subunit gamma	1	0.809	0.940667	0.868	0.803	0.702667	0.486	0.437667	1.34e-12	0
	B6SV32	Coatomer subunit gamma	1	0.952	0.8355	0.799	0.7295	0.8775	0.6925	0.6635	5.91e-07	0
	C0P2M7	Coatomer subunit zeta-2*	1	0.916	0.817	0.715	0.6645	0.6485	0.612	0.656	1.26e-12	0
	A0A096UGL9	Exportin-2*	1	0.993	0.957333	0.913333	0.902667	0.790333	0.661667	0.673333	8.72e-33	0
	C0HHC1	GTP-binding nuclear protein Ran-2*	1	0.915	1.19167	2.08533	2.11667	2.034	1.74067	1.507	6.82e-68	1
	B7ZZP2	GTP-binding protein SAR1A*	1	0.89	1.048	1.055	0.983333	0.741	0.712667	0.657667	1.16e-07	0
	A0A096SAK5	Importin subunit beta-1*	1	0.932	1.064	1.00867	0.954	0.826667	0.698	0.664	4.97e-23	0
	B7ZXJ2	Protein FREE1*	1	1.57	1.504	1.5045	1.452	1.744	1.7885	1.493	2.91e-07	1
	K7TKI8	Protein TIC 40, chloroplastic*	1	1.36	0.940667	1.043	1.23533	1.78667	1.37333	1.429	3.41e-10	4
	A0A096Q178	Protein TIC110, chloroplastic*	1	0.842	1.0285	1.078	1.1305	1.2115	1.2165	1.508	4.76e-07	1
	B4FKT1	Protein YIF1A	1	0.833	1.1825	0.756	0.6655	0.6835	0.41	0.4105	2.17e-09	0
	A0A096QP97	Proton pump-interactor 1*	1	1.46	1.25133	1.355	1.30233	1.48467	1.35967	1.75733	2.13e-21	4
	A0A096RIV3	Proton pump-interactor 1 *	1	1.38	1.31	1.90967	1.80367	1.87867	1.78667	1.82067	7.57e-49	1
	A0A096TB85	Putative clathrin assembly protein At1g03050*	1	0.719	1.079	0.952	0.862	0.6935	0.6475	0.6265	3.39e-14	0
	K7UEK6	Putative coatomer beta subunit family protein	1	0.849	1.065	0.985667	0.881	0.740667	0.594667	0.638667	7.58e-42	0
	B4FFF1	Ran-binding protein 1 homolog c*	1	1.06	0.998333	1.18533	1.36067	1.45767	1.58467	1.254	1.65e-47	1
	B4FE06	Ras-related protein RABA1f*	1	0.874	0.7735	0.9115	0.841	0.5945	0.49	0.616	7.24e-22	0
	A0A096QG86	SEC12-like protein 2*	1	1.4165	1.221	1.1545	1.603	2.101	1.555	1.632	0.00883627	1
	C0P447	Secretory carrier-associated membrane protein 6*	1	1.1	0.676	0.722	0.593	0.589	0.636	0.652	3.94e-08	0
	B4FK58	Signal recognition particle 19 kDa protein	1	0.812	0.983667	1.04733	1.10733	1.66367	1.547	1.67133	3.01e-25	2
	B4FJ28	Signal recognition particle 9 kDa protein	1	0.935	1.15167	1.42167	1.494	1.75633	2.06533	1.951	7.21e-20	2
	K7TW55	Translocase of chloroplast 159, chloroplastic*	1	0.893	0.896667	1.35967	1.328	1.44433	1.32367	1.71333	1.44e-05	1
	K7V5E8	Translocase of chloroplast 159, chloroplastic*	1	1.04	0.953	1.3735	1.1765	1.5995	1.874	1.899	2.55e-07	2
	C4XVE1	Translocon-associated protein subunit alpha*	1	1.37	1.21067	1.632	1.641	1.431	1.12367	1.25967	6.09e-10	1
	K7TJJ4	Vacuolar protein sorting-associated protein 26A*	1	1.11	0.9705	0.7785	0.7375	0.707	0.565	0.517	8e-16	0
	B4F8J0	Vacuolar protein sorting-associated protein 32 homolog 2 *	1	1.32	1.07933	1.04433	1.21933	1.82967	2.139	1.52567	5.37e-28	2
	B6U726	Vesicle-associated membrane protein 713 *	1	0.763	0.747	0.559333	0.490667	0.443667	0.334667	0.374667	5.98e-30	0
	A0A096PVE7	Vesicle-associated membrane protein 725*	1	0.767	0.7805	0.9675	0.804	0.8385	0.6585	0.6615	4.12e-17	0
	B4F9V2	Vesicle-associated protein 1-2*	1	1.34	1.148	1.0185	1.044	1.202	1.6405	1.5475	6.81e-05	4
	C0P330	Vesicle-associated protein 1-2*	1	0.457	0.457	0.792	0.678	0.612	0.711	0.5065	0.000521708	0
	A0A096S0M3	VHS domain-containing protein At3g16270*	1	0.723	0.887	0.979	0.8605	0.7305	0.6475	0.596	1.14e-06	0
03 Cell growth/division
03.01 Cell growth and DNA related
	A0A096PXJ8	187-kDa microtubule-associated protein AIR9*	1	0.798	0.8845	0.8855	0.88	0.7955	0.7515	0.6645	2.38e-08	0
	A0A096RTL5	65-kDa microtubule-associated protein 1*	1	0.658	0.7325	0.894	0.8515	0.7085	0.393	0.53	0.00595182	0
	K7W8A6	65-kDa microtubule-associated protein 2*	1	0.601	0.487333	0.372333	0.355	0.322	0.233333	0.253333	2.18e-21	0
	B4G1E1	Actin*	1	1.56	2.088	2.8655	1.681	1.576	1.8885	3.8195	1.82e-07	1
	B4FPG2	Actin1 isoform 1	1	1.36	1.294	2.006	2.28833	1.92967	1.77967	1.808	1.55e-55	1
	B4FNB4	Actin-related protein 4*	1	0.751	0.752667	0.826333	0.733333	0.649	0.635333	0.600333	1.23e-12	0
	B6TB21	Anamorsin homolog	1	1.07	1.006	1.084	1.18433	1.59733	1.43167	1.196	3.34e-13	1
	A0A096Q704	ATP-dependent DNA helicase MER3 homolog *	1	0.755	0.791333	0.794333	0.745	0.697	0.546667	0.560667	1.24e-19	0
	C4JBW7	BAHD acyltransferase DCR*	1	0.64	0.542	0.453333	0.466667	0.506333	0.563667	0.539667	6.5e-52	0
	B6SIB6	BolA-like protein	1	0.995	0.872333	0.922333	1.10767	1.473	1.55067	2.444	5.52e-08	2
	A0A096S456	Cell division control protein 48 homolog D*	1	0.974	0.9655	1.3465	1.22	1.3445	1.505	1.357	8.74e-10	1
	A0A096RHT9	Clustered mitochondria protein *	1	1.58	1.08067	0.788	0.810667	0.823333	0.659333	0.771	1.13e-06	0
	B6SWA1	Dek protein	1	0.876	0.736667	0.749667	0.655667	0.726	0.625333	0.704667	7.89e-17	0
	C0PJT3	DNA ligase	1	0.835	0.9795	1.041	0.9325	0.7195	0.6645	0.8295	0.00213042	0
	K7V8E2	DNA mismatch repair protein MSH6 *	1	0.788	0.753667	0.679333	0.688333	0.644667	0.571	0.739667	3.7e-10	0
	B6TB61	DNA repair protein RAD23	1	1.43	1.01	1.099	1.21667	1.61133	1.75067	1.91767	8.17e-26	2
	B6TKL2	DNA repair protein RAD23	1	0.954	1.00333	0.967333	0.859333	1.35067	1.76733	1.48933	3.21e-13	2
	K7U7S5	DNA repair protein RAD50*	1	2.34	1.70633	1.606	1.86333	2.165	2.01167	2.17633	7.55e-34	4
	K7TS86	DNA replication licensing factor MCM2*	1	0.82	0.616333	0.561333	0.534667	0.524333	0.484667	0.469	2.41e-22	0
	Q43704	DNA replication licensing factor MCM3 homolog 1	1	0.705	0.601333	0.597667	0.557667	0.537667	0.578333	0.547667	1.94e-22	0
	A0A096R4L0	DNA replication licensing factor MCM5*	1	0.673	0.573667	0.536667	0.492667	0.516	0.441333	0.501	7.33e-25	0
	A0A096QVF6	DNA replication licensing factor MCM6*	1	0.559	0.5	0.5	0.457667	0.351667	0.306667	0.378667	3.65e-25	0
	A0A096RTG5	DNA replication licensing factor MCM7*	1	0.749	0.711	0.723	0.670333	0.499	0.554	0.452	6.4e-16	0
	P27347	DNA-binding protein MNB1B	1	0.6	0.702333	0.69	0.682667	0.874667	0.782333	0.772	2.2e-16	0
	A0A096SF85	Dynamin-related protein 1C*	1	0.874	0.922667	0.836333	0.810333	0.735	0.625667	0.746667	2.6e-22	0
	C0PBZ6	Fasciclin-like arabinogalactan protein 1*	1	0.936	0.756667	0.642	0.585333	0.744333	0.849	1.04633	3.09e-05	4
	C0HFK2	Fasciclin-like arabinogalactan protein 17 *	1	1.09	1.061	1.21467	1.20567	1.44933	1.48367	1.55233	1.93e-12	1
	B6SSV3	Fasciclin-like arabinogalactan protein 7	1	1.21	1.27867	1.27	1.28533	1.44133	1.578	1.64567	1.23e-14	1
	A0A096SZF8	Fasciclin-like arabinogalactan protein 7*	1	1.78	1.631	0.9575	1.1475	1.672	1.5875	1.7415	3.2e-09	4
	C0P6D0	FRIGIDA-like protein 3*	1	0.699	0.785	0.957	0.813	0.579	0.5215	0.6455	1.47e-11	0
	B4FTE5	FRIGIDA-like protein 4a*	1	0.661	0.736667	0.852	0.712	0.747333	0.792667	0.875667	6.27e-09	0
	C0PB60	Gamma carbonic anhydrase 2, mitochondrial*	1	0.829	0.7735	0.896	0.7655	0.665	0.7025	0.595	8.11e-21	0
	B6TC95	Histone H1	1	0.545	0.667	0.5815	0.501	0.473	0.4525	0.516	1.04e-106	0
	A0A096RZB1	Histone H1*	1	0.57	0.559	0.5055	0.426	0.6775	0.6465	0.731	1.21e-12	0
	B4FQA5	Histone H1*	1	0.535	0.5735	0.732	0.7825	0.647	0.4925	0.538	5.35e-28	0
	A0A096PR69	Histone H1*	1	0.6675	0.6205	0.6395	0.5865	0.5445	0.6055	0.629	0.000141174	0
	B6SHX9	Histone H2A	1	0.481	0.560667	0.534667	0.443667	0.444	0.338333	0.369333	2.44e-137	0
	B4FIA6	Histone H2A	1	0.85	0.8125	0.6365	0.696	0.663	0.7075	0.8835	2.38e-05	0
	B4FU52	Histone H2A	1	0.629	0.681	0.568	0.497333	0.523333	0.381333	0.418	9.01e-71	0
	B4FZ86	Histone H2A	1	0.546	0.640667	0.583	0.551	0.591333	0.580333	0.511	1.02e-10	0
	B6SI29	Histone H2A	1	0.482	0.559667	0.437667	0.398333	0.383667	0.266333	0.285	1.86e-129	0
	B6SYU0	Histone H2A	1	0.524	0.532	0.475667	0.417	0.520667	0.347333	0.345	5.8e-85	0
	B6T3F2	Histone H2A	1	0.453	0.572667	0.719333	0.613	0.688	0.545333	0.580333	1.24e-44	0
	B6UIQ0	Histone H2A	1	1.004	0.784	0.626	0.8095	0.9545	0.7665	0.9195	0.00598288	4
	B6T1G5	Histone H2B	1	0.362	0.474667	0.628667	0.459333	0.624	0.573333	0.603	5.09e-05	0
	B6UFX4	Histone H2B	1	0.281	0.465667	0.598333	0.408333	0.425667	0.403	0.419	2.42e-16	0
	C4J4M8	Histone H2B	1	0.196	0.289	0.3465	0.2345	0.269	0.249	0.238	7.1e-23	0
	B6T1U2	Histone H2B	1	0.276	0.345667	0.426333	0.287333	0.346333	0.318	0.433	3.91e-14	0
	A0A096SCG9	Histone H2B.2*	1	0.281	0.438667	0.715667	0.496	0.687667	0.751667	0.834	0.00641162	2
	B6TJ90	Histone H4	1	0.496667	0.614333	0.513667	0.421333	0.402333	0.331	0.337667	0	0
	B6TWE3	HMG-Y-related protein A*	1	0.705667	0.561667	0.580333	0.487667	0.961	0.921	1.268	0.000949419	2
	K7UTR3	Katanin p60 ATPase-containing subunit A*1	1	0.811667	1.15333	1.76233	1.63733	1.53467	1.21033	0.98	0.00074251	1
	A0A096PWY5	LIM domain-containing protein WLIM1*	1	1.77	1.34867	1.278	1.746	2.587	2.43	3.09	2.02e-28	2
	A0A096S3Z2	LIM domain-containing protein WLIM2a*	1	0.568	0.521	0.468	0.27	0.437	0.733	0.6105	6.78e-06	0
	B6U4I4	Microtubule-associated protein MAP65-1a	1	0.874	0.617667	0.485	0.450667	0.478333	0.423	0.426	4.4e-10	0
	Q94F79	Nucleosome/chromatin assembly factor A	1	0.738	0.816333	0.942	0.858	0.767667	0.685	0.653667	7.08e-11	0
	Q8L8G5	Nucleosome/chromatin assembly factor group A	1	0.8255	0.958	1.522	1.344	1.114	1.5125	1.6385	0.000125593	1
	A0A096UJG6	Patellin-4*	1	0.817	1.0565	0.938	0.7115	0.645	0.6585	0.618	2.28e-05	0
	B7ZYX0	Pentatricopeptide repeat-containing protein At3g49240*	1	0.574	0.7625	0.903	0.7065	0.5935	0.5865	0.525	4.27e-13	0
	A0A096TKJ9	Pentatricopeptide repeat-containing protein At4g35850, mitochondrial *	1	0.657	0.984667	0.949667	0.836333	0.640667	0.510333	0.660333	6.28e-16	0
	A0A096RHG9	Probable DNA gyrase subunit A, chloroplastic/mitochondrial*	1	0.823	0.750667	0.841667	0.783	0.68	0.583333	0.563333	4.21e-22	0
	A0A096S5H2	Probable histone H2A.4*	1	0.56	0.699667	0.507	0.484667	0.473667	0.378	0.398667	1.01e-76	0
	A0A096TUV6	Probable histone H2A.6*	1	0.368	0.551	0.651	0.530333	0.428667	0.260667	0.234	6.41e-25	0
	B6T7X9	Profilin	1	1.64	1.40067	1.308	1.525	2.032	2.45767	2.181	6.23e-209	2
	Q43266	Proliferating cell nuclear antigen	1	0.761	0.754	0.678	0.6355	0.6105	0.6295	0.6985	1.57e-20	0
	A0A096SAE8	Protein CHROMATIN REMODELING 24*	1	0.715	0.928	1.043	0.9	0.666	0.737	0.577	3.3e-07	0
	K7U3D0	Protein FLX-like 3*	1	0.598667	0.777	1.098	0.949667	1.07633	1.27733	1.26433	0.01325	1
	A0A096QMR5	Protein HEADING DATE 3A*	1	1.24	1.436	1.212	1.8095	2.1255	2.6545	1.4915	1.41e-14	2
	A8WES5	Protein HEADING DATE 3A*	1	1.34	1.098	0.791	0.709	0.629	0.5715	0.5425	4.48e-08	0
	B6TA37	Protein RCC2	1	0.674	0.718	0.722667	0.650667	0.721333	0.760667	0.760333	4.43e-11	0
	K7VP16	Protein RETICULATA-RELATED 3, chloroplastic*	1	1.01	0.994	0.785667	0.729667	0.970667	0.780667	0.628333	4.96e-07	0
	A0A096T4Z5	Protein RETICULATA-RELATED 4, chloroplastic*	1	0.77	0.900667	0.816	0.792333	0.67	0.542	0.545333	1.01e-44	0
	B4F7T4	Protein SCO1 homolog 1, mitochondrial *	1	1.43	1.04233	1.16133	1.124	1.31633	1.518	1.61633	7.93e-06	4
	K7U8G1	Putative cyclin-dependent kinase A family protein	1	0.885	0.7555	0.6275	0.483	0.532	0.443	0.559	7.61e-11	0
	K7VE69	Putative leucine-rich repeat receptor-like protein kinase family protein	1	2.9635	1.5535	1.1925	1.4865	1.4675	1.8225	1.8785	0.00139315	4
	B4FEW1	Replication protein A 32 kDa subunit A*	1	1.748	0.9875	0.745	0.5955	0.704	0.805	0.929	0.0150426	4
	Q5YLM2	Roothairless 3	1	0.572	0.757	0.845	0.6545	0.6415	0.6795	0.695	3.2e-05	0
	B4FRM0	RuvB-like protein 1*	1	0.661	0.8935	0.9385	0.913	1.1035	1.004	1.0465	4.04e-09	1
	B6TZV9	Senescence-associated protein DIN1	1	1.29	1.213	1.56767	1.798	2.49367	2.28733	2.459	4.45e-117	2
	A0A096SJX1	Tubulin alpha-1 chain *	1	1.92	1.0955	0.7725	0.8805	1.043	0.7705	0.756	2.64e-06	4
	B6SPX4	Tubulin alpha-3 chain	1	0.604	0.615333	0.559333	0.484667	0.410333	0.361	0.315	1.05e-294	0
	P22275	Tubulin alpha-3 chain	1	0.764	0.771	0.805667	0.752667	0.625	0.636	0.601333	3.28e-28	0
	A0A096SSY4	Tubulin beta-1 chain*	1	0.703	0.657333	0.773	0.718	0.576	0.547333	0.579333	1.82e-10	0
	C0P664	Tubulin beta-2 chain *	1	0.809	0.829	0.792	0.726	0.632	0.6515	0.6815	5.05e-07	0
	Q41783	Tubulin beta-6 chain	1	0.7745	0.8055	0.742	0.5735	0.5705	0.6995	0.761	0.000987084	0
	K7UWZ6	Tubulin beta-6 chain*	1	0.604	0.622667	0.490667	0.425	0.468	0.492	0.514667	1.57e-44	0
	B4FNZ2	Tubulin-specific chaperone A	1	0.961	0.954667	0.990667	1.06367	1.72633	1.79733	1.55233	5.14e-25	2
	B8A0C4	Villin-2*	1	0.745	0.85	0.708333	0.683	0.637	0.603333	0.645	1e-62	0
03.02 Cell wall related
	B6T4X5	2-hydroxy-3-oxopropionate reductase	1	0.92	0.815667	0.799333	0.732333	0.668333	0.677667	0.617667	1.53e-24	0
	B4FQX1	Alpha-1,4-glucan-protein synthase [UDP-forming] *	1	0.932	1.22267	0.927333	0.754333	0.676667	0.593667	0.620333	2.61e-45	0
	B4G039	Alpha-1,4-glucan-protein synthase [UDP-forming] *	1	0.622	0.941667	0.850333	0.694333	0.509	0.497667	0.376667	5.95e-17	0
	A0A096PVL7	Alpha-xylosidase 1 *	1	1.64	0.937	0.543	0.545333	0.704333	0.587667	0.632	1.78e-29	0
	B6UIE1	Bifunctional dTDP-4-dehydrorhamnose 3,5-epimerase/dTDP-4-dehydrorhamnose reductase*	1	0.875	0.738	0.774667	0.733667	0.632	0.608333	0.615	2.65e-34	0
	Q6VWJ0	Caffeoyl-CoA 3-O-methyltransferase 1	1	1.04	1.53433	1.18033	1.00833	0.900333	0.81	0.693667	8.6e-15	0
	B4G080	Caffeoyl-CoA O-methyltransferase 1	1	1.85	1.78633	1.26433	1.30433	1.21933	1.534	1.259	7.23e-10	4
	B4G1Y5	Cinnamoyl-CoA reductase 1*	1	0.752	0.918667	0.756667	0.695667	0.722	0.639	0.659	4.29e-28	0
	C0PE65	Cinnamoyl-CoA reductase 1*	1	0.723	0.7855	0.503	0.46	0.418	0.3745	0.4405	1.45e-54	0
	B7ZX74	Endoglucanase 24*	1	1.5405	0.943	0.581	0.5935	0.809	0.9925	0.8965	0.00082636	4
	B8A1G1	Expansin-A5 *	1	1.1065	0.79	0.701	0.62	0.8785	0.8235	0.8455	0.0073442	4
	A0A096QFK1	Non-classical arabinogalactan protein 31*	1	1.09	1.133	1.2775	1.6705	3.914	3.5225	4.192	6.13e-13	2
	B4F9X6	Pectin acetylesterase 12*	1	1.33	1.261	1.119	1.273	1.4925	1.5315	1.208	7.3e-05	4
	B8A2J2	Pectin acetylesterase 7 *	1	0.671	0.643	0.499667	0.505333	0.562333	0.485333	0.552667	1.95e-46	0
	B6UAQ7	Pectinesterase inhibitor domain containing protein	1	0.912	0.907	2.139	2.37267	5.821	7.74667	4.654	1.79e-37	3
	B6UI23	Pectinesterase inhibitor domain containing protein	1	0.915	0.944667	1.54767	2.042	3.48733	2.66333	4.88	3.51e-30	2
	A0A096U9Q5	Probable polygalacturonase At1g80170*	1	1.08	1.0615	1.06	1.1125	1.4855	1.644	2.2745	3.65e-11	2
	B6SV28	Proline-rich protein	1	1.62	1.0665	1.114	1.1265	1.448	1.7595	1.451	4.19e-10	4
	K7VG69	Putative expansin-B14 *	1	2.99	2.19367	0.873667	0.699	0.765667	0.774	0.767333	5.74e-38	0
	C0PC30	Shikimate O-hydroxycinnamoyltransferase*	1	1.32	0.929	0.684	0.6125	0.592	0.7635	0.862	0.00048054	0
	B6T9P0	UDP-glucose 6-dehydrogenase	1	0.82	1.12233	1.161	0.991	0.743	0.709333	0.616333	8.9e-21	0
	B6TBY8	UDP-glucose 6-dehydrogenase	1	1.02	1.15533	0.958667	0.843667	0.813333	0.746667	0.643333	1.04e-20	0
	C0LNQ9	UDP-glucosyltransferase	1	1.93	1.4865	2.716	2.3125	2.2815	2.1205	2.2215	8.35e-16	1
	B6T784	UDP-sulfoquinovose synthase	1	0.837	0.763	0.68	0.621	0.666	0.67	0.735	0.00109589	0
	B4G1Z2	Xyloglucan endotransglucosylase/hydrolase	1	0.756	0.673	0.624667	0.671333	0.563667	0.596333	0.562	3.04e-46	0
04 ROS homeostasis
	A2SZW8	1-Cys peroxiredoxin PER1	1	1.07233	1.01967	1.189	1.56133	3.773	5.508	8.52933	0	3
	B6TM55	APx1-Cytosolic Ascorbate Peroxidase	1	1.98	1.40267	0.925	1.23167	1.729	1.43233	1.345	1.26e-09	4
	B4FA06	APx4-Peroxisomal Ascorbate Peroxidase	1	0.649	1.03867	1.13433	0.991	0.840667	0.672	0.730667	1.11e-11	0
	B4F817	Dehydroascorbate reductase	1	0.918	0.946	0.976333	1.146	1.74533	1.66367	1.62	3.87e-231	2
	B4FT31	Dehydroascorbate reductase	1	0.927	0.978667	0.980667	1.147	1.90533	2.06933	2.27767	0	2
	C0P9V2	Dehydroascorbate reductase	1	1.18	1.6635	1.7645	2.2045	3.0895	2.753	1.798	3.12e-08	1
	P43401	Zinc metallothionein class II	1	1.03	0.82	0.777	0.907333	7.86567	33.12	44.3233	2.73e-35	3
	Q6JAH6	Glutathione peroxidase	1	0.87	1.03133	1.296	1.41767	1.98	2.251	2.28533	1.47e-110	2
	B4FK84	Glutathione S-transferase 3 *	1	0.906	1.06167	0.77	0.614	0.495333	0.528333	0.578333	4.82e-55	0
	B6T7H0	Glutathione S-transferase 6	1	0.417	0.566	0.319	0.329	0.2275	0.2785	0.2375	7.26e-10	0
	B6SJP0	Glutathione S-transferase F11*	1	0.62	0.589	0.465	0.4845	0.4535	0.4935	0.5005	6.3e-09	0
	Q9FQC0	Glutathione S-transferase GST 19	1	1.13667	2.47433	1.77867	1.66467	1.53467	1.73467	1.72967	0.000783017	1
	Q9FQB7	Glutathione S-transferase GST 22	1	0.993	1.00467	0.630333	0.734	0.802667	0.711333	0.755667	1.61e-09	0
	Q9FQA9	Glutathione S-transferase GST 30	1	1.33	1.1115	1.6055	1.754	3.2725	3.206	3.195	1.43e-26	2
	B4FTD1	Glutathione S-transferase III	1	0.836	1.01433	0.65	0.473	0.386667	0.430667	0.401	8.45e-18	0
	B6T7B6	Glutathione S-transferase, C-terminal-like	1	1.21	1.22267	1.21033	1.231	1.32233	1.36067	1.59633	2.77e-14	1
	A0A096RIT5	Glutathione transferase GST 23*	1	0.583	0.513	0.4065	0.376	0.374	0.322	0.3055	4.4e-17	0
	B6SN61	Grx_C2.1-glutaredoxin subgroup I	1	1.28	1.0935	1.127	1.301	2.525	2.462	2.223	2.95e-16	2
	B4FXZ3	Grx_C2.2-glutaredoxin subgroup I	1	0.962	0.998333	1.01833	1.13667	1.85933	2.17833	2.28067	1.04e-259	2
	B6STN1	IN2-1 protein	1	2.255	1.58	1.068	1.306	1.241	1.3355	1.474	0.00869142	4
	B4FQK0	Monodehydroascorbate reductase 5, mitochondrial *	1	0.934	0.882	0.705333	0.704667	0.658667	0.627	0.626667	4.16e-56	0
	C0P4M0	Monodehydroascorbate reductase*	1	2.15	1.52733	1.176	1.263	1.444	1.466	1.60133	1.34e-21	4
	B4FIR4	Monothiol glutaredoxin-S10*	1	0.994	1.01	1.151	1.197	1.56	1.292	1.3265	2.95e-07	1
	B4F8B4	Oxidoreductase	1	2.8945	1.739	0.976	1.2845	1.672	1.592	1.6945	0.0255637	4
	B6T2C6	Peptide methionine sulfoxide reductase msrB	1	0.976	0.977	0.659	0.643	0.6055	0.703	0.728	2.36e-09	0
	A0A096RN43	Peroxidase 1*	1	1.02	0.707667	0.524	0.550667	0.994333	0.967	1.227	1.43e-10	4
	B4FVT4	Peroxidase 16*	1	1.42	1.10067	0.947333	1.23667	1.79467	1.50633	1.682	1.06e-08	4
	C0PF45	Peroxidase 2*	1	1.0495	1.5385	1.4445	1.115	1.603	1.5345	2.286	0.000181204	2
	K7V014	Peroxidase 29*	1	1.395	1.355	1.89267	1.607	1.234	1.54433	1.263	0.00219748	1
	A0A096QKB1	Peroxidase 35*	1	1.64	1.38467	1.31233	1.43467	1.75	2.10833	2.09867	5.72e-34	2
	K7U6B6	Peroxidase 4*	1	2.7	1.891	1.298	1.495	2.32067	2.02667	2.652	2.25e-10	4
	B4FBC8	Peroxidase 4 *	1	1.99	1.577	1.092	1.18567	1.795	1.53267	1.397	3.19e-06	4
	K7VB57	Peroxidase 68*	1	1.45	1.6035	1.876	2.122	3.362	2.116	2.221	4.86e-09	1
	B6T3V1	Peroxidase 72	1	0.869	0.516333	0.469333	0.434333	0.465	0.391	0.493333	1.1e-39	0
	K7VCN5	Peroxidase 72*	1	0.977	0.708333	0.591	0.629667	0.666667	0.704	0.654	5.18e-14	0
	B4FSM5	Peroxiredoxin-5	1	1.59	1.21567	1.086	1.22167	1.35667	1.578	1.34867	4.75e-33	4
	A0A096R5U0	Peroxisomal membrane protein 11-5*	1	0.538	0.564	0.577	0.527	0.5065	0.395	0.383	7.51e-27	0
	B6TQ98	Peroxisomal multifunctional enzyme type 2	1	1.12	1.06433	0.967667	0.979333	1.32367	1.52567	1.37033	9.37e-27	4
	B4FHN3	Probable L-ascorbate peroxidase 7, chloroplastic*	1	0.987	1.10333	1.40167	1.51933	2.368	1.97733	1.94467	1.31e-17	2
	A0A096QKY6	Probable nucleoredoxin 1-1*	1	1.09	1.311	1.79467	1.766	2.00067	1.675	1.876	1.77e-89	1
	K7U148	Putative class III secretory plant peroxidase family protein	1	1.61	1.92567	1.377	1.66133	1.846	1.78733	1.542	2.41e-16	4
	B4FMP6	Putative oxidoreductase, aldo/keto reductase family protein	1	0.883	0.929333	0.725667	0.760333	0.754333	0.649667	0.733667	1.18e-14	0
	K7UZN5	Putative oxidoreductase, aldo/keto reductase family protein	1	1.05	1.475	1.32833	1.40367	1.588	1.77867	1.71133	4.29e-23	1
	K7TGW6	Putative polyphenol oxidase family protein	1	0.617	0.594	0.461333	0.439333	0.458667	0.459333	0.401667	1.23e-35	0
	K7TMU7	Putative polyphenol oxidase family protein	1	1.42	1.637	1.809	1.8905	1.5225	1.444	1.49	8.01e-06	1
	B4F925	Superoxide dismutase	1	0.615667	0.868333	0.992333	1.07333	0.928333	1.23267	1.05667	0.00141259	1
	B4F9H6	Superoxide dismutase	1	0.658333	0.866667	0.974333	0.967667	0.848667	1.14933	1.10367	0.0170279	1
	B6TIS2	Superoxide dismutase [Cu-Zn]	1	1.03	1.05733	1.02433	0.992333	1.57833	1.85267	2.586	2.42e-75	2
	D1MPZ7	Superoxide dismutase [Cu-Zn]	1	1.08	1.019	0.991	1.11267	1.817	2.32167	2.737	7.22e-204	2
	P11428	Superoxide dismutase [Cu-Zn] 2	1	0.922	1.02367	0.940667	0.914333	1.26867	1.27067	1.56133	2.82e-11	2
	B4FFQ0	Thioredoxin	1	1.84	2.474	1.55467	1.656	1.42467	1.35667	1.34767	3.41e-16	4
	B6T183	Thioredoxin	1	1.93	1.349	0.821	1.08233	1.30567	1.44567	1.383	1.46e-07	4
	B6SUA0	Thioredoxin	1	0.861	1.211	1.7475	1.424	1.3905	1.2485	1.2305	2.43e-12	1
	K7VBY5	Thioredoxin	1	0.937	1.02433	1.09133	1.10933	1.57867	1.63	1.67033	8.74e-41	2
	A0A096T1B4	Thioredoxin M2, chloroplastic*	1	1.46	1.148	1.056	1.2275	1.7535	1.5585	1.862	1.71e-08	4
	C0P9S6	Thioredoxin Y, chloroplastic*	1	1.87	1.40467	1.059	1.36833	1.669	1.91267	1.89733	1.15e-09	4
	B6TP19	Thioredoxin-like protein 5	1	1.09	0.992	1.132	1.48	2.3005	1.981	2.699	7.32e-05	2
	B8A1M2	Thioredoxin-like protein 5	1	0.993	1.08	0.995333	1.00233	1.62367	1.894	1.92733	4.75e-19	2
05 Defense/stress response
	B4FME9	2'-deoxymugineic-acid 2'-dioxygenase *	1	1.88	1.4335	3.1795	2.7835	2.142	1.9345	1.933	2.04e-16	1
	A0A096QHZ1	Abscisic stress-ripening protein 2 *	1	1.07	1.993	1.243	1.32867	2.423	4.42933	4.11767	5.65e-16	2
	A0A096TZK1	Alpha-amylase/subtilisin inhibitor*	1	0.964	1.063	1.18067	1.47167	1.94333	2.68733	3.77267	2.12e-63	2
	P13867	Alpha-amylase/trypsin inhibitor	1	1.71	1.28067	1.04033	1.318	3.05267	2.98867	4.31233	2.88e-31	2
	B4FHT1	Annexin	1	0.791	1.062	0.648	0.576333	0.511667	0.460667	0.475	5.22e-241	0
	Q43863	Annexin	1	0.778	0.826333	0.605	0.551333	0.498	0.489	0.513	1.2e-194	0
	B6SLF6	Antimicrobial peptide MBP-1	1	1.62	1.15967	0.919667	1.248	3.32833	11.6893	11.6593	4.66e-285	3
	A8IK79	Asr protein	1	1.11	1.167	1.1815	1.4085	1.918	2.4335	3.6925	6.39e-27	2
	K7TV30	Barwin*	1	1.92	1.39733	1.03	1.24133	3.88267	7.005	16.361	3.67e-156	3
	Q5XLE0	Bet v I allergen	1	1.46	1.1	1.15	1.1815	1.3575	2.411	1.314	4.38e-09	4
	B6TSM7	Bowman-Birk type bran trypsin inhibitor	1	1.07367	1.501	1.587	1.08133	1.01567	1.13733	1.13333	0.00146702	0
	C0HII8	Bowman-Birk type trypsin inhibitor TI1*	1	1.31	1.094	1.10833	1.33	6.37067	17.6193	18.085	1.82e-125	3
	B6SPP9	Bowman-Birk type wound-induced proteinase inhibitor WIP1	1	1.15	0.982333	0.957	1.212	3.14833	6.33667	8.52433	6.75e-202	3
	A0A096U6H7	CASP-like protein 2A1*	1	1.0455	0.9615	0.965	0.923	1.457	2.3875	3.151	0.00043906	2
	C0PNW8	Chitin elicitor-binding protein*	1	0.958	0.596333	0.488667	0.549333	0.769667	0.698667	0.778667	3.15e-07	4
	B8QUZ0	Chitinase	1	1.3	0.952	0.9245	0.913	1.873	3.9515	5.0365	2.91e-15	3
	D0EM57	Chitinase	1	0.908	0.8755	0.91	0.9575	2.852	5.858	6.8575	1.15e-22	3
	B6THM7	Cold shock protein-1	1	0.881	0.793	0.921	1.3585	3.301	4.3805	5.6625	5.76e-27	3
	Q4FZ50	Cystatin	1	2.03	1.191	1.199	2.235	2.934	3.646	3.348	2.12e-29	2
	B6UGN8	Cystatin	1	1.21	1.181	1.29233	1.486	2.099	2.123	1.73167	3.96e-170	2
	B6TMF0	Cystatin-1	1	2.18	1.31767	1.11233	1.79433	3.67133	3.67067	2.64	2.34e-33	2
	Q4A1J7	Putative cystatin	1	0.829	1.0405	0.9915	1.0575	1.0855	1.5735	1.444	2.01e-38	2
	Q4A1J8	Putative cystatin	1	0.826	1.04633	0.660333	0.563	0.667667	0.577	0.68	1.04e-05	0
	Q4A1J1	Putative cystatin	1	1.3	1.10167	1.21467	1.50667	3.10767	5.31067	8.566	1.08e-88	3
	Q4A1J3	Putative cystatin	1	1.56	2.1235	1.713	1.6295	1.3845	1.5675	1.5545	7.99e-23	1
	P81009	Defensin-like protein 2	1	0.981	0.968	0.999	1.24567	2.93133	5.168	7.69533	7.2e-149	3
	C4J477	Dehydrin	1	0.943	0.745	0.7365	0.8545	2.408	2.124	3.295	2.41e-24	2
	B4G1H1	Dehydrin COR410 *	1	1.7	1.1605	0.818	0.9325	2.3165	2.4575	3.521	1.31e-16	2
	B4G1G1	Desiccation-related protein PCC13-62	1	1.21	1.189	1.64	2.04667	2.29533	3.42767	3.00567	1.56e-113	2
	B6T8I3	Disease resistance response protein 206	1	1.31	1.27267	0.968333	1.06733	1.32533	1.236	1.64567	2.83e-08	4
	B6TK17	DREPP2 protein	1	0.96	0.669	0.501667	0.489667	0.595	0.564667	0.551333	2.74e-110	0
	B4FAQ9	DREPP4 protein	1	1.37	1.527	1.4465	2.054	4.5835	3.768	5.566	1.6e-106	3
	B0FSL2	Early responsive to dehydration protein	1	1.03	0.901	0.6795	0.7195	0.688	0.6085	0.6615	2.58e-10	0
	B6SI37	Embryonic abundant protein 1	1	1.14333	0.901667	0.893	0.942333	3.10533	8.03633	11.6263	0	3
	B6T8E4	Embryonic abundant protein 1	1	1.07	0.910333	0.986333	0.977333	2.18867	4.85433	11.8473	1.11e-210	3
	B6SGN7	Embryonic protein DC-8	1	1.27	1.02533	1.00567	1.04967	2.44367	5.218	8.36633	4.09e-78	3
	B6TK66	Embryonic protein DC-8	1	1.21	0.966	0.942	0.9495	1.482	3.8475	4.054	1e-73	3
	B6UHX3	Embryonic protein DC-8	1	1.8	1.33467	1.20267	1.35333	3.10067	6.40567	9.34633	1.37e-115	3
	A0A096TN72	Embryonic protein DC-8*	1	1.23	0.985667	0.960333	1.03267	1.94067	3.39733	11.1773	6.73e-158	3
	O04288	Endosperm specific protein	1	1.26	1.25633	1.686	2.211	2.743	2.72267	3.34433	8.83e-251	2
	B6T8U5	ER6 protein	1	0.849	0.881667	0.952333	1.031	1.55067	1.64233	1.73133	4.3e-38	2
	B6SJS8	Flower-specific gamma-thionin	1	1.06	1.25733	2.10733	2.32267	2.67767	3.16033	3.40667	1.03e-41	2
	B4FNZ9	General stress protein 39	1	1.22	1.01267	1.061	1.904	3.96833	5.554	6.55633	1.98e-270	3
	B4FAV5	Germin-like protein 1	1	1.81	1.97767	1.52667	1.727	1.95433	2.04367	2.15033	1.9e-29	4
	B4FY73	Germin-like protein 1-1 *	1	1.86	2.72	2.57633	2.65867	1.73167	1.84667	1.42567	5.3e-27	1
	K7TJE4	Germin-like protein 8-12*	1	1.23	1.80967	2.472	3.10133	2.545	2.51267	2.68433	9.78e-281	1
	A0A096RSS8	Glucan endo-1,3-beta-glucosidase*	1	1.12	0.892	0.982667	1.15067	1.789	1.91133	2.48933	2.36e-12	2
	B6T4W5	Hyoscyamine 6-dioxygenase	1	1.12	1.01233	1.402	1.52633	1.31867	1.127	1.17533	1.29e-12	1
	K7VM99	Late embryogenesis abundant protein 1*	1	1.1	0.918667	0.995667	1.02233	1.977	4.74067	7.80467	1.71e-96	3
	A0A096TZ44	Late embryogenesis abundant protein D-34*	1	1.49	1.21367	1.071	1.171	2.08367	4.10933	8.82567	1.63e-133	3
	B6SN63	Late embryogenesis abundant protein D-34	1	1.34	1.03167	1.14367	1.24867	3.13467	5.032	5.285	7.01e-98	3
	B6SNS4	Late embryogenesis abundant protein D-34	1	1.44	1.102	1.01967	1.11433	1.87933	3.28333	7.128	3.28e-41	3
	B6UH67	Late embryogenesis abundant protein D-34	1	1.26967	1.06467	1.00833	1.094	2.21433	5.40133	9.404	0	3
	B4F9K0	Late embryogenesis abundant protein Lea14-A*	1	1.1	1.06233	0.657	0.789333	0.659667	0.472	0.603667	2.23e-16	0
	B4G1C1	Late embryogenesis abundant protein Lea14-A*	1	1.1	1.351	1.29633	1.28233	1.99	3.18267	3.68433	6.2e-43	2
	B6UH99	Late embryogeneis abundant protein Lea14-A	1	1.02	1.044	0.975	0.982	1.4245	2.377	3.881	4.54e-25	2
	B6SID7	Late embryogenesis abundant protein, group 3	1	1.02	0.976667	0.976667	0.981333	2.13533	5.20433	12.9557	9.07e-238	3
	B6SJ28	Late embryogenesis abundant protein, group 3	1	1.48	1.02467	0.852667	1.05167	2.832	4.50067	6.79967	1.08e-41	3
	B6UI06	Late embryogenesis abundant protein, group 3	1	1.13	0.981333	0.959333	0.947	2.47133	6.33433	7.58633	2.92e-39	3
	A0A096RGR3	Lipid transfer protein EARLI 1*	1	1.08	0.944	1.004	1.32467	1.65133	1.37833	1.561	2.09e-06	2
	B6T2C9	Lipid transfer protein	1	0.901	0.632667	0.601333	0.797667	1.01433	0.884	0.980333	0.00613794	4
	B6TQP7	Lipid transfer protein	1	1.56	1.036	0.921	1.0585	1.2505	1.588	1.752	4.2e-08	4
	B6TD92	Lipid-transfer protein	1	0.79	0.6215	0.3905	0.3255	0.3125	0.327	0.302	3.94e-19	0
	A0A096S9V6	Non-specific lipid-transfer protein 2*	1	1.04	1.176	1.173	1.43867	3.99733	5.38967	9.777	2.21e-270	3
	B4FPA4	Non-specific lipid transfer protein-like 1 *	1	1.08	1.083	1.11333	0.990667	1.47	2.224	2.48267	8.73e-94	2
	B6SGF4	Nonspecific lipid-transfer protein	1	1.47	1.46033	1.118	1.84033	2.68333	2.97033	6.27533	7.64e-18	3
	B6TVI1	Non-specific lipid-transfer protein	1	2.38	2.06133	1.42667	1.515	1.71467	1.72233	2.38367	1.77e-13	4
	B8QW69	Non-specific lipid-transfer protein	1	1.06	1.15167	0.999333	0.878333	1.823	3.59567	5.62867	1.23e-35	3
	Q2XX18	Non-specific lipid-transfer protein	1	1.13	0.823	1.0525	1.295	7.258	22.1545	18.0965	9.4e-32	3
	Q2XX23	Non-specific lipid-transfer protein	1	1.05	0.926667	0.936	1.46467	2.84267	11.3557	17.582	9.78e-138	3
	Q19VG6	Major latex protein 22	1	1.14	1.03267	1.192	1.166	1.50867	1.44033	1.39033	3.48e-102	1
	B6SKP5	Osmotin-like protein	1	0.695	0.527	0.561	0.628667	1.328	1.68233	3.14867	1.21e-18	3
	B6SXF5	Pathogenesis-related protein 1	1	1.17	1.25033	1.38767	1.838	3.005	2.84333	3.48233	3.02e-282	2
	A0A096THS0	pEARLI1-like lipid transfer protein 3*	1	0.792	0.639333	0.498333	0.432667	0.483667	0.464	0.515667	3.79e-28	0
	P83506	Probable non-specific lipid-transfer protein 2	1	1.23	1.05867	0.986	1.352	3.425	4.79233	8.576	3.75e-196	3
	C0PIH9	Probable RNA-binding protein ARP1*	1	1.57	1.174	1.38433	1.76133	2.28233	2.09733	2.177	1.52e-25	2
	Q2XX01	Protease inhibitor	1	1.22533	1.08933	1.291	2.63233	6.32667	8.62067	9.307	0	3
	B6TL22	Protein P21	1	1.49	1.06033	0.897	1.04133	3.206	7.39867	10.8383	8.14e-53	3
	C5JA66	Putative defensin	1	2.12	1.868	1.405	1.457	2.859	3.676	3.4455	4.6e-06	2
	B6T477	PVR3-like protein	1	1.11	0.906667	1.092	1.35233	1.846	2.65533	2.87867	1.69e-25	2
	K7TYG4	Regulator of nonsense transcripts UPF2*	1	1.38667	1.05467	0.814667	0.867	0.820667	0.647667	0.722667	0.00105354	0
	B4FCC0	Ribonuclease 2*	1	0.841	1.05867	1.96967	1.81067	1.12867	1.06833	0.987667	3.39e-05	1
	A0A096Q6D8	Salt stress-induced protein *	1	1.54	1.105	1.12633	2.58667	2.825	2.373	3.496	4.5e-59	2
	A0A096SS17	Salt stress-induced protein *	1	1.11	0.877333	0.551	0.563333	0.542	0.526667	0.506333	6.1e-87	0
	B4FN23	Salt stress-induced protein *	1	1.49	1.11067	0.977333	1.547	2.526	2.538	2.37867	2.56e-40	2
	C0HFQ1	Salt stress-induced protein*	1	1.52	1.13	1.2105	2.495	3.367	3.1825	3.374	1.7e-36	2
	C0PDX9	Salt stress-induced protein*	1	1.45	1.0335	1.052	2.9785	2.615	2.799	1.8	8.32e-32	2
	B6STY9	Salt tolerance protein	1	1.18	1.09633	0.676333	0.585333	0.533667	0.662	0.75	1.06e-10	0
	B6TSV7	Seed maturation protein	1	0.965	0.97	0.890333	0.907333	3.336	7.52433	15.354	3.38e-82	3
	B6U1R6	Seed maturation protein PM41	1	1.13	0.901667	0.945	1.00233	2.26233	4.43167	9.74833	4.79e-63	3
	B6TT83	SRC2	1	1.1	1.11467	1.226	1.42867	2.31333	2.001	2.62833	4.72e-55	2
	B6TIK3	Stress protein	1	1.25	1.197	1.50333	1.469	2.44067	2.33067	2.86533	7.38e-43	2
	B6TFB6	Stress responsive protein	1	1.07	0.940667	1.30633	2.20333	2.24667	2.091	2.07933	8.87e-44	2
	B6SNA6	Subtilisin-chymotrypsin inhibitor CI-1B	1	1.12	1.036	0.957	1.00167	3.059	5.80333	6.434	6.83e-96	3
	B6UH04	Subtilisin-chymotrypsin inhibitor CI-1B	1	2.63	1.48433	0.819	1.41433	3.565	3.26167	4.36933	3.96e-158	2
	B6UI15	Subtilisin-chymotrypsin inhibitor CI-1B	1	2.269	1.38567	1.15	1.946	3.56833	4.528	4.74733	0	2
	A0A096TQH8	Subtilisin-chymotrypsin inhibitor-2A *	1	1.12	1.20233	2.40333	2.721	2.75433	2.86567	3.488	4.94e-43	2
	Q09HU3	Trypsin inhibitor	1	1.18933	1.069	1.73767	3.27433	4.51267	6.66667	5.784	0	3
	B4FMM1	Tuliposide A-converting enzyme b2, amyloplastic*	1	1.63	1.596	0.838667	0.776667	0.731	0.621	0.62	1.84e-15	0
	B4FH43	Universal stress protein A-like protein *	1	1.15	1.15533	2.123	2.54433	4.40067	3.94833	4.52167	5.02e-47	2
	A0A096SFC9	Universal stress protein A-like protein*	1	2.77	1.46233	0.993	1.89933	6.975	9.35767	9.56233	2.61e-90	3
	B6TWE1	USP family protein	1	1.53	1.03	0.968	1.06567	1.30233	1.241	1.165	2.63e-05	4
	K7W272	Vicilin-like antimicrobial peptides 2-2*	1	1.32733	1.13733	1.05567	1.54933	3.30233	6.99333	6.29167	0	3
	B6TMF3	Wound/stress protein	1	0.984	0.743	0.720667	0.641667	0.477333	0.653667	0.568667	2.47e-21	0
	A0A096RF87	Zeamatin*	1	1.51	1.16433	1.126	1.36533	2.62367	4.464	6.848	1.12e-48	3
06 Signal transduction
	B4FN73	2-oxoglutarate-dependent dioxygenase DAO*	1	1.21	1.665	1.864	1.89	1.618	1.8325	1.5915	1.04e-27	1
	A0A096UC49	3-ketoacyl-CoA thiolase 2, peroxisomal *	1	1.25	1.114	1.2565	1.538	1.833	2.0595	1.6525	1.41e-91	2
	P49235	4-hydroxy-7-methoxy-3-oxo-3,4-dihydro-2H-1,4-benzoxazin-2-yl glucoside beta-D-glucosidase 1, chloroplastic	1	0.568	0.557	0.39	0.3235	0.2755	0.3425	0.273	1e-121	0
	B6U8P6	ABA-responsive protein	1	1.02	1.024	1.004	1.2115	1.3955	1.7965	1.8315	1.37e-10	2
	B6UIH4	ADP-ribosylation factor 3	1	1.25	1.03	0.870667	0.852667	0.66	0.586	0.606	4.54e-10	0
	B6TB11	Aldehyde dehydrogenase family 7 member A1	1	1.05	1.10033	1.82233	2.17467	1.615	1.40767	1.38333	2.18e-207	1
	G1FMQ3	Auxin-binding protein	1	1.09	0.879667	0.891333	1.04533	1.594	1.309	1.38467	1.07e-33	2
	A0A096TR68	Auxin-induced in root cultures protein 12*	1	0.681	0.601667	0.543	0.538667	0.548667	0.580333	0.572667	6.87e-49	0
	B6T5H6	Auxin-induced protein PCNT115	1	0.611	0.764667	0.913	0.919667	0.632333	0.981	0.653	7.27e-08	0
	B6T1V6	Calmodulin	1	0.949	0.7555	1.004	1.12	1.1635	1.96	1.4105	1.47e-07	2
	B6TV01	Calmodulin-related protein 2, touch-induced	1	0.924	0.82	0.824	0.836667	1.17267	1.442	1.74633	1.15e-22	2
	K7VJF7	CDPK-related kinase 5*	1	0.849	0.702	0.844	0.5845	0.5595	0.8885	0.7375	0.000791628	0
	B4FV70	Gibberellin 20 oxidase 1*	1	1.2	1.19233	1.8	1.78867	1.61767	1.55667	1.725	2.17e-31	1
	B6TKC8	Gibberellin receptor GID1L2	1	1.57	1.655	1.2955	1.774	2.403	2.341	2.221	1.67e-06	2
	C0HFC7	Guanine nucleotide-binding protein alpha-1 subunit *	1	0.5385	0.678	1.325	1.1005	0.9425	0.65	0.55	0.0213216	1
	G3K3T2	Guanine-nucleotide-exchange protein	1	0.857	0.882667	0.768333	0.716333	0.650333	0.584	0.619333	1e-47	0
	B4F861	IAA-amino acid hydrolase ILR1-like 1*	1	1.32	1.165	1.446	1.6045	1.82	2.156	2.0385	1.57e-82	2
	B4G0F2	IAA-amino acid hydrolase ILR1-like 7*	1	1.09	1.03	1.539	1.71467	1.71567	1.80733	1.826	1.4e-95	1
	C0PG96	IAA-amino acid hydrolase ILR1-like 9 *	1	1.31	1.11967	1.43567	1.63533	1.82333	1.603	1.98633	8.43e-31	1
	Q41819	Indole-3-acetate beta-glucosyltransferase	1	1.32	1.37233	3.483	2.90933	2.13367	1.94633	1.652	4.82e-70	1
	A0A096RP26	Interactor of constitutive active ROPs 1*	1	1.14	0.3695	0.213	0.2585	0.429	0.383	0.8565	3.72e-06	4
	B2XWS9	Isopentenyl transferase IPT8	1	3.4205	2.0885	1.379	1.883	2.098	1.5945	2.3205	0.000790197	4
	B4FV87	Jasmonate-induced protein	1	1.045	0.802667	0.502	0.462	0.449333	0.443667	0.437667	0	0
	B6T315	Jasmonate-induced protein	1	1.0975	0.8915	0.664	0.722	0.913	0.827	1.06	0.00726136	4
	B4FPD1	Membrane steroid-binding protein 1	1	1.09	1.06033	1.17433	1.231	1.68567	2.40067	2.07633	1.41e-26	2
	B6TF18	Membrane steroid-binding protein 1	1	1.07	1.0695	1.021	1.3195	2.2115	1.6395	1.964	4.76e-06	2
	B6TRV0	Membrane steroid-binding protein 1	1	1.67433	0.69	0.558	0.494667	0.903	0.725	1.80767	0.0281631	4
	B6TM12	Membrane steroid-binding protein 1	1	0.984	0.81	0.69	0.825667	1.18633	1.04967	1.50167	0.00570386	4
	B6T4E6	Mo-molybdopterin cofactor sulfurase	1	1.43	1.23467	1.402	2.02867	2.21267	2.561	2.36967	1.99e-78	2
	B4FF90	Phosducin-like protein 3	1	1.31	1.047	1.2475	1.159	1.4345	2.0015	1.4785	7.88e-05	2
	A0A096RUR8	Phosphatidylinositol 4-kinase alpha 1*	1	0.839	0.695	0.726	0.6975	0.605	0.561	0.6475	7.2e-19	0
	A0A096THG4	Probable indole-3-acetic acid-amido synthetase GH3.8*	1	1.04	2.415	2.749	3.41567	2.00167	1.60367	2.182	3.28e-14	1
	A0A096QBX8	Probable LRR receptor-like serine/threonine-protein kinase At4g20940*	1	0.933	0.7625	0.677	0.5855	0.5945	0.696	0.616	4.46e-08	0
	A8WES3	Protein MOTHER of FT and TF 1*	1	1.56	1.13033	1.435	1.647	3.35	4.85133	6.27333	1.34e-39	3
	A0A096RKQ9	Protein QUIRKY*	1	0.952	0.5895	0.58	0.5475	0.5395	0.529	0.578	1.87e-09	0
	K7VBA9	Protein QUIRKY*	1	0.591	0.569	0.54	0.529667	0.503667	0.425333	0.51	9.06e-15	0
	C0HDT7	Pyrabactin resistance-like protein	1	1.14	0.858667	1.053	1.11733	1.338	1.76467	1.79667	1.87e-06	2
	K7WBY4	Pyrabactin resistance-like protein	1	1.09	0.964333	0.966333	1.11567	1.445	1.587	1.70333	1.04e-29	2
	A0A096U667	Rac-like GTP-binding protein 6 *	1	0.937	0.8165	0.72	0.6875	0.5985	0.6095	0.538	5.56e-13	0
	B4FJB2	Ras protein Rab11D	1	0.894	0.7755	0.539	0.4805	0.489	0.4805	0.407	8.24e-16	0
	B4FB55	Ras-related protein ARA-3	1	0.681	0.8275	0.8715	0.716	0.5945	0.581	0.6885	1.02e-32	0
	B6T207	Ras-related protein Rab7	1	1.0395	1.024	0.908	0.7995	0.7825	0.6755	0.666	0.000136714	0
	B4FIB2	Ras-related protein RIC2	1	0.649	0.746667	0.827667	0.689667	0.650333	0.621	0.581667	6.46e-40	0
	K7VDD2	Serine/threonine-protein phosphatase 2A 55 kDa regulatory subunit B	1	1.596	1.048	0.945	1.0675	1.2815	1.159	1.7645	0.00333922	4
	B4FUM8	Tankyrase 2	1	2.015	1.982	1.062	1.56633	1.74233	1.24867	1.27767	0.0130443	4
	B4FQ44	Tryptophan aminotransferase-related protein 1 *	1	1.19	1.33133	2.53867	2.43067	1.71667	1.433	1.528	7.9e-32	1
07 Transporters
	C0PGU4	ABC transporter B family member 19*	1	0.932	0.7005	0.5575	0.556	0.4305	0.541	0.541	2.89e-15	0
	A0A096PVR0	ABC transporter F family member 1*	1	0.899	0.809	1.1705	0.8375	0.5975	0.7915	0.7385	0.00711693	0
	A0A096Q1F7	ABC transporter F family member 4*	1	1.4125	1.0845	0.9815	0.9435	1.255	1.2435	1.586	0.00184066	4
	B4FAZ6	Adaptin ear-binding coat-associated protein 2	1	2.03	1.311	0.999	1.091	1.52767	1.59033	1.95867	1.11e-09	4
	P12857	ADP,ATP carrier protein 2, mitochondrial OS	1	0.77	0.968	1.053	0.882667	0.835333	0.651667	0.756667	3.21e-09	0
	B4FQW8	Aquaporin PIP1.1	1	0.762	0.816	0.551333	0.517333	0.452333	0.434667	0.519	7.25e-29	0
	B6T634	Aquaporin PIP2.1	1	0.577	0.547	0.705667	0.729333	0.547667	0.501667	0.515667	8.29e-100	0
	Q9ATM8	Aquaporin PIP2-2	1	0.622667	0.704333	0.938333	0.906	0.701	0.815333	0.894	0.000496635	0
	B6SI09	Aquaporin TIP3.1	1	1.07	1.159	2.56667	3.05033	2.47	1.878	1.947	2.07e-72	1
	B4F9I5	ATP synthase delta chain	1	1.05	0.8175	0.9945	1.0425	1.835	1.6945	1.5575	6.83e-14	2
	B6SST9	ATP synthase delta chain	1	0.986	0.975333	1.129	1.19633	1.54133	1.31867	1.46	8.89e-21	1
	B6UHU2	ATP synthase epsilon chain	1	1.51	1.12033	0.976667	1.045	1.394	1.421	1.25133	8.7e-05	4
	D2JSQ3	ATP synthase subunit 8	1	1.12	1.0465	0.748	0.713	0.546	0.4745	0.409	1.16e-53	0
	P05494	ATP synthase subunit alpha, mitochondrial	1	0.851	0.986	1.00567	0.878667	0.738667	0.658333	0.659	9.66e-257	0
	A0A059Q6M3	ATP synthase subunit alpha, chloroplastic	1	1.82	1.40933	1.07767	1.23833	1.35667	1.60933	1.90067	6.9e-37	4
	Q5SBI2	ATP synthase subunit beta, chloroplastic*	1	0.979	0.9445	0.6815	0.6395	0.655	0.6205	0.7605	3.55e-15	0
	B4F875	ATPase ASNA1 homolog	1	0.845	1.2805	1.2905	1.2235	0.872	0.697	0.654	0.0306299	0
	B4FT76	ATP-dependent transporter ycf16	1	1.35	1.284	1.1705	1.233	1.4165	1.289	1.636	2.85e-09	4
	A0A096S3U3	Auxin transporter-like protein 1*	1	2.5975	1.3005	0.8345	0.8865	0.9075	0.787	0.8705	0.0489829	4
	A0A096UG46	Calcium-transporting ATPase 1, plasma membrane-type*	1	0.646	0.874	0.744	0.5965	0.367	0.3265	0.24	9.9e-11	0
	C4J1E9	Calcium-transporting ATPase 4, endoplasmic reticulum-type *	1	1.29667	1.536	1.26267	1.141	0.896	0.771667	0.767333	0.000363794	0
	B6SPL7	Copper chaperone	1	1.56	1.27867	1.61367	1.973	3.09033	2.96833	2.447	2.81e-108	2
	B6TG00	Copper ion binding protein	1	2.75	1.335	0.909333	1.02567	1.44067	1.79233	1.877	6.89e-27	4
	B6SIN6	Cortical cell-delineating protein	1	0.639	0.604333	0.480667	0.451667	0.381667	0.349667	0.339333	4.2e-40	0
	B6SJF9	Cortical cell-delineating protein	1	0.974	0.721	0.5275	0.6085	0.6435	0.5915	0.7175	1.27e-13	0
	B6U3U9	Cytochrome b5	1	0.832	0.837	0.98	0.936	0.7625	0.796	0.618	8.5e-11	0
	B6UBZ9	Cytochrome b-c1 complex subunit 7	1	0.633	0.916	0.7985	0.7235	0.675	0.783	0.5885	4.04e-07	0
	B6UE31	Cytochrome b-c1 complex subunit 7	1	0.4955	0.818	0.828	1.0035	1.029	0.709	0.5785	0.0109695	0
	B6SKR4	Cytochrome c	1	2.12	1.292	0.867333	1.11733	2.401	1.825	2.647	1.34e-27	4
	B6TGS7	Cytochrome c	1	2.33	1.37733	1.096	1.382	3.72967	3.362	4.12967	3.2e-18	2
	B6SIM0	Cytochrome c oxidase polypeptide Vb	1	1	0.9435	0.94	1.0265	1.7665	1.597	1.954	1.65e-13	2
	P00412	Cytochrome c oxidase subunit 2	1	0.919	0.976333	0.859667	0.761667	0.644	0.609333	0.599	5.28e-43	0
	K7V763	Cytochrome c oxidase subunit 5b-2, mitochondrial*	1	1.08	1.0285	1.1805	1.2195	1.779	1.632	1.8335	8.58e-37	2
	B4FYS2	Cytochrome c*	1	2.7	1.46567	1.01567	1.41	4.45833	4.183	5.663	4.26e-21	3
	B4FHM1	Cytochrome c1-1, heme protein, mitochondrial*	1	0.957	0.934	0.899667	0.822333	0.656	0.821667	0.74	8.48e-11	0
	Q5IBC6	DANA2	1	1.05	0.965333	1.02333	1.09967	1.514	1.56367	1.36733	2.79e-05	2
	B7ZXF5	Dicarboxylate transporter 2.1, chloroplastic*	1	0.793	0.964	0.9685	0.9165	0.65	0.603	0.614	1.27e-11	0
	A0A096QPC4	Electron transfer flavoprotein subunit alpha, mitochondrial*	1	1.18	1.1715	1.122	1.3505	1.6555	1.405	1.0925	7.01e-07	1
	B6SPR5	Fb14	1	0.83	0.7545	0.8615	1.0135	2.0675	1.907	2.582	2.11e-07	2
	B8A1K8	Ferredoxin-3, chloroplastic*	1	1.17	1.02767	1.38733	1.88133	4.17667	3.07033	4.34433	1.41e-43	2
	P29036	Ferritin-1, chloroplastic	1	0.617	0.710333	0.758667	0.839333	0.802	0.765	0.714333	1.86e-20	0
	A0A096SJZ0	Heterogeneous nuclear ribonucleoprotein 1*	1	0.644	0.681333	0.69	0.690667	0.970333	0.904	0.919667	2.54e-15	2
	B4FJB5	Hydrogen-transporting ATP synthase, rotational mechanism	1	1.99	1.37833	0.822	0.903	1.21433	1.287	1.70367	3.85e-10	4
	B6SJR3	Import receptor subunit TOM7-1	1	0.974	0.815333	0.825667	0.984333	1.442	1.528	1.37033	1.47e-11	2
	B4FRG8	Mitochondrial dicarboxylate/tricarboxylate transporter DTC*	1	1.78	1.341	1.33767	1.09067	1.349	1.363	1.71267	3.13e-16	4
	B4FYN0	Mitochondrial import inner membrane translocase subunit Tim13	1	1	0.93	1.16633	1.22333	1.56133	1.95733	1.75167	2.22e-32	2
	B6SYU6	Mitochondrial import inner membrane translocase subunit Tim8	1	1.19	1.0425	1.0005	1.4255	2.2465	2.3435	2.2875	9.62e-13	2
	B6SJ79	Mitochondrial NADH ubiquinone oxidoreductase 13kD-like subunit	1	0.874	0.964	0.988	1.008	1.414	1.43967	1.51533	3.02e-25	2
	B4FTJ6	Mitochondrial phosphate carrier protein 3, mitochondrial *	1	0.661	0.892333	0.833667	0.745333	0.548	0.468667	0.457	5.57e-204	0
	C0PBC6	NADH dehydrogenase [ubiquinone] 1 alpha subcomplex subunit 8-B*	1	2.45	1.3745	0.9895	1.162	2.6285	2.2145	2.3335	3.23e-11	4
	K7V9Q3	NADH dehydrogenase [ubiquinone] iron-sulfur protein 2*	1	0.834	0.849667	0.777	0.709	0.566333	0.564333	0.703333	2.71e-12	0
	K7V8N9	NADH dehydrogenase [ubiquinone] iron-sulfur protein 7, mitochondrial*	1	1.75	1.243	0.968	1.128	1.30167	1.243	1.39667	9.55e-06	4
	Q5K097	NADH dehydrogenase, subunit 9	1	0.93	1.01433	0.838	0.73	0.592667	0.582333	0.575	2.45e-42	0
	B6TCK3	NADH-cytochrome b5 reductase	1	1.07	0.973	1.1695	1.2265	1.5355	1.323	1.3845	1.65e-24	1
	B6TLX0	NADH-ubiquinone oxidoreductase 10.5 kDa subunit	1	1.43	1.0625	0.876	0.8975	1.55	1.3285	1.35	0.00833144	4
	B4FYG9	NADH-ubiquinone oxidoreductase 13 kDa-B subunit	1	0.63	0.719333	0.718	0.680667	0.606	0.688	0.606667	7.66e-07	0
	B6UD55	NADH-ubiquinone oxidoreductase 19 kDa subunit	1	1.75	1.21433	1.23533	1.43167	2.38433	2.74967	3.16433	1.98e-32	2
	B6TN15	NADH-ubiquinone oxidoreductase 24 kDa subunit	1	0.813	0.862	0.993	1.0535	0.9595	0.9175	0.6345	2.41e-05	0
	C4J0B7	Nuclear pore complex protein NUP133*	1	1.1415	1.028	0.9755	0.811	0.9015	0.5205	0.858	0.000370426	0
	B4FYD7	Nuclear pore complex protein NUP50A*	1	0.895	0.6575	0.954	1.048	1.614	1.755	2.2355	0.000264851	2
	B4FH98	Outer plastidial membrane protein porin*	1	1.2	1.085	1.35633	1.406	1.69433	1.54067	1.31133	1.02e-18	1
	A0A096QCL2	Plasma membrane ATPase 1*	1	0.788	0.768	0.6695	0.677	0.669	0.605	0.651	2.17e-27	0
	K7TX67	Plasma membrane H+-transporting ATPase-like protein	1	1.29	0.945333	0.701333	1.12067	0.547667	1.07567	0.92	2.01e-08	0
	Q768R5	Plastidic 2-oxoglutarate/malate transporter	1	0.76	0.924333	1.13733	0.984	0.765	0.539667	0.586667	7.6e-16	0
	B4FDT4	Plastidic ATP/ADP-transporter*	1	2.2925	1.7405	0.5175	1.1085	1.7885	0.587	3.9015	0.00483574	4
	K7UYE0	Plastidic glucose transporter 4*	1	0.508	0.653	0.9175	0.7965	0.778	0.617	0.5345	7.53e-05	0
	B6SS02	Plastidic phosphate translocator-like protein1	1	1.15	0.841667	0.608	0.500667	0.535667	0.537	0.721667	6.02e-24	0
	C0P6I6	Potassium channel AKT1*	1	1.1	1.039	0.9845	1.1305	1.6295	1.3245	1.456	1.25e-08	2
	K7VVJ3	Probable manganese-transporting ATPase PDR2*	1	1.11	1.062	0.937667	0.809333	0.747333	0.631333	0.686	2.44e-06	0
	A0A096Q1Z5	Probable NADH dehydrogenase [ubiquinone] 1 alpha subcomplex subunit 5, mitochondrial*	1	0.834	0.806667	0.943667	0.755667	0.604333	0.753	0.601333	8.68e-11	0
	B4FVI1	Probable sugar phosphate/phosphate translocator At2g25520 *	1	1	0.737333	0.675333	0.600667	0.715333	0.828333	0.692333	2.12e-13	0
	C4J6R6	Probable V-type proton ATPase subunit d*	1	0.506	0.7945	1.027	0.7915	0.734	0.74	0.6305	9.54e-06	0
	B4FRC2	Probable V-type proton ATPase subunit H*	1	0.848	0.8705	0.768	0.6565	0.639	0.5975	0.624	1.02e-21	0
	K7W2V5	Putative vesicle-associated membrane protein family protein	1	0.503	0.564	0.455	0.404	0.304	0.279	0.343	5.91e-55	0
	B4F8J5	Reticulon-like protein	1	0.773	0.748667	0.522	0.476333	0.364333	0.330333	0.422	7.15e-48	0
	K7URG5	Reticulon-like protein	1	2.26	1.45733	1.067	1.08233	1.425	1.14167	1.34567	1.17e-05	4
	A0A096QM08	Synaptotagmin-1*	1	0.712	0.973	0.8655	0.887	0.7055	0.5215	0.669	3.75e-22	0
	C0P493	THO complex subunit 4A*	1	0.4875	0.6235	0.7615	0.624	1.0175	0.849	1.0315	0.0398163	2
	B4FGI9	Transport protein particle subunit trs31	1	0.828	1.042	0.8615	0.766	0.734	0.6555	0.587	2.45e-08	0
	B6UH55	Vacuolar ATP synthase catalytic subunit A	1	0.594	0.6525	0.782	0.618	0.501	0.416	0.466	2.11e-39	0
	B6T7A1	Voltage-gated potassium channel beta subunit	1	0.843	0.838	0.715	0.603	0.586333	0.541333	0.514333	1.1e-22	0
	B6T9C0	V-type proton ATPase subunit B 1*	1	0.828	0.898333	0.827333	0.71	0.656	0.620333	0.666	1.13e-166	0
	B4FMY6	V-type proton ATPase subunit C*	1	1.16	0.932	0.962333	0.806667	0.76	0.682667	0.654333	8.61e-14	0
	B4FSJ1	V-type proton ATPase subunit C*	1	0.924	0.883667	0.949333	0.845667	0.788333	0.685333	0.579333	9.35e-24	0
	B4G0U0	V-type proton ATPase subunit C*	1	0.976	0.9935	0.8515	0.8105	0.75	0.5965	0.608	1.33e-05	0
	B4FDN9	V-type proton ATPase subunit D*	1	0.691	0.825333	0.670333	0.623	0.604667	0.555333	0.573	7.02e-34	0
	B4FVD5	V-type proton ATPase subunit E *	1	0.539	0.767333	0.628	0.478667	0.410333	0.402333	0.373	8.18e-51	0
	B6T2T0	V-type proton ATPase subunit E*	1	0.574	0.853	0.7385	0.5615	0.5265	0.4895	0.483	3.08e-12	0
08 Transcription
	A0A060D7W7	BSD transcription factor	1	3.353	1.7875	0.882	1.018	1.379	1.359	1.9565	0.0114378	4
	K7VSY3	Multiple organellar RNA editing factor 5, mitochondrial*	1	2.14	1.6685	1.401	1.5825	1.989	2.109	1.901	3.1e-14	4
	B6UFK4	Pentatricopeptide repeat-containing protein At5g10690 *	1	3.4055	1.9315	0.9305	1.2295	1.824	1.608	2.043	0.0199149	4
	B6TN41	4-hydroxy-4-methyl-2-oxoglutarate aldolase	1	1.82	1.551	1.16167	1.51833	2.25667	2.57933	2.58767	4.91e-181	2
	B6SN88	AT-rich element binding factor 3	1	1.08	1.10433	1.89467	1.97167	2.88967	2.83933	3.08367	1.36e-22	2
	F1DJS8	C3H transcription factor	1	0.605	0.854	0.9775	0.916	0.7735	0.8245	0.715	0.00101843	0
	A0A096PT00	DNA (cytosine-5)-methyltransferase 3*	1	0.455	0.4915	0.4945	0.4095	0.429	0.411	0.5725	4.59e-07	0
	B4FGM4	Endothelial differentiation-related factor 1	1	1.04	0.932333	1.04433	1.11633	1.90867	1.65433	1.795	8.78e-25	2
	C0PG86	FACT complex subunit SSRP1	1	0.902333	0.873667	0.918667	0.846667	0.640667	0.918333	0.715667	0.00041823	0
	B6TUE5	FIP1	1	1.16	1.197	1.18667	1.357	1.51067	1.64467	1.679	2.06e-21	1
	A0A096S532	Flowering locus K homology domain *	1	0.944	0.881667	0.923333	1.00667	1.47533	1.367	1.52033	1.38e-25	2
	Q8S2X6	Glycine-rich RNA binding protein	1	0.976	0.862	1.36	1.314	1.8045	1.757	2.0335	0.00092841	2
	B6SP74	Glycine-rich RNA-binding protein 2	1	1.02	0.775667	1.411	1.247	1.85533	1.93233	2.16733	9.42e-32	2
	B6U3A0	Glycine-rich RNA-binding protein 7	1	0.744	0.792	0.801333	0.657667	0.700667	0.78	0.697	4.36e-30	0
	B4FFJ9	Glycine-rich RNA-binding, abscisic acid-inducible protein*	1	0.595	0.586	0.879	0.8015	1.5735	1.9635	1.8115	2.24e-07	2
	B6TGB9	Heterogeneous nuclear ribonucleoprotein A3	1	0.6555	0.8665	1.0915	0.986	1.2335	1.297	1.458	0.000133229	2
	P93630	HMG transcription factor	1	0.951	0.644333	0.600667	0.695333	1.42567	1.41333	1.96833	3.36e-06	2
	P93631	HMG transcription factor	1	0.742	0.565	0.495667	0.593667	1.60233	1.492	1.55233	4.77e-07	2
	K7UJJ8	Mediator of RNA polymerase II transcription subunit 36a *	1	0.741	0.798	1.032	0.721667	0.783667	0.619667	0.716333	1.87e-28	0
	B6T6U2	Nucleic acid binding protein	1	1.22	1.1045	1.169	1.196	1.531	1.315	1.3915	3.47e-12	1
	Q41834	Nucleic acid-binding protein	1	1.36	0.952	1.20567	1.168	1.13633	1.50167	1.28567	2.26e-10	4
	B6T4Q3	Plasminogen activator inhibitor 1 RNA-binding protein	1	0.942	0.974	1.118	1.02033	1.626	1.63567	1.972	1.4e-58	2
	B6T8U0	Plasminogen activator inhibitor 1 RNA-binding protein	1	0.781	0.7635	1.0175	0.9565	2.025	2.0645	2.59	1.05e-12	2
	A0A096RRW2	Probable tRNA (guanine(26)-N(2))-dimethyltransferase 1*	1	0.665	0.794333	0.915667	0.781	0.67	0.523	0.527667	1.43e-06	0
	A0A096PUP5	Protein argonaute 2*	1	1.325	1.072	0.833	0.8065	1.197	1.298	1.6775	0.0234211	4
	A0A096QKY7	Protein argonaute 4A*	1	0.69	0.5705	0.622	0.5105	0.5555	0.459	0.4315	2.56e-19	0
	B4F9M6	Protein BTR1*	1	1.98	1.25567	0.839	1.10567	1.97433	1.48033	2.07967	6.85e-22	4
	A1Y2B7	Protein SUPPRESSOR OF GENE SILENCING 3 homolog	1	1.11	0.6885	0.6005	0.666	0.651	0.6105	0.5625	3.65e-22	0
	C0HGZ0	Putative argonaute family protein	1	0.681	0.651	0.634333	0.625333	0.616667	0.575333	0.658	6.72e-33	0
	K7W5U2	Putative homeodomain-like transcription factor superfamily protein	1	1.03	0.7915	0.685	0.611	0.6295	0.496	0.541	1.72e-18	0
	Q94IQ9	Putative methyl-binding domain protein MBD105	1	0.806	0.751667	0.792667	0.83	1.32033	1.26867	1.50467	8.08e-34	2
	Q94IQ8	Putative methyl-binding domain protein MBD106	1	1.24	0.8135	0.8215	0.916	1.6865	1.38	1.8305	2.32e-11	2
	K7TWJ7	Putative nucleolin-like family protein	1	0.841	0.99	1.52333	1.16	1.18533	1.17867	1.18267	3.23e-23	1
	Q7XBD8	Putative retrotransposon RIRE1 poly protein	1	0.991	1.2585	0.973	1.2265	1.821	2.031	2.0955	6.21e-10	2
	Q2MJJ9	Putative RH2 protein	1	0.785	0.850667	0.814	0.668667	0.632667	0.555333	0.554	2.78e-47	0
	E0XCP4	Ramosa 1 enhancer locus 2	1	0.835	0.800333	0.720667	0.734333	0.743	0.653	0.608667	2.59e-20	0
	B4FBD6	Ribonuclease 3	1	1.4	1.08733	2.002	2.942	4.41367	5.688	5.54867	7.6e-118	3
	B6SGY5	RNA binding protein	1	1.27	0.858333	0.781333	0.936667	1.37367	1.55733	2.42567	4.93e-22	2
	B6T8M0	RNA binding protein	1	0.841	0.942333	0.808667	0.752333	0.791	0.608333	0.72	9.13e-05	0
	B6TQ25	RNA-binding protein-like	1	2.08	1.14667	0.766333	0.900667	1.44067	1.47333	1.92167	4.04e-08	4
	C4J6F0	Serine/arginine-rich splicing factor SC35*	1	0.656	0.923	0.861	0.7285	0.7565	0.8595	0.766	3.1e-09	0
	B6UAE3	Small nuclear ribonucleoprotein E	1	0.866	0.843333	0.648	0.800667	0.672	0.562333	0.526667	5.47e-26	0
	B4FJ31	Small nuclear ribonucleoprotein F	1	2.29	1.342	0.9205	1.0015	1.4945	1.1695	1.3455	7.75e-05	4
	C0PDC0	Small nuclear ribonucleoprotein SmD3b*	1	0.58	0.756	0.796	0.730667	0.707333	0.533	0.558667	2.95e-41	0
	B6T2N1	SWI-SNF-BAF60 transcription factor	1	0.882	0.929	1.11467	1.25933	1.97767	1.364	1.801	2.96e-17	2
	A0A096Q9B1	Topless-related protein 1*	1	0.736	0.724	0.779	0.7155	0.626	0.808	0.8175	0.000813578	0
	B4FFP6	Transcription factor BTF3	1	1.77	1.25367	1.132	1.13867	2.01967	1.81733	2.34767	2.69e-27	4
	B4FIE5	Transcription factor BTF3	1	0.934	0.962333	0.959667	0.981667	1.469	1.35633	1.6	9.01e-31	2
	B6SJS7	Transcription factor BTF3	1	0.812	1.00267	1.21933	1.19833	1.66133	1.52133	1.72933	6.94e-21	2
	B6SVI7	Transcription factor BTF3	1	0.709	0.951	1.21133	1.25667	2.07133	1.87667	1.90933	1.28e-18	2
	A0A096TVN1	Transcription factor HBP-1b(c38)*	1	1.69	1.2725	2.1975	2.076	2.0025	3.659	3.089	7.48e-10	2
	A0A096PYW6	Transcription initiation factor IIF subunit alpha *	1	1.48	1.147	0.966	0.9925	1.346	1.255	1.6725	7.86e-06	4
	B6THZ2	Tumor-related protein	1	1.12	0.9965	1.2735	1.473	1.4465	1.908	1.7125	1.55e-12	2
	B4FPJ2	U6 snRNA-associated Sm-like protein LSm3	1	0.921	0.996	0.7105	0.7715	0.6055	0.591	0.6145	1.88e-09	0
	A8WES1	ZCN9	1	1.26	1.031	1.3595	1.996	4.989	3.184	3.624	4.2e-50	2
09 Photosynthesis
	C0P9F5	Chlorophyll a-b binding protein 1B-21, chloroplastic*	1	1.55	1.206	0.8645	1.287	0.9	1.5085	1.8655	1.4e-05	4
	A0A096RAG1	NADP-dependent malic enzyme, chloroplastic*	1	2.21	1.229	1.076	1.4625	1.423	2.032	2.1615	8.97e-27	4
	A0A096RGJ0	Photosystem I reaction center subunit XI, chloroplastic*	1	1.56	1.268	1.115	1.3555	1.371	1.4535	1.795	9.49e-21	4
	B4FCA3	Peroxisomal (S)-2-hydroxy-acid oxidase GLO3*	1	0.832	0.733333	0.633667	0.605333	0.622	0.505	0.476333	7.46e-42	0
	B4FH95	Peroxisomal (S)-2-hydroxy-acid oxidase GLO3*	1	1.08	1.336	2.399	2.4415	1.933	1.239	1.506	2.44e-05	1
	B4FAW3	Photosystem I reaction center subunit II	1	1.53	1.2025	1.0085	1.274	1.4665	1.484	2.0375	3.66e-41	4
	B6SRI3	Photosystem I reaction center subunit III	1	2.51	1.3865	0.8735	1.413	1.44	1.7805	2.247	2.74e-127	4
	P00874	Ribulose bisphosphate carboxylase large chain	1	1.62	1.46633	0.967333	1.03333	1.074	1.32533	1.44667	5.01e-94	4
10 PPDK
	B7ZYP6	Pyruvate, phosphate dikinase 1*	1	2.01	1.5905	3.5605	4.418	3.6245	2.889	3.071	4.1e-45	1
	K7UZT6	Pyruvate, phosphate dikinase 2	1	1.30367	1.24267	3.234	3.206	2.36667	1.70833	1.79567	0	1
11 14-3-3
	B4FRG1	14-3-3-like protein	1	0.689	0.911	0.607667	0.611	0.536333	0.625667	0.594333	1.06e-13	0
	B6SZB9	14-3-3-like protein	1	0.894	0.824333	0.621667	0.497667	0.652	0.588333	0.745667	1.2e-16	0
	B6T7L9	14-3-3-like protein	1	0.865	0.704667	0.582333	0.674667	0.508667	0.604	0.58	1.39e-09	0
12 Unclassified
	B6UAW2	14 kDa zinc-binding protein*	1	1.55	1.23133	1.19567	1.38067	1.98933	1.824	2.494	2.11e-23	2
	B4FQS5	36.4 kDa proline-rich protein	1	1.048	0.915	0.6005	0.8345	0.821	0.818	0.846	0.0400389	4
	B6T7M1	36.4 kDa proline-rich protein	1	0.526	0.555	0.5365	0.56	0.5695	0.552	0.607	1.46e-07	0
	B6TS19	36.4 kDa proline-rich protein	1	0.943	0.862333	1.01567	1.00567	1.71633	1.54167	1.66167	9.06e-10	2
	B4G234	36.4 kDa proline-rich protein *	1	0.488	0.489667	0.420333	0.408	0.378667	0.298	0.332667	2.23e-47	0
	B6TVM7	4-methyl-5-thiazole monophosphate biosynthesis protein	1	2.27	1.79933	1.314	1.51	1.676	1.77833	2.119	1.25e-13	4
	B4FFB8	5a2 protein	1	1.20767	1.45133	2.32	2.31533	3.64133	3.40567	4.188	0	2
	B6SHX0	5a2 protein	1	1.8	2.963	3.06467	3.54633	4.225	3.017	3.007	2.64e-178	1
	H2BJB6	Acyl-CoA-like protein	1	1.27	1.236	1.57067	1.52033	1.392	1.30433	1.386	1.55e-55	1
	B6TBS1	Ankyrin-1	1	1.46	1.15933	1.13333	1.24333	1.56233	1.46733	1.33733	1.86e-12	4
	Q5I204	Brain acid soluble protein 1	1	0.882	0.814	0.855333	0.887667	1.35	1.38467	1.881	1.01e-36	2
	K7TV56	Carbonyl reductase 1	1	1.18	1.19367	2.43167	2.511	1.65	1.52133	1.358	1.39e-12	1
	B6U607	Carbonyl reductase 1	1	1.00067	0.979667	2.22533	1.92967	1.07167	0.930667	0.978333	0.000861378	1
	B6TPA4	Carnitine racemase/ catalytic	1	1.03	0.865333	0.819333	0.854333	0.673667	0.753333	0.654667	7.19e-13	0
	B6U0A3	Catalytic/ hydrolase	1	1.12367	1.64033	1.71967	1.58567	1.19667	1.53867	1.759	0.000163789	1
	B6T5B2	CHCH domain containing protein	1	0.61	0.736667	1.08167	1.029	1.59133	1.891	2.18567	5.72e-09	2
	C0PAH4	Dynein assembly factor with WDR repeat domains 1*	1	0.844	1.02233	0.949	0.840667	0.677	0.598667	0.587333	1.76e-29	0
	B6U062	Early nodulin 20	1	1.24	1.40033	1.668	1.95533	1.79167	2.15933	1.96567	4.38e-51	1
	A0A096PZ61	Early nodulin-93 *	1	1.48	1.244	1.46067	1.841	2.46667	1.915	1.76133	1.67e-60	1
	B4FTK0	Early nodulin-like protein 2*	1	1.13	1.13667	0.952667	1.06233	1.367	2.34633	2.78633	1.17e-17	2
	B4FX35	ELF4-like protein	1	1.01	1.062	1.5115	1.682	3.4905	2.705	3.7905	1.26e-11	2
	Q9SWH6	Elicitor-responsive protein 3*	1	1.29	1.341	1.00167	1.00867	0.942333	0.912	0.665667	2.79e-12	0
	B6T5Q6	ER membrane protein complex subunit 8/9 homolog*	1	1.74	1.45267	1.22267	1.34933	1.64167	1.383	1.827	4.41e-07	4
	B6T362	Fiber protein Fb34	1	0.9625	0.791	0.697	0.6	0.5475	0.5865	0.6905	0.00019924	0
	B6TFV4	Glycoprotein	1	0.616	0.6325	1.0205	0.755	0.539	0.637	0.561	1.3e-05	0
	B6SGF3	Glyoxalase family protein superfamily	1	1.42	1.10333	1.02833	1.22033	2.69867	4.01233	4.21833	2.07e-74	3
	A0A096QY94	HMG1/2-like protein *	1	0.6135	0.5515	0.672	0.6535	0.6715	0.7015	0.6905	0.000233137	0
	B4FV82	Horcolin*	1	0.932	0.772	0.476	0.5185	0.419	0.4475	0.548	2.48e-19	0
	B6TBQ1	Hypersensitive-induced response protein	1	0.894	0.961	0.7395	0.6285	0.4505	0.4695	0.5115	2.91e-10	0
	B4FMB6	Induced stolen tip protein TUB8	1	1.06	0.645	0.458	0.361333	0.791333	0.750667	0.901	5.59e-64	4
	B6T5E1	Induced stolen tip protein TUB8	1	0.944	0.76	0.537	0.401667	0.521	0.493	0.460667	2.98e-31	0
	C4J9J4	KH domain-containing protein At4g18375*	1	1.31	0.995333	1.06867	1.03833	1.42033	1.48567	1.629	4.13e-06	4
	B4FX16	Macrophage migration inhibitory factor	1	1.05	1.1	1.182	1.42667	2.08733	1.66533	1.82	3.46e-152	2
	B6U673	MFP1 attachment factor 1*	1	1.31	0.889667	1.14833	1.12933	1.78467	1.78167	2.08833	9.26e-13	2
	B4FAY8	Negatively light-regulated protein	1	1.85	1.12267	1.08733	1.453	2.48867	2.22933	2.57967	1.67e-58	2
	B6SJ11	Nicotiana lesion-inducing like	1	0.646	0.775	0.6805	0.62	0.4755	0.421	0.4465	4.75e-28	0
	B4FGF1	Non-green plastid inner envelope membrane protein	1	0.749	0.914333	1.769	1.73567	1.18767	1.40167	1.16533	6.2e-22	1
	B6U291	NudC domain-containing protein 2	1	0.93	1.0255	0.918	0.939	0.8915	0.6255	0.674	8.72e-10	0
	B6SYB8	Pi starvation-induced protein	1	1.22	1.14833	1.01433	1.21067	2.663	3.61967	5.74867	1.14e-100	3
	B6UHQ3	Plasma membrane associated protein	1	1.28	1.39567	6.85167	13.6807	17.2137	9.157	10.6253	5.66e-73	3
	A0A096S5T9	PLASMODESMATA CALLOSE-BINDING PROTEIN 3 OS*	1	1.678	0.7215	0.376	0.4365	0.79	0.6375	1.078	0.0118987	4
	B4F840	Probable aldo-keto reductase 1*	1	1.97	1.39767	1.03967	1.189	2.05267	1.45667	1.47033	4.48e-26	4
	B4FLT9	Probable aldo-keto reductase 1*	1	3.63667	1.879	0.889	1.048	2.23767	1.716	1.88233	0.000175326	4
	B4FT62	Probable aldo-keto reductase 2 *	1	1.86633	1.21467	1.02733	1.26233	1.61967	1.40833	1.23167	0.0171291	4
	B6T4Q5	Pro-resilin	1	1.09	1.0805	0.9565	1.196	2.5395	2.16	2.9895	5.06e-11	2
	B6UBL0	Protein CYPRO4	1	1.3	1.16433	1.202	1.32533	1.37933	1.565	2.11867	5.89e-13	2
	C0P3V1	Putative D-mannose binding lectin domain related protein	1	1.64	1.18667	1.087	1.498	1.68133	1.973	1.952	6.02e-25	2
	K7VK88	Putative DUF1296 domain containing family protein	1	1.4	0.958	0.705	1.3405	1.805	3.2105	3.8575	1.65e-06	3
	A0A096TCR1	Putative MO25-like protein At5g47540*	1	0.716	0.939	0.918	0.825	0.7755	0.6015	0.621	1.87e-17	0
	K7UGU4	Putative WD40-like beta propeller repeat family protein	1	0.933	0.691	0.495333	0.457667	0.577667	0.557	0.693	1.46e-12	0
	B4FGP1	Ras association and pleckstrin homology domains 1 isoform 2	1	1.18	0.846	0.862333	1.01933	2.246	1.72367	1.92467	9.9e-12	2
	B6UI56	Secreted protein	1	1	0.937667	0.821333	1.14	2.899	2.64833	3.42767	1.12e-19	2
	C4J9Y2	Stem-specific protein TSJT1*	1	1.18	1.42867	1.977	2.58133	2.05333	1.91367	1.91433	2.79e-53	1
	A0A096TPU6	Transmembrane 9 superfamily member 1*	1	0.862	0.8515	0.8335	0.8295	0.5105	0.602	0.558	2.23e-11	0
	C0P4R5	Transmembrane 9 superfamily member 11*	1	0.859	0.885333	0.827	0.707	0.610667	0.598	0.607333	8.7e-69	0
	C4J1T9	WEB family protein At5g55860 *	1	2.29	1.343	0.949	1.069	1.8965	2.55	2.9335	1.05e-11	4
	A0A096PJC5	Uncharacterized protein	1	0.699	0.758	0.594	0.632333	0.574	0.567333	0.595333	4.51e-43	0
	A0A096PN04	Uncharacterized protein	1	0.966	0.784	0.697	0.5655	0.631	0.537	0.602	1.77e-16	0
	A0A096PXP8	Uncharacterized protein	1	0.522	0.362333	0.35	0.402333	0.486667	0.408	0.425	2.84e-200	0
	A0A096Q7L0	Uncharacterized protein	1	1.52	1.31933	0.989667	0.955667	0.955	0.814667	0.864667	8.64e-05	0
	A0A096Q9Q2	Uncharacterized protein	1	1.05	0.9155	0.8	0.728	0.766	0.6645	0.818	2.1e-05	0
	A0A096QF11	Uncharacterized protein	1	0.999	1.28433	1.32267	1.41667	1.446	1.66233	1.722	2.21e-38	1
	A0A096QG94	Uncharacterized protein	1	0.9	0.843	0.870333	0.838333	0.849667	0.627	0.643	4.65e-16	0
	A0A096QWC7	Uncharacterized protein	1	1.09	1.093	1.31633	3.548	2.25433	4.863	5.50033	7.62e-18	3
	A0A096QZB7	Uncharacterized protein	1	1.34	1.15767	1.481	1.90133	2.96	2.806	3.585	1.74e-76	2
	A0A096R769	Uncharacterized protein	1	1.3905	1.8175	1.415	1.267	1.2945	1.21	1.287	0.00518758	4
	A0A096R9H4	Uncharacterized protein	1	0.934	0.971667	1.173	1.421	2.35033	2.49033	2.84767	3.43e-23	2
	A0A096RG04	Uncharacterized protein	1	1.55	1.38467	1.755	1.68633	1.75733	1.634	1.43067	8.69e-11	1
	A0A096RI41	Uncharacterized protein	1	1.29	0.948	1.12433	1.407	1.659	1.855	1.99733	3.88e-19	2
	A0A096RW36	Uncharacterized protein	1	1.12	0.676	0.3655	0.3675	0.408	0.529	0.5995	1.07e-16	0
	A0A096RXJ2	Uncharacterized protein	1	0.844	0.739333	0.704667	0.640333	0.58	0.67	0.604	2e-10	0
	A0A096S015	Uncharacterized protein	1	1.22833	1.03933	0.981	1.06967	3.76533	8.37133	14.5657	0	3
	A0A096S448	Uncharacterized protein	1	0.701	0.6575	0.523	0.467	0.4895	0.473	0.477	5.37e-33	0
	A0A096S5M3	Uncharacterized protein	1	1.02	0.8735	1.001	0.9155	0.7165	0.561	0.518	7.31e-20	0
	A0A096S954	Uncharacterized protein	1	1.2765	0.907	0.6555	0.8175	0.922	0.898	0.69	0.000631281	4
	A0A096SBI0	Uncharacterized protein	1	0.889	0.800333	0.550667	0.544333	0.614667	0.587667	0.508333	1.4e-19	0
	A0A096SD05	Uncharacterized protein	1	0.92	1.03633	0.974	1.01867	0.835333	0.657	0.754333	5.14e-06	0
	A0A096SG82	Uncharacterized protein	1	1.21	0.7675	0.695	0.684	0.6005	0.539	0.553	6.99e-09	0
	A0A096SNV1	Uncharacterized protein	1	1.09	2.195	2.7445	1.793	2.1105	2.3375	1.9035	3.44e-14	1
	A0A096SPN8	Uncharacterized protein	1	1.94867	1.19067	0.836333	0.872667	1.15067	1.17667	1.48167	0.0382038	4
	A0A096SVP6	Uncharacterized protein	1	1.12	1.11567	1.111	1.34133	1.70833	1.61167	1.75533	3.63e-22	2
	A0A096SX49	Uncharacterized protein	1	0.597	0.6735	0.662	0.66	0.945	0.7315	0.494	3.27e-06	0
	A0A096SYV4	Uncharacterized protein	1	2.55	1.49033	1.35633	1.49333	2.69967	3.011	3.70633	3.78e-29	2
	A0A096SZP5	Uncharacterized protein	1	0.703	0.9225	1.0785	0.9175	0.736	0.637	0.5885	3.12e-05	0
	A0A096TD70	Uncharacterized protein	1	1.9685	1.1485	0.598	0.909	1.605	1.28	2.1315	0.0205541	4
	A0A096TGN3	Uncharacterized protein	1	1.51	1.1565	1.0605	1.1685	1.2575	1.368	1.392	2.98e-05	4
	A0A096TH62	Uncharacterized protein	1	1.53	1.09033	0.931667	1.09133	2.13667	3.944	9.907	2.03e-82	3
	A0A096TMA9	Uncharacterized protein	1	0.85	0.910333	0.975	0.990667	1.75	4.062	12.4413	1.75e-76	3
	A0A096TMV3	Uncharacterized protein	1	1.3105	0.966	0.8395	0.842	1.198	1.136	1.603	0.00507141	4
	A0A096TNW4	Uncharacterized protein	1	1.18	1.0565	1.054	1.026	1.318	1.66	1.7755	8.7e-08	2
	A0A096TY64	Uncharacterized protein	1	0.686	0.758	0.7655	0.6965	0.6035	0.512	0.4675	8.08e-21	0
	A0A096U0H7	Uncharacterized protein	1	1.32	0.96	1.1305	1.0975	1.6865	1.61	2.2175	2.01e-08	2
	A0A096U6H0	Uncharacterized protein	1	1.53	1.2955	1.2275	1.353	1.468	1.272	1.6555	4.21e-05	4
	A0A096UIE4	Uncharacterized protein	1	0.778	0.837	1.067	1.1335	1.629	1.046	1.354	3.22e-05	1
	A0A096QAC3	Uncharacterized protein	1	1.08	1.2585	1.7105	1.612	1.231	1.2975	1.2755	4.49e-11	1
	C0PA71	Uncharacterized protein	1	1.3	1.006	0.853667	0.971667	1.371	1.324	2.114	5.03e-22	4
	B4F8Q9	Uncharacterized protein	1	0.836	0.7775	0.6165	0.542	0.4855	0.461	0.4745	1.66e-34	0
	B4F985	Uncharacterized protein	1	0.842	0.7905	0.807	0.6725	0.627	0.7475	0.547	1.15e-11	0
	B4F9U9	Uncharacterized protein	1	1.2	1.67833	2.76467	2.52433	2.05833	2.137	2.01333	2.52e-168	1
	B4FEI6	Uncharacterized protein	1	0.95	0.9435	1.0535	1.3155	1.983	1.4925	1.4345	6.12e-13	2
	B4FER7	Uncharacterized protein	1	1.18	0.986667	1.036	1.12833	1.80933	1.802	2.545	6.09e-23	2
	B4FFK9	Uncharacterized protein	1	1.152	1.08867	1.18167	1.591	3.95767	5.07233	6.58567	0	3
	B4FFW5	Uncharacterized protein	1	1.59	1.77167	1.61467	1.567	1.651	1.40267	1.249	2.76e-10	1
	B4FG65	Uncharacterized protein	1	3.46	6.07033	4.72367	4.674	3.07133	1.762	2.78167	1.24e-10	1
	B4FHI8	Uncharacterized protein	1	1.43	1.184	1.9105	1.595	1.56	1.5785	1.62	8.36e-08	1
	B4FJ34	Uncharacterized protein	1	1.33	1.19233	1.733	1.38667	1.58667	1.427	1.528	7.24e-13	1
	B4FJM6	Uncharacterized protein	1	1.32	1.209	1.1945	1.282	2.045	2.3155	3.1665	3.96e-43	2
	B4FJT1	Uncharacterized protein	1	0.82	0.9095	0.9115	0.843	0.6815	0.6455	0.614	3.07e-11	0
	B4FK47	Uncharacterized protein	1	1.63	1.2185	1.414	1.6025	2.576	2.265	1.7855	5.75e-16	2
	B4FNJ7	Uncharacterized protein	1	0.8985	0.797	0.6525	0.5385	0.637	0.791	0.796	0.000243338	0
	B4FNN8	Uncharacterized protein	1	0.975	0.9305	0.759	0.712	0.695	0.635	0.686	7.24e-37	0
	B4FPC0	Uncharacterized protein	1	0.794	0.9405	0.8905	0.786	0.76	0.6635	0.806	8.43e-06	0
	B4FR90	Uncharacterized protein	1	0.618	0.893	0.733	0.939	1.8095	2.392	2.978	8.5e-13	2
	B4FR92	Uncharacterized protein	1	0.6205	0.7745	0.796	0.6685	0.748	0.7765	0.7745	0.00059618	0
	B4FRE4	Uncharacterized protein	1	1.481	0.7245	0.3985	0.5565	1.3485	1.308	1.798	0.0267029	4
	B4FRK0	Uncharacterized protein	1	1.12	1.2615	1.229	1.465	2.2795	1.8635	1.2335	1.99e-13	1
	B4FSS3	Uncharacterized protein	1	0.904	0.965	0.8225	0.7335	0.6715	0.6635	0.749	1.64e-07	0
	B4FSU4	Uncharacterized protein	1	0.893	0.949	1.1785	1.2315	1.856	1.5605	1.5795	2.47e-13	2
	B4FTR5	Uncharacterized protein	1	1.42	1.1785	1.2365	1.39	1.528	1.42	1.659	4.21e-11	4
	B4FU92	Uncharacterized protein	1	1.23	0.945333	0.874667	1.06633	1.90667	1.92533	1.70067	6.82e-06	2
	B4FUK7	Uncharacterized protein	1	0.919667	1.307	2.457	1.712	1.61567	1.64433	1.455	0	1
	B4FUX7	Uncharacterized protein	1	1.24	0.974	0.9945	1.299	2.1215	2.1475	3.143	2.04e-10	2
	B4FVX5	Uncharacterized protein	1	1.29	2.14167	2.71967	2.60633	2.781	3.52967	2.989	3.89e-41	1
	B4FXV1	Uncharacterized protein	1	2.4	5.67333	5.12667	3.113	2.67833	3.78267	2.82367	2.09e-10	1
	B4FY24	Uncharacterized protein	1	2.22	1.3565	1.1985	1.2825	1.685	1.4815	1.8445	1.03e-11	4
	B4G087	Uncharacterized protein	1	1.34	1.068	0.954333	1.085	1.71033	1.56067	1.56033	3.67e-47	4
	B4G0K5	Uncharacterized protein	1	0.604	0.720333	0.676667	0.588333	0.823333	1.12767	1.07067	8.69e-07	2
	B4G0Z7	Uncharacterized protein	1	0.815	0.693333	0.579333	0.73	1.13267	1.51433	1.641	2.74e-10	2
	B4G1E6	Uncharacterized protein	1	0.714	0.854667	0.91	0.83	1.353	1.80133	2.09967	5.23e-15	2
	B4G1S7	Uncharacterized protein	1	0.989	0.9475	1.0715	1.0975	1.725	1.2615	1.608	2.24e-06	2
	B6SGU6	Uncharacterized protein	1	1.54	3.84367	3.38867	3.158	1.955	1.414	1.5	2.89e-12	1
	B6SLL2	Uncharacterized protein	1	0.736	0.977	1.037	0.9035	0.4485	0.5005	0.449	2.51e-11	0
	B6SLM7	Uncharacterized protein	1	1.19	0.998667	1.52833	1.773	2.68967	2.557	2.496	1.12e-45	2
	B6SMY5	Uncharacterized protein	1	2.04	1.58833	1.876	1.881	2.70167	1.977	1.55967	2.06e-24	1
	B6SN35	Uncharacterized protein	1	3.444	2.158	0.552	0.526	0.6905	0.775	0.723	0.00172099	4
	B6SR23	Uncharacterized protein	1	1.3455	0.9465	0.9255	0.9485	1.2175	1.631	1.281	0.000563765	4
	B6SYW6	Uncharacterized protein	1	1.14	1.0995	1.153	1.18	2.072	1.7835	2.167	2.13e-09	2
	B6T191	Uncharacterized protein	1	1.3	1.092	1.534	1.5665	1.7265	1.8845	1.331	6.51e-07	1
	B6T3Q7	Uncharacterized protein	1	1.337	1.552	1.0325	1.022	1.413	1.5745	2.0415	0.00713314	4
	B6T4B0	Uncharacterized protein	1	1.07	1.03467	0.737	0.722667	0.674	0.649667	0.646667	1.23e-26	0
	B6T4K8	Uncharacterized protein	1	1.171	0.8975	0.783	0.7455	1.478	1.422	1.9555	0.00158472	2
	B6T4W7	Uncharacterized protein	1	0.623	0.597333	0.600333	0.558333	0.453667	0.485	0.543	3.55e-21	0
	B6T7C6	Uncharacterized protein	1	2.06	1.359	1.0875	1.0925	2.012	1.8	1.752	6.92e-12	4
	B6TA92	Uncharacterized protein	1	0.71	0.909	0.842	0.8185	0.654	0.599	0.639	0.00017091	0
	B6TGD4	Uncharacterized protein	1	0.865	0.714	0.7975	0.839	1.6285	1.6235	2.5765	3.03e-24	2
	B6TGL6	Uncharacterized protein	1	1.54	0.992	0.928333	1.11433	1.82467	2.08933	2.20533	2.05e-18	2
	B6TJW0	Uncharacterized protein	1	1.2	1.112	2.3115	3.46	3.2435	3.78	3.2245	5.18e-41	2
	B6TM36	Uncharacterized protein	1	0.868	0.923333	1.15467	1.14733	1.38467	1.41067	1.551	2.67e-22	2
	B6TPA2	Uncharacterized protein	1	0.478	0.373	0.5275	0.4935	0.664	0.561	0.6075	5.33e-07	0
	B6TZS3	Uncharacterized protein	1	0.768	0.434667	0.432333	0.371667	0.494667	0.590333	0.771	7.72e-06	0
	B6U8G0	Uncharacterized protein	1	0.7915	0.8975	0.771	0.9285	0.9745	1.4595	1.7095	0.00202444	2
	B6UH30	Uncharacterized protein	1	1.72	1.225	1.034	1.0745	3.4695	4.6675	6.3865	1.51e-55	3
	B6UHH1	Uncharacterized protein	1	1.2	0.9705	1.1145	1.372	1.706	3.121	3.5905	2.78e-33	2
	B6UHS7	Uncharacterized protein	1	3.31	2.1995	0.9435	1.165	2.253	2.863	2.5255	3.92e-09	4
	B6UHT3	Uncharacterized protein	1	1.21	1.08	0.981333	1.075	1.26033	5.28	9.738	5.01e-19	3
	B6UIG0	Uncharacterized protein	1	1.84	2.73167	2.337	2.374	2.94267	2.857	2.54	7.83e-52	1
	B7ZY87	Uncharacterized protein	1	1.41	1.64033	2.051	2.02733	2.65867	2.34133	2.65967	6.07e-44	1
	B7ZYT3	Uncharacterized protein	1	0.933	0.99	0.858	0.8565	0.823	0.612	0.6335	2.6e-06	0
	B8A3M2	Uncharacterized protein	1	0.899	0.692	0.5595	0.5845	0.555	0.437	0.523	6.35e-08	0
	C0HEN0	Uncharacterized protein	1	1.37	0.944333	0.812333	0.789667	0.748667	0.637	0.673	3.16e-11	0
	C0HGH7	Uncharacterized protein	1	2.38	1.3425	1.1925	1.8895	2.1505	1.966	1.803	3.1e-12	4
	C0P3B1	Uncharacterized protein	1	1.53	1.101	0.8525	0.741	0.812	0.5965	0.6945	1.27e-11	0
	C0P4E8	Uncharacterized protein	1	0.938	0.957	0.959333	0.849	1.361	2.35367	3.008	8.3e-16	2
	C0P5A7	Uncharacterized protein	1	1.55	1.168	0.939	1.078	1.426	1.701	1.5795	1.32e-08	4
	C0P5F2	Uncharacterized protein	1	0.818	0.794667	0.766667	0.698333	0.587333	0.446667	0.468	9.95e-17	0
	C0P8D8	Uncharacterized protein	1	1.44	1.08733	0.938333	0.989667	1.265	1.535	1.65633	6.53e-05	4
	C0P948	Uncharacterized protein	1	1.51	0.739	0.444333	0.474	0.539667	0.509333	0.626667	9.65e-32	0
	C0PD06	Uncharacterized protein	1	2.68	1.44233	0.879	1.20467	2.835	2.313	2.23367	3.84e-08	4
	C0PE32	Uncharacterized protein	1	0.881667	0.984333	0.871333	0.882333	0.774333	0.721667	0.661333	0.00182308	0
	C0PE81	Uncharacterized protein	1	0.77	0.7805	0.9905	0.803	0.704	0.5295	0.623	1.19e-07	0
	C0PF10	Uncharacterized protein	1	1.488	1.002	0.866	0.8435	1.858	1.808	2.4285	0.00574719	2
	C0PFX5	Uncharacterized protein	1	1.02	1.039	0.8865	0.7905	0.71	0.617	0.602	1.47e-12	0
	C0PH60	Uncharacterized protein	1	0.924	0.924667	0.858333	0.854333	0.742	0.665333	0.651333	8.8e-31	0
	C0PHA8	Uncharacterized protein	1	2.37	1.56167	1.451	1.498	1.54567	1.274	1.315	2.61e-14	4
	C0PIA6	Uncharacterized protein	1	1.22	1.177	1.033	1.367	2.693	4.60367	4.718	6.68e-25	3
	C0PK67	Uncharacterized protein	1	0.998	0.793	0.818	0.7185	0.458	0.863	0.849	8.04e-05	0
	C0PNG4	Uncharacterized protein	1	0.977	0.9685	1.0555	1.056	1.5425	1.322	1.489	2.08e-11	2
	C0PPJ0	Uncharacterized protein	1	0.763	0.941667	1.283	1.15267	1.4	1.53567	1.50133	5.78e-06	1
	C4IYH7	Uncharacterized protein	1	1.04	0.979	0.408	0.360333	0.367333	0.313667	0.344	1.28e-63	0
	C4J1Q7	Uncharacterized protein	1	2.3025	1.374	0.9555	1.036	1.4185	1.4735	1.558	0.00156655	4
	C4J343	Uncharacterized protein	1	0.949	0.995	0.6675	0.5275	0.7085	0.855	1.047	0.0477721	4
	C4JC17	Uncharacterized protein	1	0.727	0.797	0.960333	0.785	0.633	0.636667	0.704	2.09e-11	0
	K7TFD3	Uncharacterized protein	1	0.5365	0.468	0.788	0.5845	0.5635	0.792	0.97	0.0242278	0
	K7TKN6	Uncharacterized protein	1	1.31	1.0915	1.3265	1.712	2.085	2.3345	1.747	2.58e-20	2
	K7TNK3	Uncharacterized protein	1	0.953	0.988333	1.493	1.52267	1.35767	1.446	1.32867	4.92e-100	1
	K7TNM4	Uncharacterized protein	1	0.922	0.927	1.148	1.1645	1.577	1.153	1.27	5.32e-06	1
	K7TWP1	Uncharacterized protein	1	1.44	1.24467	1.36167	1.508	2.02833	1.83967	1.64233	6.02e-27	1
	K7U9P3	Uncharacterized protein	1	1.63	3.4115	2.9225	1.8865	1.694	1.992	1.817	6.1e-05	1
	K7UD42	Uncharacterized protein	1	2.87	3.55667	1.94867	1.54467	2.381	3.44033	3.894	5.68e-20	4
	K7UIK0	Uncharacterized protein	1	1.63	1.13	1.01167	1.11467	2.19667	3.41	4.016	6.96e-15	2
	K7UQ76	Uncharacterized protein	1	1.26	1.018	1.25667	1.36	1.73333	2.31667	1.992	2.5e-22	2
	K7UQK1	Uncharacterized protein	1	1.19	1.334	1.404	1.5365	1.416	1.295	1.4885	1.65e-10	1
	K7UUY1	Uncharacterized protein	1	0.671	0.5485	0.568	0.6035	0.4625	0.5715	0.33	1.66e-13	0
	K7V165	Uncharacterized protein	1	0.73	0.602667	0.705	0.712667	0.572	0.703333	0.585667	1.4e-15	0
	K7V4E6	Uncharacterized protein	1	0.953	0.874	0.8305	0.8485	0.697	0.7135	0.5805	5.82e-10	0
	K7VK45	Uncharacterized protein	1	0.998	1.0885	1.025	0.9385	0.871	0.66	0.712	1.55e-07	0
	K7W3B6	Uncharacterized protein	1	1.12	1.2975	1.2595	1.254	0.8925	0.5565	0.652	4.96e-06	0
	K7W637	Uncharacterized protein	1	0.996	0.889333	0.77	0.709	0.658667	0.658667	0.689	2.98e-11	0
	A0A096TZC6	Uncharacterized protein	1	0.862	1.0115	1.234	1.2835	1.533	1.228	0.942	1.54e-05	1
